# Supplementary material for: Germline pathogenic variation impacts somatic alterations and patient outcomes in pediatric CNS tumors
Source: medRxiv. 2025 Jul 23:2025.02.04.25321499. Originally published 2025 Feb 6. Preprint. [Version 2] doi: 10.1101/2025.02.04.25321499 (PMC11838646; doi:10.1101/2025.02.04.25321499)
Supplement: Supplement 5 [file media-5.xlsx]

## Sheet: TableS4A-snv-indel-plp-summary
Table S4A. Pathogenic/Likely pathogenic SNVs and InDels in pediatric CNS tumor cohort
Kids_First_Biospecimen_ID_normal	chr	start	ref	alt	variant_ids	gene_symbol_vep	variant_classification_vep	ref_allele_depth	alt_allele_depth	variant_allele_frequency	HGVSg	HGVSc	HGVSp	autogvp_call	autogvp_call_reason	clinvar_clinsig_autogvp	clinvar_review_status_autogvp	clinvar_stars	clinvar_variant_id	clinvar_flag	clinvar_variant_link	intervar_evidence	gnomad_3_1_1_AF_non_cancer_popmax	gnomad_3_1_1_FILTER	cancer predisposition gene?
BS_00QJE3E5	chr1	39575914	A	AT	NA	PABPC4	frameshift_variant	11	10	0.48	chr1:g.39575914_39575915insT	c.37_38insA	p.Leu13HisfsTer54	Likely_pathogenic	InterVar	NA	NA	NA	NA	NA	NA	InterVar: Likely pathogenic PVS1=1 PS=[0, 0, 0, 0, 0] PM=[0, 1, 0, 0, 0, 0, 0] PP=[0, 0, 0, 0, 0, 0] BA1=0 BS=[0, 0, 0, 0, 0] BP=[0, 0, 0, 0, 0, 0, 0, 0]	0	.	No
BS_00QJE3E5	chr11	63906090	ATC	A	rs1252482376	MARK2	frameshift_variant	16	19	0.54	chr11:g.63906092_63906093del	c.1939_1940del	p.Leu647ValfsTer11	Likely_pathogenic	InterVar	NA	NA	NA	NA	NA	NA	InterVar: Likely pathogenic PVS1=1 PS=[0, 0, 0, 0, 0] PM=[0, 1, 0, 0, 0, 0, 0] PP=[0, 0, 0, 0, 0, 0] BA1=0 BS=[0, 0, 0, 0, 0] BP=[0, 0, 0, 0, 0, 0, 0, 0]	6.65e-5	PASS	No
BS_00QJE3E5	chr21	42486463	T	G	rs151107532;rs151107532&CS138603	RSPH1	splice_acceptor_variant	14	12	0.46	chr21:g.42486463T>G	c.275-2A>C	NA	Pathogenic	ClinVar	Pathogenic	criteria provided, multiple submitters, no conflicts	2	66990	None	https://www.ncbi.nlm.nih.gov/clinvar/variation/66990/	InterVar: Pathogenic PVS1=1 PS=[0, 0, 0, 0, 0] PM=[0, 1, 0, 0, 0, 0, 0] PP=[0, 0, 1, 0, 1, 0] BA1=0 BS=[0, 0, 0, 0, 0] BP=[0, 0, 0, 0, 0, 0, 0, 0]	7.56e-4	PASS	No
BS_00QJE3E5	chr4	147542608	G	A	NA	EDNRA	missense_variant	13	17	0.57	chr4:g.147542608G>A	c.1274G>A	p.Ser425Asn	Likely_pathogenic	InterVar	NA	NA	NA	NA	NA	NA	InterVar: Likely pathogenic PVS1=0 PS=[0, 0, 0, 0, 0] PM=[1, 1, 0, 0, 0, 0, 0] PP=[0, 1, 1, 0, 0, 0] BA1=0 BS=[0, 0, 0, 0, 0] BP=[0, 0, 0, 0, 0, 0, 0, 0]	0	.	No
BS_00QJE3E5	chr5	93585174	A	C	NA	NR2F1	missense_variant	11	3	0.21	chr5:g.93585174A>C	c.151A>C	p.Thr51Pro	Likely_pathogenic	InterVar	NA	NA	NA	NA	NA	NA	InterVar: Likely pathogenic PVS1=0 PS=[0, 0, 0, 0, 0] PM=[1, 1, 0, 0, 0, 0, 0] PP=[0, 1, 1, 0, 0, 0] BA1=0 BS=[0, 0, 0, 0, 0] BP=[0, 0, 0, 0, 0, 0, 0, 0]	0	.	No
BS_00ZND930	chr1	56949644	T	A	rs1195220080	C8B	stop_gained	21	26	0.55	chr1:g.56949644T>A	c.775A>T	p.Lys259Ter	Pathogenic	InterVar	NA	NA	NA	NA	NA	NA	InterVar: Pathogenic PVS1=1 PS=[0, 0, 0, 0, 0] PM=[0, 1, 0, 0, 0, 0, 0] PP=[0, 0, 1, 0, 0, 0] BA1=0 BS=[0, 0, 0, 0, 0] BP=[0, 0, 0, 0, 0, 0, 0, 0]	1.5e-5	PASS	No
BS_00ZND930	chr15	32628762	T	TA	NA	ARHGAP11A	frameshift_variant	19	19	0.5	chr15:g.32628764dup	c.899dup	p.Asn300LysfsTer18	Likely_pathogenic	InterVar	NA	NA	NA	NA	NA	NA	InterVar: Likely pathogenic PVS1=1 PS=[0, 0, 0, 0, 0] PM=[0, 1, 0, 0, 0, 0, 0] PP=[0, 0, 0, 0, 0, 0] BA1=0 BS=[0, 0, 0, 0, 0] BP=[0, 0, 0, 0, 0, 0, 0, 0]	0	.	No
BS_00ZND930	chr20	33761989	C	T	rs982121798	ZNF341	stop_gained	18	9	0.33	chr20:g.33761989C>T	c.1156C>T	p.Arg386Ter	Pathogenic	ClinVar	Pathogenic	criteria provided, single submitter	1	599411	None	https://www.ncbi.nlm.nih.gov/clinvar/variation/599411/	InterVar: Pathogenic PVS1=1 PS=[0, 0, 0, 0, 0] PM=[0, 1, 0, 0, 0, 0, 0] PP=[0, 0, 1, 0, 1, 0] BA1=0 BS=[0, 0, 0, 0, 0] BP=[0, 0, 0, 0, 0, 0, 0, 0]	0	.	No
BS_00ZND930	chr4	109760523	C	T	rs199688124;rs199688124&CM1311010&CS961604	CFI	missense_variant&splice_region_variant	15	20	0.57	chr4:g.109760523C>T	c.772G>A	p.Ala258Thr	Pathogenic	ClinVar	Pathogenic	criteria provided, multiple submitters, no conflicts	2	1451295	None	https://www.ncbi.nlm.nih.gov/clinvar/variation/1451295/	InterVar: Uncertain significance PVS1=0 PS=[0, 0, 0, 0, 0] PM=[1, 1, 0, 0, 0, 0, 0] PP=[0, 0, 1, 0, 0, 0] BA1=0 BS=[0, 0, 0, 0, 0] BP=[0, 0, 0, 0, 0, 0, 0, 0]	2.465e-4	PASS	No
BS_00ZND930	chr8	15730695	GT	G	NA	TUSC3	frameshift_variant	13	16	0.55	chr8:g.15730698del	c.831del	p.Phe277LeufsTer11	Likely_pathogenic	InterVar	NA	NA	NA	NA	NA	NA	InterVar: Likely pathogenic PVS1=1 PS=[0, 0, 0, 0, 0] PM=[0, 1, 0, 0, 0, 0, 0] PP=[0, 0, 0, 0, 0, 0] BA1=0 BS=[0, 0, 0, 0, 0] BP=[0, 0, 0, 0, 0, 0, 0, 0]	0	.	No
BS_03KCP14P	chr12	109591275	T	C	rs104895304;rs104895304&CM990888	MVK	missense_variant	25	14	0.36	chr12:g.109591275T>C	c.803T>C	p.Ile268Thr	Pathogenic	ClinVar	Pathogenic	criteria provided, multiple submitters, no conflicts	2	11932	None	https://www.ncbi.nlm.nih.gov/clinvar/variation/11932/	InterVar: Likely pathogenic PVS1=0 PS=[0, 0, 0, 0, 0] PM=[1, 1, 0, 0, 0, 0, 0] PP=[0, 0, 1, 0, 1, 0] BA1=0 BS=[0, 0, 0, 0, 0] BP=[0, 0, 0, 0, 0, 0, 0, 0]	2.775e-4	PASS	No
BS_03KCP14P	chr13	23333408	AAG	A	rs786204416	SACS	frameshift_variant	19	20	0.51	chr13:g.23333414_23333415del	c.10466_10467del	p.Ser3489LeufsTer2	Likely_pathogenic	ClinVar	Likely_pathogenic	criteria provided, multiple submitters, no conflicts	2	188710	None	https://www.ncbi.nlm.nih.gov/clinvar/variation/188710/	InterVar: Pathogenic PVS1=1 PS=[0, 0, 0, 0, 0] PM=[0, 1, 0, 0, 0, 0, 0] PP=[0, 0, 0, 0, 1, 0] BA1=0 BS=[0, 0, 0, 0, 0] BP=[0, 0, 0, 0, 0, 0, 0, 0]	2.4e-5	PASS	No
BS_03KCP14P	chr14	105355149	TG	T	NA	PACS2	frameshift_variant	19	18	0.49	chr14:g.105355151del	c.397del	p.Ala133ProfsTer10	Likely_pathogenic	InterVar	NA	NA	NA	NA	NA	NA	InterVar: Likely pathogenic PVS1=1 PS=[0, 0, 0, 0, 0] PM=[0, 1, 0, 0, 0, 0, 0] PP=[0, 0, 0, 0, 0, 0] BA1=0 BS=[0, 0, 0, 0, 0] BP=[0, 0, 0, 0, 0, 0, 0, 0]	0	.	No
BS_03KCP14P	chr2	26421396	C	T	rs142371860;rs142371860&CM135637	DRC1	stop_gained	20	16	0.44	chr2:g.26421396C>T	c.352C>T	p.Gln118Ter	Pathogenic	ClinVar	Pathogenic	criteria provided, conflicting interpretations, submissions associated with conceptIDs, consensus call taken	1	55840	Variant has conflicting interpretations in ClinVar and at least 1 submission with P/LP call	https://www.ncbi.nlm.nih.gov/clinvar/variation/55840/	InterVar: Pathogenic PVS1=1 PS=[0, 0, 0, 0, 0] PM=[0, 1, 0, 0, 0, 0, 0] PP=[0, 0, 1, 0, 0, 0] BA1=0 BS=[0, 0, 0, 0, 0] BP=[0, 0, 0, 0, 0, 0, 0, 0]	5.71e-4	PASS	No
BS_05H4Y3ZF	chr12	100335907	G	A	NA	SCYL2	splice_donor_variant	21	15	0.42	chr12:g.100335907G>A	c.2025+1G>A	NA	Pathogenic	InterVar	NA	NA	NA	NA	NA	NA	InterVar: Pathogenic PVS1=1 PS=[0, 0, 0, 0, 0] PM=[0, 1, 0, 0, 0, 0, 0] PP=[0, 0, 1, 0, 0, 0] BA1=0 BS=[0, 0, 0, 0, 0] BP=[0, 0, 0, 0, 0, 0, 0, 0]	0	.	No
BS_05H4Y3ZF	chr12	120738874	C	A	rs140853839;rs140853839&CM067636	ACADS	missense_variant	22	23	0.51	chr12:g.120738874C>A	c.988C>A	p.Arg330Ser	Likely_pathogenic	InterVar	NA	NA	NA	NA	NA	NA	InterVar: Likely pathogenic PVS1=0 PS=[0, 0, 0, 0, 0] PM=[1, 1, 0, 0, 1, 0, 0] PP=[0, 0, 1, 0, 0, 0] BA1=0 BS=[0, 0, 0, 0, 0] BP=[0, 0, 0, 0, 0, 0, 0, 0]	0	.	No
BS_05H4Y3ZF	chr5	37349194	C	T	rs201036380	NUP155	missense_variant	11	14	0.56	chr5:g.37349194C>T	c.881G>A	p.Arg294Gln	Likely_pathogenic	InterVar	NA	NA	NA	NA	NA	NA	InterVar: Likely pathogenic PVS1=0 PS=[0, 0, 0, 0, 0] PM=[1, 1, 0, 0, 0, 0, 0] PP=[0, 1, 1, 0, 0, 0] BA1=0 BS=[0, 0, 0, 0, 0] BP=[0, 0, 0, 0, 0, 0, 0, 0]	2.05e-4	PASS	No
BS_05H4Y3ZF	chr6	117389665	G	T	rs757273336	ROS1	missense_variant	22	18	0.45	chr6:g.117389665G>T	c.1471C>A	p.Leu491Met	Likely_pathogenic	InterVar	NA	NA	NA	NA	NA	NA	InterVar: Likely pathogenic PVS1=0 PS=[0, 0, 0, 0, 0] PM=[1, 1, 0, 0, 0, 0, 0] PP=[0, 1, 1, 0, 0, 0] BA1=0 BS=[0, 0, 0, 0, 0] BP=[0, 0, 0, 0, 0, 0, 0, 0]	2.08e-4	PASS	No
BS_05H4Y3ZF	chrY	7064122	G	T	rs373532788	TBL1Y	missense_variant	0	23	1	chrY:g.7064122G>T	c.430G>T	p.Gly144Trp	Likely_pathogenic	InterVar	NA	NA	NA	NA	NA	NA	InterVar: Likely pathogenic PVS1=0 PS=[0, 0, 0, 0, 0] PM=[1, 1, 0, 0, 0, 0, 0] PP=[0, 1, 1, 0, 0, 0] BA1=0 BS=[0, 0, 0, 0, 0] BP=[0, 0, 0, 0, 0, 0, 0, 0]	0	.	No
BS_0754AZX0	chr12	102844368	C	A	rs62516062;rs62516062&CM920560&CM010983	PAH	missense_variant	16	23	0.59	chr12:g.102844368C>A	c.1033G>T	p.Ala345Ser	Pathogenic	ClinVar	Pathogenic	reviewed by expert panel	3	102484	None	https://www.ncbi.nlm.nih.gov/clinvar/variation/102484/	InterVar: Likely pathogenic PVS1=0 PS=[0, 0, 0, 0, 0] PM=[1, 1, 0, 0, 0, 0, 0] PP=[0, 0, 1, 0, 1, 0] BA1=0 BS=[0, 0, 0, 0, 0] BP=[1, 0, 0, 0, 0, 0, 0, 0]	2.4e-5	PASS	No
BS_0754AZX0	chr2	47804908	A	G	rs267608098;rs267608098&CS992709	MSH6	splice_acceptor_variant	17	22	0.56	chr2:g.47804908A>G	c.3439-2A>G	NA	Likely_pathogenic	ClinVar	Likely_pathogenic	reviewed by expert panel	3	89391	None	https://www.ncbi.nlm.nih.gov/clinvar/variation/89391/	InterVar: Pathogenic PVS1=1 PS=[0, 0, 0, 0, 0] PM=[0, 1, 0, 0, 0, 0, 0] PP=[0, 0, 1, 0, 1, 0] BA1=0 BS=[0, 0, 0, 0, 0] BP=[0, 0, 0, 0, 0, 0, 0, 0]	0	.	Yes
BS_0754AZX0	chr2	47805662	C	G	rs182024561	MSH6	missense_variant	17	12	0.41	chr2:g.47805662C>G	c.3601C>G	p.Leu1201Val	Likely_pathogenic	ClinVar	Likely_pathogenic	criteria provided, conflicting interpretations, submissions associated with conceptIDs, consensus call taken	1	89423	Variant has conflicting interpretations in ClinVar and at least 1 submission with P/LP call	https://www.ncbi.nlm.nih.gov/clinvar/variation/89423/	InterVar: Uncertain significance PVS1=0 PS=[0, 0, 0, 0, 0] PM=[1, 1, 0, 0, 0, 0, 0] PP=[0, 0, 1, 0, 0, 0] BA1=0 BS=[0, 0, 0, 0, 0] BP=[1, 0, 0, 0, 0, 0, 0, 0]	1.5e-5	PASS	Yes
BS_0754AZX0	chr2	47806281	C	A	rs587779285;rs587779285&CD075475	MSH6	missense_variant	24	12	0.33	chr2:g.47806281C>A	c.3724C>A	p.Arg1242Ser	Likely_pathogenic	ClinVar	Likely_pathogenic	criteria provided, conflicting interpretations, submissions associated with conceptIDs, consensus call taken	1	89449	Variant has conflicting interpretations in ClinVar and at least 1 submission with P/LP call	https://www.ncbi.nlm.nih.gov/clinvar/variation/89449/	InterVar: Uncertain significance PVS1=0 PS=[0, 0, 0, 0, 0] PM=[1, 1, 0, 0, 0, 0, 0] PP=[0, 0, 1, 0, 0, 0] BA1=0 BS=[0, 0, 0, 0, 0] BP=[1, 0, 0, 0, 0, 0, 0, 0]	1.5e-5	PASS	Yes
BS_0A99GJGD	chr2	227240163	A	AC	rs1308738517	COL4A3	frameshift_variant	16	18	0.53	chr2:g.227240169dup	c.171dup	p.Gly58ArgfsTer12	Likely_pathogenic	InterVar	NA	NA	NA	NA	NA	NA	InterVar: Likely pathogenic PVS1=1 PS=[0, 0, 0, 0, 0] PM=[0, 1, 0, 0, 0, 0, 0] PP=[0, 0, 0, 0, 0, 0] BA1=0 BS=[0, 0, 0, 0, 0] BP=[0, 0, 0, 0, 0, 0, 0, 0]	0	.	No
BS_0A99GJGD	chr20	62819941	C	T	rs763259234	COL9A3	stop_gained	23	19	0.45	chr20:g.62819941C>T	c.268C>T	p.Arg90Ter	Pathogenic	ClinVar	Pathogenic	criteria provided, multiple submitters, no conflicts	2	1683455	None	https://www.ncbi.nlm.nih.gov/clinvar/variation/1683455/	InterVar: Likely pathogenic PVS1=1 PS=[0, 0, 0, 0, 0] PM=[0, 1, 0, 0, 0, 0, 0] PP=[0, 0, 0, 0, 0, 0] BA1=0 BS=[0, 0, 0, 0, 0] BP=[0, 0, 0, 0, 0, 0, 0, 0]	4.85e-5	PASS	No
BS_0B2KNG4A	chr12	52899929	GC	G	NA	KRT8	frameshift_variant	11	14	0.56	chr12:g.52899932del	c.826del	p.Ala276LeufsTer35	Likely_pathogenic	InterVar	NA	NA	NA	NA	NA	NA	InterVar: Likely pathogenic PVS1=1 PS=[0, 0, 0, 0, 0] PM=[0, 1, 0, 0, 0, 0, 0] PP=[0, 0, 0, 0, 0, 0] BA1=0 BS=[0, 0, 0, 0, 0] BP=[0, 0, 0, 0, 0, 0, 0, 0]	0	.	No
BS_0B2KNG4A	chr12	108792556	CA	C	NA	SSH1	frameshift_variant	22	14	0.39	chr12:g.108792558del	c.1622del	p.Leu541TrpfsTer28	Likely_pathogenic	InterVar	NA	NA	NA	NA	NA	NA	InterVar: Likely pathogenic PVS1=1 PS=[0, 0, 0, 0, 0] PM=[0, 1, 0, 0, 0, 0, 0] PP=[0, 0, 0, 0, 0, 0] BA1=0 BS=[0, 0, 0, 0, 0] BP=[0, 0, 0, 0, 0, 0, 0, 0]	0	.	No
BS_0C83MQ6C	chr1	225921856	A	C	rs1179891604	PYCR2	splice_donor_variant	23	21	0.48	chr1:g.225921856A>C	c.540+2T>G	NA	Pathogenic	ClinVar	Pathogenic	criteria provided, single submitter	1	951746	None	https://www.ncbi.nlm.nih.gov/clinvar/variation/951746/	InterVar: Pathogenic PVS1=1 PS=[0, 0, 0, 0, 0] PM=[0, 1, 0, 0, 0, 0, 0] PP=[0, 0, 1, 0, 1, 0] BA1=0 BS=[0, 0, 0, 0, 0] BP=[0, 0, 0, 0, 0, 0, 0, 0]	0	.	No
BS_0C83MQ6C	chr17	38335135	G	A	rs980007216	GPR179	stop_gained	26	26	0.5	chr17:g.38335135G>A	c.1543C>T	p.Arg515Ter	Pathogenic	ClinVar	Pathogenic	criteria provided, multiple submitters, no conflicts	2	598120	None	https://www.ncbi.nlm.nih.gov/clinvar/variation/598120/	InterVar: Pathogenic PVS1=1 PS=[0, 0, 0, 0, 0] PM=[0, 1, 0, 0, 0, 0, 0] PP=[0, 0, 0, 0, 1, 0] BA1=0 BS=[0, 0, 0, 0, 0] BP=[0, 0, 0, 0, 0, 0, 0, 0]	1.5e-5	PASS	No
BS_0C83MQ6C	chr8	132948826	GTCAAAGACTGGATGGA	G	rs1309016635	TG	frameshift_variant	24	18	0.43	chr8:g.132948829_132948844del	c.5287_5302del	p.Lys1763ProfsTer13	Likely_pathogenic	InterVar	NA	NA	NA	NA	NA	NA	InterVar: Likely pathogenic PVS1=1 PS=[0, 0, 0, 0, 0] PM=[0, 1, 0, 0, 0, 0, 0] PP=[0, 0, 0, 0, 0, 0] BA1=0 BS=[0, 0, 0, 0, 0] BP=[0, 0, 0, 0, 0, 0, 0, 0]	2.4e-5	PASS	No
BS_0FE1EFV8	chr17	11669430	C	T	rs1329706470	DNAH9	stop_gained	28	13	0.32	chr17:g.11669430C>T	c.2989C>T	p.Gln997Ter	Likely_pathogenic	InterVar	NA	NA	NA	NA	NA	NA	InterVar: Likely pathogenic PVS1=1 PS=[0, 0, 0, 0, 0] PM=[0, 1, 0, 0, 0, 0, 0] PP=[0, 0, 0, 0, 0, 0] BA1=0 BS=[0, 0, 0, 0, 0] BP=[0, 0, 0, 0, 0, 0, 0, 0]	0	.	No
BS_0FE1EFV8	chr19	47479918	G	GACCGACCACATCTGCAGA	rs587777148	KPTN	inframe_insertion	7	11	0.61	chr19:g.47479922_47479939dup	c.714_731dup	p.Met241_Gln246dup	Pathogenic	ClinVar	Pathogenic	criteria provided, multiple submitters, no conflicts	2	100680	None	https://www.ncbi.nlm.nih.gov/clinvar/variation/100680/	InterVar: Uncertain significance PVS1=0 PS=[0, 0, 0, 0, 0] PM=[0, 1, 0, 1, 0, 0, 0] PP=[0, 0, 0, 0, 1, 0] BA1=0 BS=[0, 0, 0, 0, 0] BP=[0, 0, 0, 0, 0, 0, 0, 0]	8.335e-4	PASS	No
BS_0JS89ADT	chr10	74600445	C	T	rs776991458	ADK	stop_gained	14	15	0.52	chr10:g.74600445C>T	c.829C>T	p.Arg277Ter	Likely_pathogenic	InterVar	NA	NA	NA	NA	NA	NA	InterVar: Likely pathogenic PVS1=1 PS=[0, 0, 0, 0, 0] PM=[0, 1, 0, 0, 0, 0, 0] PP=[0, 0, 0, 0, 0, 0] BA1=0 BS=[0, 0, 0, 0, 0] BP=[0, 0, 0, 0, 0, 0, 0, 0]	0	.	No
BS_0JS89ADT	chr3	7146500	C	T	rs777440646	GRM7	missense_variant	23	22	0.49	chr3:g.7146500C>T	c.568C>T	p.Arg190Trp	Likely_pathogenic	InterVar	NA	NA	NA	NA	NA	NA	InterVar: Likely pathogenic PVS1=0 PS=[0, 0, 0, 0, 0] PM=[1, 1, 0, 0, 0, 0, 0] PP=[0, 1, 1, 0, 0, 0] BA1=0 BS=[0, 0, 0, 0, 0] BP=[0, 0, 0, 0, 0, 0, 0, 0]	6.6e-5	PASS	No
BS_0JS89ADT	chr3	187251636	T	A	rs760749419	MASP1	stop_gained&splice_region_variant	14	9	0.39	chr3:g.187251636T>A	c.1009A>T	p.Lys337Ter	Pathogenic	InterVar	NA	NA	NA	NA	NA	NA	InterVar: Pathogenic PVS1=1 PS=[0, 0, 0, 0, 0] PM=[0, 1, 0, 0, 0, 0, 0] PP=[0, 0, 1, 0, 0, 0] BA1=0 BS=[0, 0, 0, 0, 0] BP=[0, 0, 0, 0, 0, 0, 0, 0]	1.5e-5	PASS	No
BS_0JS89ADT	chr4	79984831	A	AG	rs312262690	ANTXR2	frameshift_variant	19	10	0.34	chr4:g.79984835dup	c.1073dup	p.Ala359CysfsTer13	Pathogenic	ClinVar	Pathogenic	criteria provided, multiple submitters, no conflicts	2	2604	None	https://www.ncbi.nlm.nih.gov/clinvar/variation/2604/	InterVar: Pathogenic PVS1=1 PS=[0, 0, 0, 0, 0] PM=[0, 1, 0, 0, 0, 0, 0] PP=[0, 0, 0, 0, 1, 0] BA1=0 BS=[0, 0, 0, 0, 0] BP=[0, 0, 0, 0, 0, 0, 0, 0]	4.04e-4	PASS	No
BS_0KKH9VKP	chr1	1233203	T	A	rs397514721;rs397514721&CM134930	B3GALT6	missense_variant	26	21	0.45	chr1:g.1233203T>A	c.925T>A	p.Ser309Thr	Pathogenic	ClinVar	Pathogenic	criteria provided, single submitter	1	60491	None	https://www.ncbi.nlm.nih.gov/clinvar/variation/60491/	InterVar: Uncertain significance PVS1=0 PS=[0, 0, 0, 0, 0] PM=[1, 1, 0, 0, 0, 0, 0] PP=[0, 0, 0, 0, 1, 0] BA1=0 BS=[0, 0, 0, 0, 0] BP=[0, 0, 0, 0, 0, 0, 0, 0]	0	.	No
BS_0KKH9VKP	chr14	31562125	G	A	rs200401432;rs200401432&CM106161	NUBPL	missense_variant	19	13	0.41	chr14:g.31562125G>A	c.166G>A	p.Gly56Arg	Likely_pathogenic	ClinVar	Likely_pathogenic	criteria provided, conflicting interpretations, submissions associated with conceptIDs, latest date evaluated taken	1	214885	Variant has conflicting interpretations in ClinVar and at least 1 submission with P/LP call	https://www.ncbi.nlm.nih.gov/clinvar/variation/214885/	InterVar: Uncertain significance PVS1=0 PS=[0, 0, 0, 0, 0] PM=[1, 1, 0, 0, 0, 0, 0] PP=[0, 0, 0, 0, 0, 0] BA1=0 BS=[0, 0, 0, 0, 0] BP=[0, 0, 0, 0, 0, 0, 0, 0]	2.465e-4	PASS	No
BS_0KKH9VKP	chr15	61951943	CCTTT	C	NA	VPS13C	frameshift_variant	10	13	0.57	chr15:g.61951948_61951951del	c.4333_4336del	p.Lys1445GlufsTer7	Likely_pathogenic	InterVar	NA	NA	NA	NA	NA	NA	InterVar: Likely pathogenic PVS1=1 PS=[0, 0, 0, 0, 0] PM=[0, 1, 0, 0, 0, 0, 0] PP=[0, 0, 0, 0, 0, 0] BA1=0 BS=[0, 0, 0, 0, 0] BP=[0, 0, 0, 0, 0, 0, 0, 0]	0	.	No
BS_0KKH9VKP	chr17	31223470	A	G	rs199474760;rs199474760&CM1111788&CM000784	NF1	missense_variant	7	4	0.36	chr17:g.31223470A>G	c.1748A>G	p.Lys583Arg	Pathogenic	ClinVar	Pathogenic	criteria provided, multiple submitters, no conflicts	2	68306	None	https://www.ncbi.nlm.nih.gov/clinvar/variation/68306/	InterVar: Uncertain significance PVS1=0 PS=[0, 0, 0, 0, 0] PM=[1, 1, 0, 0, 0, 0, 0] PP=[0, 0, 0, 0, 1, 0] BA1=0 BS=[0, 0, 0, 0, 0] BP=[1, 0, 0, 0, 0, 0, 0, 0]	0	.	Yes
BS_0KKH9VKP	chr6	38860580	GAA	G	rs777912337	DNAH8	frameshift_variant	11	11	0.5	chr6:g.38860581_38860582del	c.6083_6084del	p.Glu2028ValfsTer6	Likely_pathogenic	InterVar	NA	NA	NA	NA	NA	NA	InterVar: Likely pathogenic PVS1=1 PS=[0, 0, 0, 0, 0] PM=[0, 1, 0, 0, 0, 0, 0] PP=[0, 0, 0, 0, 0, 0] BA1=0 BS=[0, 0, 0, 0, 0] BP=[0, 0, 0, 0, 0, 0, 0, 0]	0	.	No
BS_0KKH9VKP	chr7	100105338	C	T	rs994513548	AP4M1	stop_gained	14	13	0.48	chr7:g.100105338C>T	c.826C>T	p.Gln276Ter	Pathogenic	InterVar	NA	NA	NA	NA	NA	NA	InterVar: Pathogenic PVS1=1 PS=[0, 0, 0, 0, 0] PM=[0, 1, 0, 0, 0, 0, 0] PP=[0, 0, 1, 0, 0, 0] BA1=0 BS=[0, 0, 0, 0, 0] BP=[0, 0, 0, 0, 0, 0, 0, 0]	0	.	No
BS_0KKH9VKP	chr8	30842880	GT	G	rs1197948028	TEX15	frameshift_variant	14	18	0.56	chr8:g.30842883del	c.7286del	p.Asn2429ThrfsTer9	Likely_pathogenic	InterVar	NA	NA	NA	NA	NA	NA	InterVar: Likely pathogenic PVS1=1 PS=[0, 0, 0, 0, 0] PM=[0, 1, 0, 0, 0, 0, 0] PP=[0, 0, 0, 0, 0, 0] BA1=0 BS=[0, 0, 0, 0, 0] BP=[0, 0, 0, 0, 0, 0, 0, 0]	3.05e-5	PASS	No
BS_0MRKTX2B	chr2	27094832	T	C	rs747581100	KHK	missense_variant	13	12	0.48	chr2:g.27094832T>C	c.242T>C	p.Val81Ala	Likely_pathogenic	InterVar	NA	NA	NA	NA	NA	NA	InterVar: Likely pathogenic PVS1=0 PS=[0, 0, 0, 0, 0] PM=[1, 1, 0, 0, 0, 0, 0] PP=[0, 1, 1, 0, 0, 0] BA1=0 BS=[0, 0, 0, 0, 0] BP=[0, 0, 0, 0, 0, 0, 0, 0]	4.85e-5	PASS	No
BS_0MRKTX2B	chr5	6600195	C	T	rs587776908;rs587776908&CM123483	NSUN2	missense_variant	19	15	0.44	chr5:g.6600195C>T	c.2035G>A	p.Gly679Arg	Likely_pathogenic	ClinVar	Likely_pathogenic	criteria provided, single submitter	1	31678	None	https://www.ncbi.nlm.nih.gov/clinvar/variation/31678/	InterVar: Likely pathogenic PVS1=0 PS=[0, 0, 0, 0, 0] PM=[1, 1, 0, 0, 0, 0, 0] PP=[0, 0, 1, 0, 1, 0] BA1=0 BS=[0, 0, 0, 0, 0] BP=[0, 0, 0, 0, 0, 0, 0, 0]	0	.	No
BS_0MRKTX2B	chr9	13126767	CT	C	rs781251438	MPDZ	frameshift_variant	21	16	0.43	chr9:g.13126768del	c.4469del	p.Gln1490ArgfsTer19	Pathogenic	ClinVar	Pathogenic	criteria provided, multiple submitters, no conflicts	2	548147	None	https://www.ncbi.nlm.nih.gov/clinvar/variation/548147/	InterVar: Pathogenic PVS1=1 PS=[0, 0, 0, 0, 0] PM=[0, 1, 0, 0, 0, 0, 0] PP=[0, 0, 0, 0, 1, 0] BA1=0 BS=[0, 0, 0, 0, 0] BP=[0, 0, 0, 0, 0, 0, 0, 0]	4.375e-4	PASS	No
BS_0NC1NQ01	chr19	8485964	CT	C	NA	HNRNPM	frameshift_variant	12	3	0.2	chr19:g.8485965del	c.1537del	p.Ser513LeufsTer15	Likely_pathogenic	InterVar	NA	NA	NA	NA	NA	NA	InterVar: Likely pathogenic PVS1=1 PS=[0, 0, 0, 0, 0] PM=[0, 1, 0, 0, 0, 0, 0] PP=[0, 0, 0, 0, 0, 0] BA1=0 BS=[0, 0, 0, 0, 0] BP=[0, 0, 0, 0, 0, 0, 0, 0]	0	.	No
BS_0NC1NQ01	chr7	21655934	G	T	rs767308949	DNAH11	stop_gained	20	13	0.39	chr7:g.21655934G>T	c.5047G>T	p.Glu1683Ter	Pathogenic	ClinVar	Pathogenic	criteria provided, conflicting interpretations, submissions associated with conceptIDs, latest date evaluated taken	1	632000	Variant has conflicting interpretations in ClinVar and at least 1 submission with P/LP call	https://www.ncbi.nlm.nih.gov/clinvar/variation/632000/	InterVar: Pathogenic PVS1=1 PS=[0, 0, 0, 0, 0] PM=[0, 1, 0, 0, 0, 0, 0] PP=[0, 0, 1, 0, 0, 0] BA1=0 BS=[0, 0, 0, 0, 0] BP=[0, 0, 0, 0, 0, 0, 0, 0]	1.5e-5	PASS	No
BS_0NC1NQ01	chr7	79453194	AG	A	NA	MAGI2	frameshift_variant	23	19	0.45	chr7:g.79453198del	c.126del	p.Tyr43ThrfsTer5	Likely_pathogenic	InterVar	NA	NA	NA	NA	NA	NA	InterVar: Likely pathogenic PVS1=1 PS=[0, 0, 0, 0, 0] PM=[0, 1, 0, 0, 0, 0, 0] PP=[0, 0, 0, 0, 0, 0] BA1=0 BS=[0, 0, 0, 0, 0] BP=[0, 0, 0, 0, 0, 0, 0, 0]	0	.	No
BS_0P2FRMSA	chr11	71113316	GT	G	NA	SHANK2	frameshift_variant	19	21	0.53	chr11:g.71113319del	c.459del	p.Lys153AsnfsTer12	Likely_pathogenic	InterVar	NA	NA	NA	NA	NA	NA	InterVar: Likely pathogenic PVS1=1 PS=[0, 0, 0, 0, 0] PM=[0, 1, 0, 0, 0, 0, 0] PP=[0, 0, 0, 0, 0, 0] BA1=0 BS=[0, 0, 0, 0, 0] BP=[0, 0, 0, 0, 0, 0, 0, 0]	0	.	No
BS_0P2FRMSA	chr2	63599250	C	G	NA	MDH1	missense_variant	20	15	0.43	chr2:g.63599250C>G	c.456C>G	p.Phe152Leu	Likely_pathogenic	InterVar	NA	NA	NA	NA	NA	NA	InterVar: Likely pathogenic PVS1=0 PS=[0, 0, 0, 0, 0] PM=[1, 1, 0, 0, 0, 0, 0] PP=[0, 1, 1, 0, 0, 0] BA1=0 BS=[0, 0, 0, 0, 0] BP=[0, 0, 0, 0, 0, 0, 0, 0]	0	.	No
BS_0P2FRMSA	chr2	196292740	C	A	rs770145634	HECW2	missense_variant	16	23	0.59	chr2:g.196292740C>A	c.2825G>T	p.Arg942Leu	Likely_pathogenic	InterVar	NA	NA	NA	NA	NA	NA	InterVar: Likely pathogenic PVS1=0 PS=[0, 0, 0, 0, 0] PM=[1, 1, 0, 0, 0, 0, 0] PP=[0, 1, 1, 0, 0, 0] BA1=0 BS=[0, 0, 0, 0, 0] BP=[0, 0, 0, 0, 0, 0, 0, 0]	6.15e-5	PASS	No
BS_0P2FRMSA	chr6	42978330	G	A	rs61753219;rs61753219&CM045189	PEX6	missense_variant	21	20	0.49	chr6:g.42978330G>A	c.821C>T	p.Pro274Leu	Pathogenic	ClinVar	Pathogenic	criteria provided, multiple submitters, no conflicts	2	217424	None	https://www.ncbi.nlm.nih.gov/clinvar/variation/217424/	InterVar: Uncertain significance PVS1=0 PS=[0, 0, 0, 0, 0] PM=[1, 1, 0, 0, 0, 0, 0] PP=[0, 0, 0, 0, 1, 0] BA1=0 BS=[0, 0, 0, 0, 0] BP=[0, 0, 0, 0, 0, 0, 0, 0]	6.15e-5	PASS	No
BS_0PB4PTHT	chr2	216478216	G	T	rs119473033;rs119473033&CM020320	SMARCAL1	stop_gained	18	16	0.47	chr2:g.216478216G>T	c.2542G>T	p.Glu848Ter	Pathogenic	ClinVar	Pathogenic	criteria provided, multiple submitters, no conflicts	2	4171	None	https://www.ncbi.nlm.nih.gov/clinvar/variation/4171/	InterVar: Pathogenic PVS1=1 PS=[0, 0, 0, 0, 0] PM=[0, 1, 0, 0, 0, 0, 0] PP=[0, 0, 1, 0, 1, 0] BA1=0 BS=[0, 0, 0, 0, 0] BP=[0, 0, 0, 0, 0, 0, 0, 0]	1.85e-4	PASS	No
BS_0PB4PTHT	chr3	11026281	G	A	rs749240316;rs749240316&CM154018	SLC6A1	missense_variant	11	24	0.69	chr3:g.11026281G>A	c.1000G>A	p.Ala334Thr	Likely_pathogenic	ClinVar	Likely_pathogenic	criteria provided, single submitter	1	656334	None	https://www.ncbi.nlm.nih.gov/clinvar/variation/656334/	InterVar: Likely pathogenic PVS1=0 PS=[0, 0, 0, 0, 0] PM=[1, 1, 0, 0, 1, 0, 0] PP=[0, 0, 1, 0, 0, 0] BA1=0 BS=[0, 0, 0, 0, 0] BP=[0, 0, 0, 0, 0, 0, 0, 0]	0	.	No
BS_0QC2QX0P	chr16	680659	C	CG	NA	STUB1	frameshift_variant	7	10	0.59	chr16:g.680661dup	c.136dup	p.Ala46GlyfsTer66	Likely_pathogenic	InterVar	NA	NA	NA	NA	NA	NA	InterVar: Likely pathogenic PVS1=1 PS=[0, 0, 0, 0, 0] PM=[0, 1, 0, 0, 0, 0, 0] PP=[0, 0, 0, 0, 0, 0] BA1=0 BS=[0, 0, 0, 0, 0] BP=[0, 0, 0, 0, 0, 0, 0, 0]	0	.	No
BS_0QC2QX0P	chr17	43124027	ACT	A	rs80357713;rs386833395;rs80357914	BRCA1	frameshift_variant	12	10	0.45	chr17:g.43124030_43124031del	c.68_69del	p.Glu23ValfsTer17	Pathogenic	ClinVar	Pathogenic	reviewed by expert panel	3	17662	None	https://www.ncbi.nlm.nih.gov/clinvar/variation/17662/	InterVar: Uncertain significance PVS1=1 PS=[0, 0, 0, 0, 0] PM=[0, 0, 0, 0, 0, 0, 0] PP=[0, 0, 0, 0, 1, 0] BA1=0 BS=[0, 0, 0, 0, 0] BP=[0, 0, 0, 0, 0, 0, 0, 0]	6.6e-5	PASS	Yes
BS_0QC2QX0P	chr3	150972565	A	C	rs111033258;rs111033258&CM021360	CLRN1	missense_variant	15	15	0.5	chr3:g.150972565A>C	c.144T>G	p.Asn48Lys	Pathogenic	ClinVar	Pathogenic	criteria provided, multiple submitters, no conflicts	2	4395	None	https://www.ncbi.nlm.nih.gov/clinvar/variation/4395/	InterVar: Uncertain significance PVS1=0 PS=[0, 0, 0, 0, 0] PM=[1, 1, 0, 0, 0, 0, 0] PP=[0, 0, 0, 0, 1, 0] BA1=0 BS=[0, 0, 0, 0, 0] BP=[0, 0, 0, 1, 0, 0, 0, 0]	6.6e-5	PASS	No
BS_0QP42DN4	chr1	16022720	G	T	rs143529110	CLCNKA	splice_donor_variant	17	10	0.37	chr1:g.16022720G>T	c.100+1G>T	NA	Pathogenic	InterVar	NA	NA	NA	NA	NA	NA	InterVar: Pathogenic PVS1=1 PS=[0, 0, 0, 0, 0] PM=[0, 1, 0, 0, 0, 0, 0] PP=[0, 0, 1, 0, 0, 0] BA1=0 BS=[0, 0, 0, 0, 0] BP=[0, 0, 0, 0, 0, 0, 0, 0]	7.25e-5	PASS	No
BS_0QP42DN4	chr14	75101034	TG	T	rs1016628285	NEK9	frameshift_variant	18	20	0.53	chr14:g.75101035del	c.1959del	p.Arg654GlyfsTer31	Likely_pathogenic	InterVar	NA	NA	NA	NA	NA	NA	InterVar: Likely pathogenic PVS1=1 PS=[0, 0, 0, 0, 0] PM=[0, 1, 0, 0, 0, 0, 0] PP=[0, 0, 0, 0, 0, 0] BA1=0 BS=[0, 0, 0, 0, 0] BP=[0, 0, 0, 0, 0, 0, 0, 0]	3.05e-5	PASS	No
BS_0QP42DN4	chr15	41818538	AT	A	NA	MAPKBP1	frameshift_variant	16	12	0.43	chr15:g.41818541del	c.2115del	p.Phe705LeufsTer22	Likely_pathogenic	InterVar	NA	NA	NA	NA	NA	NA	InterVar: Likely pathogenic PVS1=1 PS=[0, 0, 0, 0, 0] PM=[0, 1, 0, 0, 0, 0, 0] PP=[0, 0, 0, 0, 0, 0] BA1=0 BS=[0, 0, 0, 0, 0] BP=[0, 0, 0, 0, 0, 0, 0, 0]	0	.	No
BS_0QP42DN4	chr19	19526194	T	C	NA	NDUFA13	missense_variant	17	15	0.47	chr19:g.19526194T>C	c.107T>C	p.Leu36Pro	Pathogenic	ClinVar	Pathogenic	criteria provided, single submitter	1	983478	None	https://www.ncbi.nlm.nih.gov/clinvar/variation/983478/	InterVar: Likely pathogenic PVS1=0 PS=[0, 0, 0, 0, 0] PM=[1, 1, 0, 0, 0, 0, 0] PP=[0, 1, 1, 0, 1, 0] BA1=0 BS=[0, 0, 0, 0, 0] BP=[0, 0, 0, 0, 0, 0, 0, 0]	6.6e-5	PASS	No
BS_0QP42DN4	chr19	55482498	TGCCGCCCCCGTCCCGCC	T	NA	ZNF628	frameshift_variant	15	18	0.55	chr19:g.55482502_55482518del	c.1309_1325del	p.Ala437ThrfsTer443	Likely_pathogenic	InterVar	NA	NA	NA	NA	NA	NA	InterVar: Likely pathogenic PVS1=1 PS=[0, 0, 0, 0, 0] PM=[0, 1, 0, 0, 0, 0, 0] PP=[0, 0, 0, 0, 0, 0] BA1=0 BS=[0, 0, 0, 0, 0] BP=[0, 0, 0, 0, 0, 0, 0, 0]	1.55e-5	PASS	No
BS_0R4R9C2K	chr1	197090276	TAG	T	rs199422196	ASPM	frameshift_variant	32	24	0.43	chr1:g.197090279_197090280del	c.9747_9748del	p.Tyr3250GlnfsTer14	Pathogenic	ClinVar	Pathogenic	criteria provided, single submitter	1	21636	None	https://www.ncbi.nlm.nih.gov/clinvar/variation/21636/	InterVar: Pathogenic PVS1=1 PS=[0, 0, 0, 0, 0] PM=[0, 1, 0, 0, 0, 0, 0] PP=[0, 0, 0, 0, 1, 0] BA1=0 BS=[0, 0, 0, 0, 0] BP=[0, 0, 0, 0, 0, 0, 0, 0]	0	.	No
BS_0R4R9C2K	chr11	6616469	C	T	rs1384129175	TPP1	stop_gained	9	12	0.57	chr11:g.6616469C>T	c.921G>A	p.Trp307Ter	Pathogenic	InterVar	NA	NA	NA	NA	NA	NA	InterVar: Pathogenic PVS1=1 PS=[0, 0, 0, 0, 0] PM=[0, 1, 0, 0, 0, 0, 0] PP=[0, 0, 1, 0, 0, 0] BA1=0 BS=[0, 0, 0, 0, 0] BP=[0, 0, 0, 0, 0, 0, 0, 0]	0	.	No
BS_0R4R9C2K	chr7	1459235	C	A	rs1053979363	MICALL2	missense_variant	30	15	0.33	chr7:g.1459235C>A	c.92G>T	p.Arg31Leu	Likely_pathogenic	InterVar	NA	NA	NA	NA	NA	NA	InterVar: Likely pathogenic PVS1=0 PS=[0, 0, 0, 0, 0] PM=[1, 1, 0, 0, 0, 0, 0] PP=[0, 1, 1, 0, 0, 0] BA1=0 BS=[0, 0, 0, 0, 0] BP=[0, 0, 0, 0, 0, 0, 0, 0]	2.4e-5	PASS	No
BS_0RVVY4PS	chr11	44114237	G	T	CM970453	EXT2	missense_variant	15	21	0.58	chr11:g.44114237G>T	c.679G>T	p.Asp227Tyr	Likely_pathogenic	InterVar	NA	NA	NA	NA	NA	NA	InterVar: Likely pathogenic PVS1=0 PS=[0, 0, 0, 0, 0] PM=[1, 1, 0, 0, 1, 0, 0] PP=[0, 0, 1, 0, 0, 0] BA1=0 BS=[0, 0, 0, 0, 0] BP=[1, 0, 0, 0, 0, 0, 0, 0]	0	.	Yes
BS_0RVVY4PS	chr15	50242847	G	A	rs756593325	HDC	stop_gained	11	20	0.65	chr15:g.50242847G>A	c.1402C>T	p.Arg468Ter	Likely_pathogenic	InterVar	NA	NA	NA	NA	NA	NA	InterVar: Pathogenic PVS1=1 PS=[0, 0, 0, 0, 0] PM=[0, 1, 0, 0, 0, 0, 0] PP=[0, 0, 1, 0, 0, 0] BA1=0 BS=[0, 0, 0, 0, 0] BP=[0, 0, 0, 0, 0, 0, 0, 0]	6.6e-5	PASS	No
BS_0TCRV9AC	chr1	11794385	C	T	rs367585605;rs367585605&CS155527&CS160409	MTHFR	synonymous_variant	17	20	0.54	chr1:g.11794385C>T	c.1320G>A	p.Ser440=	Pathogenic	ClinVar	Pathogenic	criteria provided, multiple submitters, no conflicts	2	187893	None	https://www.ncbi.nlm.nih.gov/clinvar/variation/187893/	InterVar: Likely benign PVS1=0 PS=[0, 0, 0, 0, 0] PM=[0, 1, 0, 0, 0, 0, 0] PP=[0, 0, 0, 0, 1, 0] BA1=0 BS=[0, 0, 0, 0, 0] BP=[0, 0, 0, 1, 0, 0, 1, 0]	7.3e-5	PASS	No
BS_0TCRV9AC	chr1	228268587	C	CG	NA	OBSCN	frameshift_variant	18	18	0.5	chr1:g.228268592dup	c.5476dup	p.Ala1826GlyfsTer97	Likely_pathogenic	InterVar	NA	NA	NA	NA	NA	NA	InterVar: Likely pathogenic PVS1=1 PS=[0, 0, 0, 0, 0] PM=[0, 1, 0, 0, 0, 0, 0] PP=[0, 0, 0, 0, 0, 0] BA1=0 BS=[0, 0, 0, 0, 0] BP=[0, 0, 0, 0, 0, 0, 0, 0]	0	.	No
BS_0TCRV9AC	chr11	67519792	C	A	rs149712664;rs149712664&CS128787	CABP2	splice_donor_variant	19	24	0.56	chr11:g.67519792C>A	c.637+1G>T	NA	Pathogenic	ClinVar	Pathogenic	criteria provided, multiple submitters, no conflicts	2	597198	None	https://www.ncbi.nlm.nih.gov/clinvar/variation/597198/	InterVar: Pathogenic PVS1=1 PS=[0, 0, 0, 0, 0] PM=[0, 1, 0, 0, 0, 0, 0] PP=[0, 0, 1, 0, 1, 0] BA1=0 BS=[0, 0, 0, 0, 0] BP=[0, 0, 0, 0, 0, 0, 0, 0]	9.875e-4	PASS	No
BS_0TCRV9AC	chr14	81142993	GA	G	rs1368060812	TSHR	frameshift_variant	18	17	0.49	chr14:g.81142997del	c.939del	p.Lys313AsnfsTer3	Likely_pathogenic	InterVar	NA	NA	NA	NA	NA	NA	InterVar: Likely pathogenic PVS1=1 PS=[0, 0, 0, 0, 0] PM=[0, 1, 0, 0, 0, 0, 0] PP=[0, 0, 0, 0, 0, 0] BA1=0 BS=[0, 0, 0, 0, 0] BP=[0, 0, 0, 0, 0, 0, 0, 0]	2.4e-5	PASS	No
BS_0TCRV9AC	chr21	46138584	T	TC	rs777099958	FTCD	frameshift_variant	15	17	0.53	chr21:g.46138586dup	c.1366dup	p.Glu456GlyfsTer56	Pathogenic	ClinVar	Pathogenic	criteria provided, conflicting interpretations, submissions associated with conceptIDs, latest date evaluated taken	1	194078	Variant has conflicting interpretations in ClinVar and at least 1 submission with P/LP call	https://www.ncbi.nlm.nih.gov/clinvar/variation/194078/	InterVar: Uncertain significance PVS1=0 PS=[0, 0, 0, 0, 0] PM=[0, 1, 0, 1, 0, 0, 0] PP=[0, 0, 0, 0, 0, 0] BA1=0 BS=[0, 0, 0, 0, 0] BP=[0, 0, 0, 0, 0, 0, 0, 0]	4.6e-5	PASS	No
BS_0TCRV9AC	chr3	184137729	G	T	rs373024822	EIF2B5	missense_variant	11	23	0.68	chr3:g.184137729G>T	c.430G>T	p.Val144Leu	Likely_pathogenic	InterVar	NA	NA	NA	NA	NA	NA	InterVar: Likely pathogenic PVS1=0 PS=[0, 0, 0, 0, 0] PM=[1, 1, 0, 0, 0, 0, 0] PP=[0, 1, 1, 0, 0, 0] BA1=0 BS=[0, 0, 0, 0, 0] BP=[0, 0, 0, 0, 0, 0, 0, 0]	7.25e-5	PASS	No
BS_0TCRV9AC	chr6	31758584	A	G	NA	MSH5	missense_variant	12	14	0.54	chr6:g.31758584A>G	c.1180A>G	p.Thr394Ala	Likely_pathogenic	InterVar	NA	NA	NA	NA	NA	NA	InterVar: Likely pathogenic PVS1=0 PS=[0, 0, 0, 0, 0] PM=[1, 1, 0, 0, 0, 0, 0] PP=[0, 1, 1, 0, 0, 0] BA1=0 BS=[0, 0, 0, 0, 0] BP=[0, 0, 0, 0, 0, 0, 0, 0]	0	.	No
BS_0TEYTQJY	chr12	109591275	T	C	rs104895304;rs104895304&CM990888	MVK	missense_variant	12	21	0.64	chr12:g.109591275T>C	c.803T>C	p.Ile268Thr	Pathogenic	ClinVar	Pathogenic	criteria provided, multiple submitters, no conflicts	2	11932	None	https://www.ncbi.nlm.nih.gov/clinvar/variation/11932/	InterVar: Likely pathogenic PVS1=0 PS=[0, 0, 0, 0, 0] PM=[1, 1, 0, 0, 0, 0, 0] PP=[0, 0, 1, 0, 1, 0] BA1=0 BS=[0, 0, 0, 0, 0] BP=[0, 0, 0, 0, 0, 0, 0, 0]	2.775e-4	PASS	No
BS_0TEYTQJY	chr19	45771586	G	A	NA	DMPK	stop_gained	12	10	0.45	chr19:g.45771586G>A	c.1582C>T	p.Gln528Ter	Pathogenic	InterVar	NA	NA	NA	NA	NA	NA	InterVar: Pathogenic PVS1=1 PS=[0, 0, 0, 0, 0] PM=[0, 1, 0, 0, 0, 0, 0] PP=[0, 0, 1, 0, 0, 0] BA1=0 BS=[0, 0, 0, 0, 0] BP=[0, 0, 0, 0, 0, 0, 0, 0]	0	.	No
BS_0TEYTQJY	chr2	19931298	G	A	rs746655967	WDR35	stop_gained	13	17	0.57	chr2:g.19931298G>A	c.2935C>T	p.Arg979Ter	Likely_pathogenic	InterVar	NA	NA	NA	NA	NA	NA	InterVar: Likely pathogenic PVS1=1 PS=[0, 0, 0, 0, 0] PM=[0, 1, 0, 0, 0, 0, 0] PP=[0, 0, 0, 0, 0, 0] BA1=0 BS=[0, 0, 0, 0, 0] BP=[0, 0, 0, 0, 0, 0, 0, 0]	0	PASS	No
BS_0TEYTQJY	chr4	174521984	CAG	C	rs548208942	HPGD	frameshift_variant	10	16	0.62	chr4:g.174521987_174521988del	c.175_176del	p.Leu59ValfsTer8	Pathogenic	ClinVar	Pathogenic	criteria provided, multiple submitters, no conflicts	2	7919	None	https://www.ncbi.nlm.nih.gov/clinvar/variation/7919/	InterVar: Pathogenic PVS1=1 PS=[0, 0, 0, 0, 0] PM=[0, 1, 0, 0, 0, 0, 0] PP=[0, 0, 0, 0, 1, 0] BA1=0 BS=[0, 0, 0, 0, 0] BP=[0, 0, 0, 0, 0, 0, 0, 0]	2.16e-4	PASS	No
BS_0TTQDZ2K	chr1	212883443	G	A	rs556788423;rs556788423&CS140551	FLVCR1	splice_donor_5th_base_variant&intron_variant	20	24	0.55	chr1:g.212883443G>A	c.1092+5G>A	NA	Pathogenic	ClinVar	Pathogenic	criteria provided, multiple submitters, no conflicts	2	374768	None	https://www.ncbi.nlm.nih.gov/clinvar/variation/374768/	InterVar: Uncertain significance PVS1=0 PS=[0, 0, 0, 0, 0] PM=[0, 1, 0, 0, 0, 0, 0] PP=[0, 0, 1, 0, 1, 0] BA1=0 BS=[0, 0, 0, 0, 0] BP=[0, 0, 0, 0, 0, 0, 0, 0]	6.48e-4	PASS	No
BS_0TTQDZ2K	chr17	7222250	AAGG	A	rs149680575;rs796051913	ACADVL	inframe_deletion	28	24	0.46	chr17:g.7222253_7222255del	c.829_831del	p.Glu277del	Likely_pathogenic	ClinVar	Likely_pathogenic	criteria provided, conflicting interpretations, submissions associated with conceptIDs, consensus call taken	1	203589	Variant has conflicting interpretations in ClinVar and at least 1 submission with P/LP call	https://www.ncbi.nlm.nih.gov/clinvar/variation/203589/	InterVar: Uncertain significance PVS1=0 PS=[0, 0, 0, 0, 0] PM=[0, 1, 0, 1, 0, 0, 0] PP=[0, 0, 0, 0, 0, 0] BA1=0 BS=[0, 0, 0, 0, 0] BP=[0, 0, 0, 0, 0, 0, 0, 0]	4.165e-4	PASS	No
BS_0TTQDZ2K	chr8	10610076	GTT	G	rs796880000;rs760615743	RP1L1	frameshift_variant	29	8	0.22	chr8:g.10610078_10610079del	c.4020_4021del	p.Glu1340AspfsTer2	Pathogenic	ClinVar	Pathogenic	criteria provided, single submitter	1	1065636	None	https://www.ncbi.nlm.nih.gov/clinvar/variation/1065636/	InterVar: Uncertain significance PVS1=1 PS=[0, 0, 0, 0, 0] PM=[0, 0, 0, 0, 0, 0, 0] PP=[0, 0, 0, 0, 0, 0] BA1=0 BS=[0, 0, 0, 0, 0] BP=[0, 0, 0, 0, 0, 0, 0, 0]	7.3e-4	PASS	No
BS_0TX5YDGH	chr11	119025270	CAG	C	rs80356491	SLC37A4	frameshift_variant	17	18	0.51	chr11:g.119025271_119025272del	c.1042_1043del	p.Leu348ValfsTer53	Pathogenic	ClinVar	Pathogenic	criteria provided, multiple submitters, no conflicts	2	6926	None	https://www.ncbi.nlm.nih.gov/clinvar/variation/6926/	InterVar: Pathogenic PVS1=1 PS=[0, 0, 0, 0, 0] PM=[0, 1, 0, 0, 0, 0, 0] PP=[0, 0, 0, 0, 1, 0] BA1=0 BS=[0, 0, 0, 0, 0] BP=[0, 0, 0, 0, 0, 0, 0, 0]	3.855e-4	PASS	No
BS_0TX5YDGH	chr14	94448666	T	TG	NA	SERPINA11	frameshift_variant	18	15	0.45	chr14:g.94448672dup	c.108dup	p.Arg37GlnfsTer27	Likely_pathogenic	InterVar	NA	NA	NA	NA	NA	NA	InterVar: Likely pathogenic PVS1=1 PS=[0, 0, 0, 0, 0] PM=[0, 1, 0, 0, 0, 0, 0] PP=[0, 0, 0, 0, 0, 0] BA1=0 BS=[0, 0, 0, 0, 0] BP=[0, 0, 0, 0, 0, 0, 0, 0]	0	.	No
BS_0TX5YDGH	chr3	38138670	CGACCGCGCTGAGGCTCCAG	C	rs746651350	MYD88	5_prime_UTR_variant	23	23	0.5	chr3:g.38138677_38138695del	c.-24_-6del	NA	Pathogenic	ClinVar	Pathogenic	criteria provided, conflicting interpretations, submissions associated with conceptIDs, latest date evaluated taken	1	469578	Variant has conflicting interpretations in ClinVar and at least 1 submission with P/LP call	https://www.ncbi.nlm.nih.gov/clinvar/variation/469578/	InterVar: Uncertain significance PVS1=0 PS=[0, 0, 0, 0, 0] PM=[0, 1, 0, 0, 0, 0, 0] PP=[0, 0, 0, 0, 1, 0] BA1=0 BS=[0, 0, 0, 0, 0] BP=[0, 0, 0, 0, 0, 0, 0, 0]	5.4e-4	PASS	No
BS_0TX5YDGH	chr7	65960997	G	A	rs121918172;rs121918172&CM910198	GUSB	missense_variant	16	18	0.53	chr7:g.65960997G>A	c.1856C>T	p.Ala619Val	Pathogenic	ClinVar	Pathogenic	criteria provided, single submitter	1	893	None	https://www.ncbi.nlm.nih.gov/clinvar/variation/893/	InterVar: Likely pathogenic PVS1=0 PS=[0, 0, 0, 0, 0] PM=[1, 1, 0, 0, 0, 0, 0] PP=[0, 0, 1, 0, 1, 0] BA1=0 BS=[0, 0, 0, 0, 0] BP=[0, 0, 0, 0, 0, 0, 0, 0]	7.3e-5	PASS	No
BS_0V76MCTW	chr9	34490011	G	C	rs200488444	DNAI1	splice_acceptor_variant	13	18	0.58	chr9:g.34490011G>C	c.389-1G>C	NA	Likely_pathogenic	ClinVar	Likely_pathogenic	criteria provided, conflicting interpretations, submissions associated with conceptIDs, consensus call taken	1	454836	Variant has conflicting interpretations in ClinVar and at least 1 submission with P/LP call	https://www.ncbi.nlm.nih.gov/clinvar/variation/454836/	InterVar: Pathogenic PVS1=1 PS=[0, 0, 0, 0, 0] PM=[0, 1, 0, 0, 0, 0, 0] PP=[0, 0, 1, 0, 0, 0] BA1=0 BS=[0, 0, 0, 0, 0] BP=[0, 0, 0, 0, 0, 0, 0, 0]	9.275e-4	PASS	No
BS_0WDJRMAB	chr12	49954168	C	A	CM980100	AQP2	missense_variant	23	17	0.43	chr12:g.49954168C>A	c.374C>A	p.Thr125Lys	Likely_pathogenic	InterVar	NA	NA	NA	NA	NA	NA	InterVar: Likely pathogenic PVS1=0 PS=[0, 0, 0, 0, 0] PM=[1, 1, 0, 0, 1, 0, 0] PP=[0, 0, 1, 0, 0, 0] BA1=0 BS=[0, 0, 0, 0, 0] BP=[0, 0, 0, 0, 0, 0, 0, 0]	0	.	No
BS_0WDJRMAB	chr12	70538958	ATTCTC	A	NA	PTPRB	frameshift_variant	24	15	0.38	chr12:g.70538959_70538963del	c.5830_5834del	p.Glu1944Ter	Likely_pathogenic	InterVar	NA	NA	NA	NA	NA	NA	InterVar: Likely pathogenic PVS1=1 PS=[0, 0, 0, 0, 0] PM=[0, 1, 0, 0, 0, 0, 0] PP=[0, 0, 0, 0, 0, 0] BA1=0 BS=[0, 0, 0, 0, 0] BP=[0, 0, 0, 0, 0, 0, 0, 0]	0	.	No
BS_0WDJRMAB	chr17	42780790	CG	C	rs754554663	WNK4	frameshift_variant	25	26	0.51	chr17:g.42780794del	c.96del	p.Gln33SerfsTer38	Likely_pathogenic	InterVar	NA	NA	NA	NA	NA	NA	InterVar: Likely pathogenic PVS1=1 PS=[0, 0, 0, 0, 0] PM=[0, 1, 0, 0, 0, 0, 0] PP=[0, 0, 0, 0, 0, 0] BA1=0 BS=[0, 0, 0, 0, 0] BP=[0, 0, 0, 0, 0, 0, 0, 0]	1.5e-5	PASS	No
BS_0WDJRMAB	chr21	44499916	A	G	rs369010851	TSPEAR	missense_variant	34	25	0.42	chr21:g.44499916A>G	c.1877T>C	p.Phe626Ser	Likely_pathogenic	ClinVar	Likely_pathogenic	criteria provided, single submitter	1	1197259	None	https://www.ncbi.nlm.nih.gov/clinvar/variation/1197259/	InterVar: Uncertain significance PVS1=0 PS=[0, 0, 0, 0, 0] PM=[1, 1, 0, 0, 0, 0, 0] PP=[0, 0, 0, 0, 0, 0] BA1=0 BS=[0, 0, 0, 0, 0] BP=[1, 0, 0, 0, 0, 0, 0, 0]	1.695e-4	PASS	No
BS_0WDJRMAB	chr5	112839514	T	A	rs1801155;rs1801155&CM970090&CD972005&CD130095	APC	missense_variant	17	20	0.54	chr5:g.112839514T>A	c.3920T>A	p.Ile1307Lys	Likely_pathogenic	ClinVar	Likely_pathogenic	criteria provided, conflicting interpretations, submissions associated with conceptIDs, consensus call taken	1	822	Variant has conflicting interpretations in ClinVar and at least 1 submission with P/LP call	https://www.ncbi.nlm.nih.gov/clinvar/variation/822/	InterVar: Likely benign PVS1=0 PS=[0, 0, 0, 0, 0] PM=[1, 0, 0, 0, 0, 0, 0] PP=[0, 0, 0, 0, 0, 0] BA1=0 BS=[1, 0, 0, 0, 0] BP=[1, 0, 0, 0, 0, 0, 0, 0]	8.365e-4	PASS	Yes
BS_0X88TX85	chr12	52304939	A	G	NA	KRT86	missense_variant	9	14	0.61	chr12:g.52304939A>G	c.647A>G	p.Asp216Gly	Likely_pathogenic	InterVar	NA	NA	NA	NA	NA	NA	InterVar: Likely pathogenic PVS1=0 PS=[0, 0, 0, 0, 0] PM=[1, 1, 0, 0, 0, 0, 0] PP=[0, 1, 1, 0, 0, 0] BA1=0 BS=[0, 0, 0, 0, 0] BP=[0, 0, 0, 0, 0, 0, 0, 0]	0	.	No
BS_0X88TX85	chr19	49861336	TCAGC	T	NA	PNKP	frameshift_variant	17	13	0.43	chr19:g.49861341_49861344del	c.1474_1477del	p.Ala492LysfsTer?	Likely_pathogenic	InterVar	NA	NA	NA	NA	NA	NA	InterVar: Likely pathogenic PVS1=1 PS=[0, 0, 0, 0, 0] PM=[0, 1, 0, 0, 0, 0, 0] PP=[0, 0, 0, 0, 0, 0] BA1=0 BS=[0, 0, 0, 0, 0] BP=[0, 0, 0, 0, 0, 0, 0, 0]	0	.	No
BS_0X88TX85	chr21	44333188	C	G	rs140451304;rs140451304&CM1515279	CFAP410	missense_variant	22	17	0.44	chr21:g.44333188C>G	c.218G>C	p.Arg73Pro	Pathogenic	ClinVar	Pathogenic	criteria provided, multiple submitters, no conflicts	2	428573	None	https://www.ncbi.nlm.nih.gov/clinvar/variation/428573/	InterVar: Uncertain significance PVS1=0 PS=[0, 0, 0, 0, 0] PM=[1, 0, 0, 0, 0, 0, 0] PP=[0, 0, 0, 0, 1, 0] BA1=0 BS=[0, 0, 0, 0, 0] BP=[0, 0, 0, 0, 0, 0, 0, 0]	7.25e-4	PASS	No
BS_0X88TX85	chr9	89338493	TG	T	NA	SECISBP2	frameshift_variant	21	22	0.51	chr9:g.89338494del	c.1126del	p.Glu376LysfsTer20	Likely_pathogenic	InterVar	NA	NA	NA	NA	NA	NA	InterVar: Likely pathogenic PVS1=1 PS=[0, 0, 0, 0, 0] PM=[0, 1, 0, 0, 0, 0, 0] PP=[0, 0, 0, 0, 0, 0] BA1=0 BS=[0, 0, 0, 0, 0] BP=[0, 0, 0, 0, 0, 0, 0, 0]	0	.	No
BS_0X88TX85	chr9	130499545	G	A	rs121908641;rs121908641&CM900037	ASS1	missense_variant	14	23	0.62	chr9:g.130499545G>A	c.1168G>A	p.Gly390Arg	Pathogenic	ClinVar	Pathogenic	criteria provided, multiple submitters, no conflicts	2	6329	None	https://www.ncbi.nlm.nih.gov/clinvar/variation/6329/	InterVar: Likely pathogenic PVS1=0 PS=[0, 0, 0, 0, 0] PM=[1, 1, 0, 0, 0, 0, 0] PP=[0, 0, 1, 0, 1, 0] BA1=0 BS=[0, 0, 0, 0, 0] BP=[0, 0, 0, 0, 0, 0, 0, 0]	6.255e-4	PASS	No
BS_0X88TX85	chrX	130071392	G	T	rs137884184;rs137884184&CM171470	ELF4	missense_variant	21	11	0.34	chrX:g.130071392G>T	c.560C>A	p.Thr187Asn	Pathogenic	ClinVar	Pathogenic	criteria provided, single submitter	1	1723455	None	https://www.ncbi.nlm.nih.gov/clinvar/variation/1723455/	InterVar: Uncertain significance PVS1=0 PS=[0, 0, 0, 0, 0] PM=[1, 0, 0, 0, 0, 0, 0] PP=[0, 0, 0, 0, 0, 0] BA1=0 BS=[0, 0, 0, 0, 0] BP=[0, 0, 0, 0, 0, 0, 0, 0]	1.175e-4	PASS	No
BS_0Y1Y2WA4	chr2	73926913	G	A	rs534297082;rs534297082&CM063952	DGUOK	start_lost	14	12	0.46	chr2:g.73926913G>A	c.3G>A	p.Met1?	Pathogenic	ClinVar	Pathogenic	criteria provided, single submitter	1	1324223	None	https://www.ncbi.nlm.nih.gov/clinvar/variation/1324223/	InterVar: Uncertain significance PVS1=0 PS=[0, 0, 0, 0, 0] PM=[0, 1, 0, 0, 0, 0, 0] PP=[0, 0, 1, 0, 0, 0] BA1=0 BS=[0, 0, 0, 0, 0] BP=[0, 0, 0, 0, 0, 0, 0, 0]	6.15e-5	PASS	No
BS_0Y1Y2WA4	chr5	240396	G	T	rs778207102	SDHA	stop_gained	17	18	0.51	chr5:g.240396G>T	c.1471G>T	p.Glu491Ter	Pathogenic	ClinVar	Pathogenic	criteria provided, conflicting interpretations, submissions associated with conceptIDs, consensus call taken	1	472289	Variant has conflicting interpretations in ClinVar and at least 1 submission with P/LP call	https://www.ncbi.nlm.nih.gov/clinvar/variation/472289/	InterVar: Pathogenic PVS1=1 PS=[0, 0, 0, 0, 0] PM=[0, 1, 0, 0, 0, 0, 0] PP=[0, 0, 1, 0, 0, 0] BA1=0 BS=[0, 0, 0, 0, 0] BP=[0, 0, 0, 0, 0, 0, 0, 0]	1.5e-5	PASS	Yes
BS_0YFQF89N	chr1	45332446	G	A	rs200495564;rs200495564&CM055444	MUTYH	missense_variant	23	24	0.51	chr1:g.45332446G>A	c.649C>T	p.Arg217Cys	Pathogenic	ClinVar	Pathogenic	criteria provided, multiple submitters, no conflicts	2	41761	None	https://www.ncbi.nlm.nih.gov/clinvar/variation/41761/	InterVar: Likely pathogenic PVS1=0 PS=[0, 0, 0, 0, 0] PM=[1, 1, 0, 0, 0, 0, 0] PP=[0, 0, 1, 0, 1, 0] BA1=0 BS=[0, 0, 0, 0, 0] BP=[1, 0, 0, 0, 0, 0, 0, 0]	4.16e-4	PASS	Yes
BS_0YJF1F95	chr1	19230876	G	A	rs770207023	EMC1	stop_gained	13	11	0.46	chr1:g.19230876G>A	c.2032C>T	p.Gln678Ter	Pathogenic	InterVar	NA	NA	NA	NA	NA	NA	InterVar: Pathogenic PVS1=1 PS=[0, 0, 0, 0, 0] PM=[0, 1, 0, 0, 0, 0, 0] PP=[0, 0, 1, 0, 0, 0] BA1=0 BS=[0, 0, 0, 0, 0] BP=[0, 0, 0, 0, 0, 0, 0, 0]	0	.	No
BS_0YJF1F95	chr10	95621225	G	A	rs762742204;rs762742204&CM122409	ALDH18A1	missense_variant	9	12	0.57	chr10:g.95621225G>A	c.1273C>T	p.Arg425Cys	Likely_pathogenic	ClinVar	Likely_pathogenic	criteria provided, conflicting interpretations, single submission associated with conceptIDs	1	633462	Variant has conflicting interpretations in ClinVar and at least 1 submission with P/LP call	https://www.ncbi.nlm.nih.gov/clinvar/variation/633462/	InterVar: Likely pathogenic PVS1=0 PS=[0, 0, 0, 0, 0] PM=[1, 1, 0, 0, 0, 0, 0] PP=[0, 0, 1, 0, 1, 0] BA1=0 BS=[0, 0, 0, 0, 0] BP=[0, 0, 0, 0, 0, 0, 0, 0]	1.5e-5	PASS	No
BS_0YJF1F95	chr11	64297653	G	A	rs779013806	KCNK4	missense_variant&splice_region_variant	19	15	0.44	chr11:g.64297653G>A	c.661G>A	p.Gly221Ser	Likely_pathogenic	InterVar	NA	NA	NA	NA	NA	NA	InterVar: Likely pathogenic PVS1=0 PS=[0, 0, 0, 0, 0] PM=[1, 1, 0, 0, 0, 0, 0] PP=[0, 1, 1, 0, 0, 0] BA1=0 BS=[0, 0, 0, 0, 0] BP=[0, 0, 0, 0, 0, 0, 0, 0]	2.015e-4	PASS	No
BS_0YJF1F95	chr12	89524358	A	T	NA	GALNT4	stop_gained	14	11	0.44	chr12:g.89524358A>T	c.192T>A	p.Tyr64Ter	Likely_pathogenic	InterVar	NA	NA	NA	NA	NA	NA	InterVar: Likely pathogenic PVS1=1 PS=[0, 0, 0, 0, 0] PM=[0, 1, 0, 0, 0, 0, 0] PP=[0, 0, 0, 0, 0, 0] BA1=0 BS=[0, 0, 0, 0, 0] BP=[0, 0, 0, 0, 0, 0, 0, 0]	0	.	No
BS_0YJF1F95	chr15	84817584	GCCCGAGACCAGGTAAGTGGCA	G	rs762762408	ALPK3	splice_donor_variant&splice_donor_5th_base_variant&coding_sequence_variant&intron_variant	10	8	0.44	chr15:g.84817587_84817607del	c.135_143+12del	NA	Likely_pathogenic	ClinVar	Likely_pathogenic	criteria provided, conflicting interpretations, latest date evaluated call taken	1	1758787	Variant has conflicting interpretations in ClinVar and at least 1 submission with P/LP call	https://www.ncbi.nlm.nih.gov/clinvar/variation/1758787/	InterVar: Likely pathogenic PVS1=1 PS=[0, 0, 0, 0, 0] PM=[0, 1, 0, 0, 0, 0, 0] PP=[0, 0, 0, 0, 0, 0] BA1=0 BS=[0, 0, 0, 0, 0] BP=[0, 0, 0, 0, 0, 0, 0, 0]	0	.	No
BS_0YJF1F95	chr17	40632281	TCTCA	T	rs797045990	SMARCE1	frameshift_variant	22	8	0.27	chr17:g.40632284_40632287del	c.624_627del	p.Ser208ArgfsTer26	Pathogenic	ClinVar	Pathogenic	criteria provided, multiple submitters, no conflicts	2	212264	None	https://www.ncbi.nlm.nih.gov/clinvar/variation/212264/	InterVar: Pathogenic PVS1=1 PS=[0, 0, 0, 0, 0] PM=[0, 1, 0, 0, 0, 0, 0] PP=[0, 0, 0, 0, 1, 0] BA1=0 BS=[0, 0, 0, 0, 0] BP=[0, 0, 0, 0, 0, 0, 0, 0]	0	.	Yes
BS_0YJF1F95	chr5	112168810	C	T	rs774466034	EPB41L4A	missense_variant	24	14	0.37	chr5:g.112168810C>T	c.1861G>A	p.Asp621Asn	Likely_pathogenic	InterVar	NA	NA	NA	NA	NA	NA	InterVar: Likely pathogenic PVS1=0 PS=[0, 0, 0, 0, 0] PM=[1, 1, 0, 0, 0, 0, 0] PP=[0, 1, 1, 0, 0, 0] BA1=0 BS=[0, 0, 0, 0, 0] BP=[0, 0, 0, 0, 0, 0, 0, 0]	0	.	No
BS_0YV62XEX	chr12	52792739	A	G	NA	KRT3	missense_variant	15	20	0.57	chr12:g.52792739A>G	c.995T>C	p.Ile332Thr	Likely_pathogenic	InterVar	NA	NA	NA	NA	NA	NA	InterVar: Likely pathogenic PVS1=0 PS=[0, 0, 0, 0, 0] PM=[1, 1, 0, 0, 0, 0, 0] PP=[0, 1, 1, 0, 0, 0] BA1=0 BS=[0, 0, 0, 0, 0] BP=[0, 0, 0, 0, 0, 0, 0, 0]	0	.	No
BS_0ZQ4019R	chr1	6474166	T	C	rs144750655	PLEKHG5	splice_acceptor_variant	72	60	0.45	chr1:g.6474166T>C	c.440-2A>G	NA	Likely_pathogenic	ClinVar	Likely_pathogenic	criteria provided, conflicting interpretations, submissions associated with conceptIDs, consensus call taken	1	423836	Variant has conflicting interpretations in ClinVar and at least 1 submission with P/LP call	https://www.ncbi.nlm.nih.gov/clinvar/variation/423836/	InterVar: Pathogenic PVS1=1 PS=[0, 0, 0, 0, 0] PM=[0, 1, 0, 0, 0, 0, 0] PP=[0, 0, 1, 0, 0, 0] BA1=0 BS=[0, 0, 0, 0, 0] BP=[0, 0, 0, 0, 0, 0, 0, 0]	4.165e-4	PASS	No
BS_0ZQ4019R	chr15	34240790	TA	T	NA	SLC12A6	frameshift_variant	103	51	0.33	chr15:g.34240792del	c.2306del	p.Leu769TyrfsTer33	Likely_pathogenic	InterVar	NA	NA	NA	NA	NA	NA	InterVar: Likely pathogenic PVS1=1 PS=[0, 0, 0, 0, 0] PM=[0, 1, 0, 0, 0, 0, 0] PP=[0, 0, 0, 0, 0, 0] BA1=0 BS=[0, 0, 0, 0, 0] BP=[0, 0, 0, 0, 0, 0, 0, 0]	0	.	No
BS_0ZQ4019R	chrX	48969379	C	A	NA	KCND1	missense_variant	0	115	1	chrX:g.48969379C>A	c.893G>T	p.Arg298Leu	Likely_pathogenic	InterVar	NA	NA	NA	NA	NA	NA	InterVar: Likely pathogenic PVS1=0 PS=[0, 0, 0, 0, 0] PM=[1, 1, 0, 0, 0, 0, 0] PP=[0, 1, 1, 0, 0, 0] BA1=0 BS=[0, 0, 0, 0, 0] BP=[0, 0, 0, 0, 0, 0, 0, 0]	0	.	No
BS_1034EC8V	chr4	55396268	GC	G	rs1468720910	TMEM165	frameshift_variant	20	21	0.51	chr4:g.55396272del	c.83del	p.Pro28ArgfsTer89	Likely_pathogenic	InterVar	NA	NA	NA	NA	NA	NA	InterVar: Likely pathogenic PVS1=1 PS=[0, 0, 0, 0, 0] PM=[0, 1, 0, 0, 0, 0, 0] PP=[0, 0, 0, 0, 0, 0] BA1=0 BS=[0, 0, 0, 0, 0] BP=[0, 0, 0, 0, 0, 0, 0, 0]	0	.	No
BS_14EZDZE6	chr1	8324637	T	C	NA	SLC45A1	missense_variant	12	17	0.59	chr1:g.8324637T>C	c.308T>C	p.Met103Thr	Likely_pathogenic	InterVar	NA	NA	NA	NA	NA	NA	InterVar: Likely pathogenic PVS1=0 PS=[0, 0, 0, 0, 0] PM=[1, 1, 0, 0, 0, 0, 0] PP=[0, 1, 1, 0, 0, 0] BA1=0 BS=[0, 0, 0, 0, 0] BP=[0, 0, 0, 0, 0, 0, 0, 0]	1.5e-5	PASS	No
BS_14EZDZE6	chr19	54933735	C	A	NA	NLRP7	stop_gained	9	30	0.77	chr19:g.54933735C>A	c.2476G>T	p.Glu826Ter	Pathogenic	InterVar	NA	NA	NA	NA	NA	NA	InterVar: Pathogenic PVS1=1 PS=[0, 0, 0, 0, 0] PM=[0, 1, 0, 0, 0, 0, 0] PP=[0, 0, 1, 0, 0, 0] BA1=0 BS=[0, 0, 0, 0, 0] BP=[0, 0, 0, 0, 0, 0, 0, 0]	0	.	No
BS_14EZDZE6	chr6	43171904	C	A	NA	SRF	stop_gained	12	9	0.43	chr6:g.43171904C>A	c.248C>A	p.Ser83Ter	Pathogenic	InterVar	NA	NA	NA	NA	NA	NA	InterVar: Pathogenic PVS1=1 PS=[0, 0, 0, 0, 0] PM=[0, 1, 0, 0, 0, 0, 0] PP=[0, 0, 1, 0, 0, 0] BA1=0 BS=[0, 0, 0, 0, 0] BP=[0, 0, 0, 0, 0, 0, 0, 0]	0	.	No
BS_0YV62XEX	chr17	31207125	T	G	CS1610255	NF1	intron_variant	23	12	0.34	chr17:g.31207125T>G	c.1392+754T>G	NA	Likely_pathogenic	InterVar, upgraded to LP based on Koczkowska et al 2023	NA	NA	NA	NA	NA	NA	InterVar: Uncertain significance PVS1=0 PS=[0, 0, 0, 0, 0] PM=[0, 1, 0, 0, 0, 0, 0] PP=[0, 0, 0, 0, 0, 0] BA1=0 BS=[0, 0, 0, 0, 0] BP=[0, 0, 0, 0, 0, 0, 0, 0]	0	.	Yes
BS_14G6WY88	chr16	81919524	G	A	rs753618006	PLCG2	missense_variant	13	26	0.67	chr16:g.81919524G>A	c.2095G>A	p.Gly699Ser	Likely_pathogenic	ClinVar	Likely_pathogenic	criteria provided, single submitter	1	1339554	None	https://www.ncbi.nlm.nih.gov/clinvar/variation/1339554/	InterVar: Uncertain significance PVS1=0 PS=[0, 0, 0, 0, 0] PM=[1, 1, 0, 0, 0, 0, 0] PP=[0, 0, 1, 0, 0, 0] BA1=0 BS=[0, 0, 0, 0, 0] BP=[0, 0, 0, 0, 0, 0, 0, 0]	9.7e-5	PASS	No
BS_14G6WY88	chr19	44948771	ATC	A	rs1430203751	APOC2	frameshift_variant	17	11	0.39	chr19:g.44948778_44948779del	c.133_134del	p.Ser45GlnfsTer24	Likely_pathogenic	InterVar	NA	NA	NA	NA	NA	NA	InterVar: Likely pathogenic PVS1=1 PS=[0, 0, 0, 0, 0] PM=[0, 1, 0, 0, 0, 0, 0] PP=[0, 0, 0, 0, 0, 0] BA1=0 BS=[0, 0, 0, 0, 0] BP=[0, 0, 0, 0, 0, 0, 0, 0]	4.85e-5	PASS	No
BS_14G6WY88	chr2	195923697	T	TACCAC	NA	DNAH7	frameshift_variant	21	18	0.46	chr2:g.195923699_195923703dup	c.3718_3722dup	p.Leu1242TrpfsTer15	Likely_pathogenic	InterVar	NA	NA	NA	NA	NA	NA	InterVar: Likely pathogenic PVS1=1 PS=[0, 0, 0, 0, 0] PM=[0, 1, 0, 0, 0, 0, 0] PP=[0, 0, 0, 0, 0, 0] BA1=0 BS=[0, 0, 0, 0, 0] BP=[0, 0, 0, 0, 0, 0, 0, 0]	0	.	No
BS_1BQ1WBCT	chr1	37878192	A	T	rs1387280096	INPP5B	missense_variant	13	24	0.65	chr1:g.37878192A>T	c.1673T>A	p.Ile558Asn	Likely_pathogenic	InterVar	NA	NA	NA	NA	NA	NA	InterVar: Likely pathogenic PVS1=0 PS=[0, 0, 0, 0, 0] PM=[1, 1, 0, 0, 0, 0, 0] PP=[0, 1, 1, 0, 0, 0] BA1=0 BS=[0, 0, 0, 0, 0] BP=[0, 0, 0, 0, 0, 0, 0, 0]	1.5e-5	PASS	No
BS_1BQ1WBCT	chr17	80117016	G	C	rs1800312;rs1800312&CM083516&CM068152	GAA	missense_variant	14	20	0.59	chr17:g.80117016G>C	c.2238G>C	p.Trp746Cys	Pathogenic	ClinVar	Pathogenic	reviewed by expert panel	3	265160	None	https://www.ncbi.nlm.nih.gov/clinvar/variation/265160/	InterVar: Likely pathogenic PVS1=0 PS=[0, 0, 0, 0, 0] PM=[1, 1, 0, 0, 0, 0, 0] PP=[0, 0, 1, 0, 1, 0] BA1=0 BS=[0, 0, 0, 0, 0] BP=[0, 0, 0, 0, 0, 0, 0, 0]	6.79e-4	PASS	No
BS_1BQ1WBCT	chr6	52083201	G	A	rs137852944;rs137852944&CM020490	PKHD1	missense_variant	18	8	0.31	chr6:g.52083201G>A	c.107C>T	p.Thr36Met	Pathogenic	ClinVar	Pathogenic	criteria provided, multiple submitters, no conflicts	2	4108	None	https://www.ncbi.nlm.nih.gov/clinvar/variation/4108/	InterVar: Likely pathogenic PVS1=0 PS=[0, 0, 0, 0, 0] PM=[1, 1, 0, 0, 0, 0, 0] PP=[0, 0, 1, 0, 1, 0] BA1=0 BS=[0, 0, 0, 0, 0] BP=[0, 0, 0, 0, 0, 0, 0, 0]	8.02e-4	PASS	No
BS_1BQ1WBCT	chr8	73981153	A	G	rs183973249;rs183973249&CS084884	TMEM70	splice_acceptor_variant	25	9	0.26	chr8:g.73981153A>G	c.317-2A>G	NA	Pathogenic	ClinVar	Pathogenic	criteria provided, multiple submitters, no conflicts	2	540	None	https://www.ncbi.nlm.nih.gov/clinvar/variation/540/	InterVar: Pathogenic PVS1=1 PS=[0, 0, 0, 0, 0] PM=[0, 1, 0, 0, 0, 0, 0] PP=[0, 0, 1, 0, 1, 0] BA1=0 BS=[0, 0, 0, 0, 0] BP=[0, 0, 0, 0, 0, 0, 0, 0]	2.65e-4	PASS	No
BS_1BQ1WBCT	chrX	108160481	CT	C	NA	COL4A6	frameshift_variant	8	2	0.2	chrX:g.108160484del	c.4506del	p.Ala1503ProfsTer50	Likely_pathogenic	InterVar	NA	NA	NA	NA	NA	NA	InterVar: Likely pathogenic PVS1=1 PS=[0, 0, 0, 0, 0] PM=[0, 1, 0, 0, 0, 0, 0] PP=[0, 0, 0, 0, 0, 0] BA1=0 BS=[0, 0, 0, 0, 0] BP=[0, 0, 0, 0, 0, 0, 0, 0]	0	.	No
BS_14EZDZE6	chr9	132905999	G	A	rs118203549	TSC1	stop_gained	19	14	0.42	chr9:g.132905999G>A	c.1579C>T	p.Gln527Ter	Pathogenic	ClinVar	Pathogenic	criteria provided, multiple submitters, no conflicts	2	48804	None	https://www.ncbi.nlm.nih.gov/clinvar/variation/48804/	InterVar: Pathogenic PVS1=1 PS=[0, 0, 0, 0, 0] PM=[0, 1, 0, 0, 0, 0, 0] PP=[0, 0, 1, 0, 1, 0] BA1=0 BS=[0, 0, 0, 0, 0] BP=[0, 0, 0, 0, 0, 0, 0, 0]	0	.	Yes
BS_1C3RDKQH	chr17	80105110	CT	C	rs386834235;rs386834235&CD941680&CD120518	GAA	frameshift_variant	18	13	0.42	chr17:g.80105111del	c.525del	p.Glu176ArgfsTer45	Pathogenic	ClinVar	Pathogenic	reviewed by expert panel	3	4033	None	https://www.ncbi.nlm.nih.gov/clinvar/variation/4033/	InterVar: Pathogenic PVS1=1 PS=[0, 0, 0, 0, 0] PM=[0, 1, 0, 0, 0, 0, 0] PP=[0, 0, 0, 0, 1, 0] BA1=0 BS=[0, 0, 0, 0, 0] BP=[0, 0, 0, 0, 0, 0, 0, 0]	3.085e-4	PASS	No
BS_1DM8G1V8	chr4	186628508	G	A	NA	FAT1	stop_gained	14	10	0.42	chr4:g.186628508G>A	c.4579C>T	p.Gln1527Ter	Likely_pathogenic	InterVar	NA	NA	NA	NA	NA	NA	InterVar: Likely pathogenic PVS1=1 PS=[0, 0, 0, 0, 0] PM=[0, 1, 0, 0, 0, 0, 0] PP=[0, 0, 0, 0, 0, 0] BA1=0 BS=[0, 0, 0, 0, 0] BP=[0, 0, 0, 0, 0, 0, 0, 0]	0	.	No
BS_1DM8G1V8	chr6	38815498	C	T	NA	DNAH8	stop_gained	20	14	0.41	chr6:g.38815498C>T	c.3364C>T	p.Gln1122Ter	Pathogenic	InterVar	NA	NA	NA	NA	NA	NA	InterVar: Pathogenic PVS1=1 PS=[0, 0, 0, 0, 0] PM=[0, 1, 0, 0, 0, 0, 0] PP=[0, 0, 1, 0, 0, 0] BA1=0 BS=[0, 0, 0, 0, 0] BP=[0, 0, 0, 0, 0, 0, 0, 0]	0	.	No
BS_1DM8G1V8	chr8	89909640	C	T	rs1447872222	OSGIN2	stop_gained	18	15	0.45	chr8:g.89909640C>T	c.118C>T	p.Arg40Ter	Pathogenic	InterVar	NA	NA	NA	NA	NA	NA	InterVar: Pathogenic PVS1=1 PS=[0, 0, 0, 0, 0] PM=[0, 1, 0, 0, 0, 0, 0] PP=[0, 0, 1, 0, 0, 0] BA1=0 BS=[0, 0, 0, 0, 0] BP=[0, 0, 0, 0, 0, 0, 0, 0]	3.05e-5	PASS	No
BS_1DM8G1V8	chr9	74762615	CT	C	NA	TRPM6	frameshift_variant	15	21	0.58	chr9:g.74762618del	c.4055del	p.Lys1352SerfsTer36	Likely_pathogenic	InterVar	NA	NA	NA	NA	NA	NA	InterVar: Likely pathogenic PVS1=1 PS=[0, 0, 0, 0, 0] PM=[0, 1, 0, 0, 0, 0, 0] PP=[0, 0, 0, 0, 0, 0] BA1=0 BS=[0, 0, 0, 0, 0] BP=[0, 0, 0, 0, 0, 0, 0, 0]	0	.	No
BS_1EWXJPWR	chr14	75719828	T	A	rs1212058779	TTLL5	splice_donor_variant	14	21	0.6	chr14:g.75719828T>A	c.934+2T>A	NA	Pathogenic	InterVar	NA	NA	NA	NA	NA	NA	InterVar: Pathogenic PVS1=1 PS=[0, 0, 0, 0, 0] PM=[0, 1, 0, 0, 0, 0, 0] PP=[0, 0, 1, 0, 0, 0] BA1=0 BS=[0, 0, 0, 0, 0] BP=[0, 0, 0, 0, 0, 0, 0, 0]	0	.	No
BS_1EWXJPWR	chr16	88842807	A	C	rs191519947;rs191519947&CM145573	GALNS	missense_variant	23	19	0.45	chr16:g.88842807A>C	c.143T>G	p.Val48Gly	Pathogenic	ClinVar	Pathogenic	criteria provided, multiple submitters, no conflicts	2	1048261	None	https://www.ncbi.nlm.nih.gov/clinvar/variation/1048261/	InterVar: Uncertain significance PVS1=0 PS=[0, 0, 0, 0, 0] PM=[0, 1, 0, 0, 0, 0, 0] PP=[0, 0, 1, 0, 0, 0] BA1=0 BS=[0, 0, 0, 0, 0] BP=[0, 0, 0, 0, 0, 0, 0, 0]	7.7e-5	PASS	No
BS_1EWXJPWR	chr4	102596221	GT	G	NA	NFKB1	frameshift_variant	9	15	0.63	chr4:g.102596223del	c.1386del	p.Ile463LeufsTer22	Likely_pathogenic	InterVar	NA	NA	NA	NA	NA	NA	InterVar: Likely pathogenic PVS1=1 PS=[0, 0, 0, 0, 0] PM=[0, 1, 0, 0, 0, 0, 0] PP=[0, 0, 0, 0, 0, 0] BA1=0 BS=[0, 0, 0, 0, 0] BP=[0, 0, 0, 0, 0, 0, 0, 0]	0	.	No
BS_1G71S350	chr16	56834768	G	T	rs145473779;rs145473779&CM164253	NUP93	missense_variant	25	22	0.47	chr16:g.56834768G>T	c.1772G>T	p.Gly591Val	Pathogenic	ClinVar	Pathogenic	criteria provided, multiple submitters, no conflicts	2	224964	None	https://www.ncbi.nlm.nih.gov/clinvar/variation/224964/	InterVar: Likely pathogenic PVS1=0 PS=[0, 0, 0, 0, 0] PM=[1, 1, 0, 0, 0, 0, 0] PP=[0, 0, 1, 0, 1, 0] BA1=0 BS=[0, 0, 0, 0, 0] BP=[0, 0, 0, 0, 0, 0, 0, 0]	2.775e-4	PASS	No
BS_1G71S350	chr2	142927711	A	AATAC	NA	KYNU	frameshift_variant	27	23	0.46	chr2:g.142927711_142927712insATAC	c.343_344insATAC	p.Ser115AsnfsTer15	Likely_pathogenic	InterVar	NA	NA	NA	NA	NA	NA	InterVar: Likely pathogenic PVS1=1 PS=[0, 0, 0, 0, 0] PM=[0, 1, 0, 0, 0, 0, 0] PP=[0, 0, 0, 0, 0, 0] BA1=0 BS=[0, 0, 0, 0, 0] BP=[0, 0, 0, 0, 0, 0, 0, 0]	0	.	No
BS_1G71S350	chr3	136040924	AT	A	NA	PPP2R3A	frameshift_variant	15	15	0.5	chr3:g.136040927del	c.2331del	p.Phe777LeufsTer2	Likely_pathogenic	InterVar	NA	NA	NA	NA	NA	NA	InterVar: Likely pathogenic PVS1=1 PS=[0, 0, 0, 0, 0] PM=[0, 1, 0, 0, 0, 0, 0] PP=[0, 0, 0, 0, 0, 0] BA1=0 BS=[0, 0, 0, 0, 0] BP=[0, 0, 0, 0, 0, 0, 0, 0]	0	.	No
BS_1G71S350	chr8	47972977	C	CA	rs1227306061	MCM4	frameshift_variant	25	25	0.5	chr8:g.47972978dup	c.2050dup	p.Met684AsnfsTer21	Likely_pathogenic	InterVar	NA	NA	NA	NA	NA	NA	InterVar: Likely pathogenic PVS1=1 PS=[0, 0, 0, 0, 0] PM=[0, 1, 0, 0, 0, 0, 0] PP=[0, 0, 0, 0, 0, 0] BA1=0 BS=[0, 0, 0, 0, 0] BP=[0, 0, 0, 0, 0, 0, 0, 0]	0	.	No
BS_1GEXQEBZ	chr11	117351931	G	GA	rs779666861;rs751277203	CEP164	frameshift_variant	15	4	0.21	chr11:g.117351942dup	c.347dup	p.Glu117GlyfsTer88	Likely_pathogenic	InterVar	NA	NA	NA	NA	NA	NA	InterVar: Likely pathogenic PVS1=1 PS=[0, 0, 0, 0, 0] PM=[0, 1, 0, 0, 0, 0, 0] PP=[0, 0, 0, 0, 0, 0] BA1=0 BS=[0, 0, 0, 0, 0] BP=[0, 0, 0, 0, 0, 0, 0, 0]	6.595e-4	PASS	No
BS_1GEXQEBZ	chr12	122244570	T	G	rs775450009	VPS33A	missense_variant&splice_region_variant	17	13	0.43	chr12:g.122244570T>G	c.968A>C	p.Glu323Ala	Likely_pathogenic	InterVar	NA	NA	NA	NA	NA	NA	InterVar: Likely pathogenic PVS1=0 PS=[0, 0, 0, 0, 0] PM=[1, 1, 0, 0, 0, 0, 0] PP=[0, 1, 1, 0, 0, 0] BA1=0 BS=[0, 0, 0, 0, 0] BP=[0, 0, 0, 0, 0, 0, 0, 0]	0	.	No
BS_1GEXQEBZ	chr18	23538609	CCT	C	rs756815030	NPC1	frameshift_variant	20	10	0.33	chr18:g.23538610_23538611del	c.2972_2973del	p.Gln991ArgfsTer15	Pathogenic	ClinVar	Pathogenic	criteria provided, conflicting interpretations, submissions associated with conceptIDs, consensus call taken	1	188932	Variant has conflicting interpretations in ClinVar and at least 1 submission with P/LP call	https://www.ncbi.nlm.nih.gov/clinvar/variation/188932/	InterVar: Likely pathogenic PVS1=1 PS=[0, 0, 0, 0, 0] PM=[0, 1, 0, 0, 0, 0, 0] PP=[0, 0, 0, 0, 0, 0] BA1=0 BS=[0, 0, 0, 0, 0] BP=[0, 0, 0, 0, 0, 0, 0, 0]	0	PASS	No
BS_1GMX5YEM	chr16	72023312	A	G	rs778528546	DHODH	missense_variant	21	13	0.38	chr16:g.72023312A>G	c.967A>G	p.Thr323Ala	Likely_pathogenic	InterVar	NA	NA	NA	NA	NA	NA	InterVar: Likely pathogenic PVS1=0 PS=[0, 0, 0, 0, 0] PM=[1, 1, 0, 0, 0, 0, 0] PP=[0, 1, 1, 0, 0, 0] BA1=0 BS=[0, 0, 0, 0, 0] BP=[0, 0, 0, 0, 0, 0, 0, 0]	7.7e-5	PASS	No
BS_1C3RDKQH	chr16	2084567	T	TC	rs397515025;rs397514939	TSC2	frameshift_variant	14	16	0.53	chr16:g.2084573dup	c.4351dup	p.Arg1451ProfsTer73	Pathogenic	ClinVar	Pathogenic	criteria provided, single submitter	1	65040	None	https://www.ncbi.nlm.nih.gov/clinvar/variation/65040/	InterVar: Pathogenic PVS1=1 PS=[0, 0, 0, 0, 0] PM=[0, 1, 0, 0, 0, 0, 0] PP=[0, 0, 0, 0, 1, 0] BA1=0 BS=[0, 0, 0, 0, 0] BP=[0, 0, 0, 0, 0, 0, 0, 0]	0	.	Yes
BS_1GMX5YEM	chr19	55161327	T	C	rs757536895	DNAAF3	missense_variant	13	16	0.55	chr19:g.55161327T>C	c.755A>G	p.Asn252Ser	Pathogenic	ClinVar	Pathogenic	criteria provided, single submitter	1	410287	None	https://www.ncbi.nlm.nih.gov/clinvar/variation/410287/	InterVar: Uncertain significance PVS1=0 PS=[0, 0, 0, 0, 0] PM=[0, 1, 0, 0, 0, 0, 0] PP=[0, 0, 0, 0, 1, 0] BA1=0 BS=[0, 0, 0, 0, 0] BP=[1, 0, 0, 0, 0, 0, 0, 0]	2.45e-5	PASS	No
BS_1GMX5YEM	chr3	148994280	G	C	rs370652040;rs370652040&CS1412046	GYG1	splice_donor_region_variant&intron_variant	18	12	0.4	chr3:g.148994280G>C	c.143+3G>C	NA	Pathogenic	ClinVar	Pathogenic	criteria provided, multiple submitters, no conflicts	2	162661	None	https://www.ncbi.nlm.nih.gov/clinvar/variation/162661/	InterVar: Uncertain significance PVS1=0 PS=[0, 0, 0, 0, 0] PM=[0, 1, 0, 0, 0, 0, 0] PP=[0, 0, 1, 0, 1, 0] BA1=0 BS=[0, 0, 0, 0, 0] BP=[0, 0, 0, 0, 0, 0, 0, 0]	3.085e-4	PASS	No
BS_1GMX5YEM	chr4	121902977	A	G	rs767183859	TRPC3	missense_variant	15	18	0.55	chr4:g.121902977A>G	c.2338T>C	p.Phe780Leu	Likely_pathogenic	InterVar	NA	NA	NA	NA	NA	NA	InterVar: Likely pathogenic PVS1=0 PS=[0, 0, 0, 0, 0] PM=[1, 1, 0, 0, 0, 0, 0] PP=[0, 1, 1, 0, 0, 0] BA1=0 BS=[0, 0, 0, 0, 0] BP=[0, 0, 0, 0, 0, 0, 0, 0]	3.05e-5	PASS	No
BS_1GMX5YEM	chr9	78317773	G	T	NA	PSAT1	stop_gained	20	21	0.51	chr9:g.78317773G>T	c.838G>T	p.Glu280Ter	Pathogenic	ClinVar	Pathogenic	criteria provided, single submitter	1	1455064	None	https://www.ncbi.nlm.nih.gov/clinvar/variation/1455064/	InterVar: Pathogenic PVS1=1 PS=[0, 0, 0, 0, 0] PM=[0, 1, 0, 0, 0, 0, 0] PP=[0, 0, 1, 0, 0, 0] BA1=0 BS=[0, 0, 0, 0, 0] BP=[0, 0, 0, 0, 0, 0, 0, 0]	0	.	No
BS_1HQWNZCB	chr11	118352416	C	T	rs201529449	CD3G	stop_gained	16	10	0.38	chr11:g.118352416C>T	c.496C>T	p.Arg166Ter	Pathogenic	ClinVar	Pathogenic	criteria provided, single submitter	1	1457956	None	https://www.ncbi.nlm.nih.gov/clinvar/variation/1457956/	InterVar: Pathogenic PVS1=1 PS=[0, 0, 0, 0, 0] PM=[0, 1, 0, 0, 0, 0, 0] PP=[0, 0, 1, 0, 0, 0] BA1=0 BS=[0, 0, 0, 0, 0] BP=[0, 0, 0, 0, 0, 0, 0, 0]	2.01e-4	PASS	No
BS_1HQWNZCB	chr6	52026043	TG	T	rs746972457;rs746972457&CD100432	PKHD1	frameshift_variant	25	15	0.38	chr6:g.52026049del	c.3766del	p.Gln1256ArgfsTer47	Pathogenic	ClinVar	Pathogenic	criteria provided, conflicting interpretations, submissions associated with conceptIDs, consensus call taken	1	188746	Variant has conflicting interpretations in ClinVar and at least 1 submission with P/LP call	https://www.ncbi.nlm.nih.gov/clinvar/variation/188746/	InterVar: Uncertain significance PVS1=1 PS=[0, 0, 0, 0, 0] PM=[0, 0, 0, 0, 0, 0, 0] PP=[0, 0, 0, 0, 0, 0] BA1=0 BS=[0, 0, 0, 0, 0] BP=[0, 0, 0, 0, 0, 0, 0, 0]	3.975e-4	PASS	No
BS_1HQWNZCB	chr7	152002965	T	A	rs781717439	GALNTL5	splice_donor_variant	13	24	0.65	chr7:g.152002965T>A	c.908+2T>A	NA	Pathogenic	InterVar	NA	NA	NA	NA	NA	NA	InterVar: Pathogenic PVS1=1 PS=[0, 0, 0, 0, 0] PM=[0, 1, 0, 0, 0, 0, 0] PP=[0, 0, 1, 0, 0, 0] BA1=0 BS=[0, 0, 0, 0, 0] BP=[0, 0, 0, 0, 0, 0, 0, 0]	0	PASS	No
BS_1K0Q5YZY	chr14	20447506	T	C	rs758949005	OSGEP	missense_variant	14	19	0.58	chr14:g.20447506T>C	c.884A>G	p.Asn295Ser	Likely_pathogenic	InterVar	NA	NA	NA	NA	NA	NA	InterVar: Likely pathogenic PVS1=0 PS=[0, 0, 0, 0, 0] PM=[1, 1, 0, 0, 0, 0, 0] PP=[0, 1, 1, 0, 0, 0] BA1=0 BS=[0, 0, 0, 0, 0] BP=[0, 0, 0, 0, 0, 0, 0, 0]	0	.	No
BS_1GMX5YEM	chr17	35119613	T	C	rs561425038;rs561425038&CM1617848&CM1310351	RAD51D	start_lost	11	17	0.61	chr17:g.35119613T>C	c.1A>G	p.Met1?	Pathogenic	ClinVar	Pathogenic	criteria provided, conflicting interpretations, submissions associated with conceptIDs, consensus call taken	1	127884	Variant has conflicting interpretations in ClinVar and at least 1 submission with P/LP call	https://www.ncbi.nlm.nih.gov/clinvar/variation/127884/	InterVar: Uncertain significance PVS1=0 PS=[0, 0, 0, 0, 0] PM=[0, 0, 0, 0, 0, 0, 0] PP=[0, 0, 0, 0, 0, 0] BA1=0 BS=[0, 0, 0, 0, 0] BP=[0, 0, 0, 0, 0, 0, 0, 0]	2.08e-4	PASS	Yes
BS_1K0Q5YZY	chr19	18880397	T	C	rs1358235791	CERS1	missense_variant	11	8	0.42	chr19:g.18880397T>C	c.629A>G	p.Asp210Gly	Likely_pathogenic	InterVar	NA	NA	NA	NA	NA	NA	InterVar: Likely pathogenic PVS1=0 PS=[0, 0, 0, 0, 0] PM=[1, 1, 0, 0, 0, 0, 0] PP=[0, 1, 1, 0, 0, 0] BA1=0 BS=[0, 0, 0, 0, 0] BP=[0, 0, 0, 0, 0, 0, 0, 0]	3.05e-5	PASS	No
BS_1K0Q5YZY	chr3	58534424	TG	T	rs1560222284	ACOX2	frameshift_variant	21	17	0.45	chr3:g.58534425del	c.258del	p.His86GlnfsTer4	Likely_pathogenic	InterVar	NA	NA	NA	NA	NA	NA	InterVar: Likely pathogenic PVS1=1 PS=[0, 0, 0, 0, 0] PM=[0, 1, 0, 0, 0, 0, 0] PP=[0, 0, 0, 0, 0, 0] BA1=0 BS=[0, 0, 0, 0, 0] BP=[0, 0, 0, 0, 0, 0, 0, 0]	0	.	No
BS_1KT7DF0G	chr13	59833153	AC	A	NA	DIAPH3	frameshift_variant	26	20	0.43	chr13:g.59833154del	c.2980del	p.Val994TrpfsTer8	Likely_pathogenic	InterVar	NA	NA	NA	NA	NA	NA	InterVar: Likely pathogenic PVS1=1 PS=[0, 0, 0, 0, 0] PM=[0, 1, 0, 0, 0, 0, 0] PP=[0, 0, 0, 0, 0, 0] BA1=0 BS=[0, 0, 0, 0, 0] BP=[0, 0, 0, 0, 0, 0, 0, 0]	0	.	No
BS_1KT7DF0G	chr7	31873392	G	A	NA	PDE1C	missense_variant	23	15	0.39	chr7:g.31873392G>A	c.509C>T	p.Ser170Phe	Likely_pathogenic	InterVar	NA	NA	NA	NA	NA	NA	InterVar: Likely pathogenic PVS1=0 PS=[0, 0, 0, 0, 0] PM=[1, 1, 0, 0, 0, 0, 0] PP=[0, 1, 1, 0, 0, 0] BA1=0 BS=[0, 0, 0, 0, 0] BP=[0, 0, 0, 0, 0, 0, 0, 0]	0	.	No
BS_1MMZN94J	chr1	45508847	C	T	rs370596113;rs370596113&CM060060&CM060056	MMACHC	stop_gained	12	9	0.43	chr1:g.45508847C>T	c.481C>T	p.Arg161Ter	Pathogenic	ClinVar	Pathogenic	criteria provided, multiple submitters, no conflicts	2	95703	None	https://www.ncbi.nlm.nih.gov/clinvar/variation/95703/	InterVar: Pathogenic PVS1=1 PS=[0, 0, 0, 0, 0] PM=[0, 1, 0, 0, 0, 0, 0] PP=[0, 0, 1, 0, 1, 0] BA1=0 BS=[0, 0, 0, 0, 0] BP=[0, 0, 0, 0, 0, 0, 0, 0]	2.08e-4	PASS	No
BS_1MMZN94J	chr1	111780713	G	A	rs150401343;rs150401343&CM111334	KCND3	missense_variant	14	15	0.52	chr1:g.111780713G>A	c.1348C>T	p.Leu450Phe	Likely_pathogenic	ClinVar	Likely_pathogenic	criteria provided, conflicting interpretations, submissions associated with conceptIDs, consensus call taken	1	192253	Variant has conflicting interpretations in ClinVar and at least 1 submission with P/LP call	https://www.ncbi.nlm.nih.gov/clinvar/variation/192253/	InterVar: Uncertain significance PVS1=0 PS=[0, 0, 0, 0, 0] PM=[1, 0, 0, 0, 0, 0, 0] PP=[0, 1, 0, 0, 0, 0] BA1=0 BS=[0, 0, 0, 0, 0] BP=[0, 0, 0, 0, 0, 0, 0, 0]	2.085e-4	PASS	No
BS_1MMZN94J	chr16	30986926	C	A	NA	HSD3B7	stop_gained	16	12	0.43	chr16:g.30986926C>A	c.618C>A	p.Tyr206Ter	Pathogenic	InterVar	NA	NA	NA	NA	NA	NA	InterVar: Pathogenic PVS1=1 PS=[0, 0, 0, 0, 0] PM=[0, 1, 0, 0, 0, 0, 0] PP=[0, 0, 1, 0, 0, 0] BA1=0 BS=[0, 0, 0, 0, 0] BP=[0, 0, 0, 0, 0, 0, 0, 0]	0	.	No
BS_1MMZN94J	chr16	56878162	G	T	rs749098014;rs749098014&CS040559	SLC12A3	splice_donor_variant	17	9	0.35	chr16:g.56878162G>T	c.1180+1G>T	NA	Pathogenic	ClinVar	Pathogenic	criteria provided, multiple submitters, no conflicts	2	437426	None	https://www.ncbi.nlm.nih.gov/clinvar/variation/437426/	InterVar: Pathogenic PVS1=1 PS=[0, 0, 0, 0, 0] PM=[0, 1, 0, 0, 0, 0, 0] PP=[0, 0, 1, 0, 1, 0] BA1=0 BS=[0, 0, 0, 0, 0] BP=[0, 0, 0, 0, 0, 0, 0, 0]	3.05e-5	PASS	No
BS_1MMZN94J	chr17	40866171	C	T	NA	KRT12	missense_variant	20	13	0.39	chr17:g.40866171C>T	c.634G>A	p.Glu212Lys	Likely_pathogenic	InterVar	NA	NA	NA	NA	NA	NA	InterVar: Likely pathogenic PVS1=0 PS=[0, 0, 0, 0, 0] PM=[1, 1, 0, 0, 0, 0, 0] PP=[0, 1, 1, 0, 0, 0] BA1=0 BS=[0, 0, 0, 0, 0] BP=[0, 0, 0, 0, 0, 0, 0, 0]	0	.	No
BS_1NPNHFPC	chr11	17558316	G	T	rs757188953	OTOG	splice_donor_variant	16	11	0.41	chr11:g.17558316G>T	c.996+1G>T	NA	Pathogenic	ClinVar	Pathogenic	criteria provided, single submitter	1	1454855	None	https://www.ncbi.nlm.nih.gov/clinvar/variation/1454855/	InterVar: Pathogenic PVS1=1 PS=[0, 0, 0, 0, 0] PM=[0, 1, 0, 0, 0, 0, 0] PP=[0, 0, 1, 0, 0, 0] BA1=0 BS=[0, 0, 0, 0, 0] BP=[0, 0, 0, 0, 0, 0, 0, 0]	3.05e-5	PASS	No
BS_1NPNHFPC	chr16	88837711	C	T	rs398123439;rs398123439&CM137903&CM085443	GALNS	stop_gained	9	12	0.57	chr16:g.88837711C>T	c.477G>A	p.Trp159Ter	Pathogenic	ClinVar	Pathogenic	criteria provided, multiple submitters, no conflicts	2	93179	None	https://www.ncbi.nlm.nih.gov/clinvar/variation/93179/	InterVar: Pathogenic PVS1=1 PS=[0, 0, 0, 0, 0] PM=[0, 1, 0, 0, 0, 0, 0] PP=[0, 0, 1, 0, 1, 0] BA1=0 BS=[0, 0, 0, 0, 0] BP=[0, 0, 0, 0, 0, 0, 0, 0]	1.5e-5	PASS	No
BS_1NPNHFPC	chr17	35177610	G	A	rs139715157	UNC45B	missense_variant&splice_region_variant	8	10	0.56	chr17:g.35177610G>A	c.2255G>A	p.Arg752Gln	Likely_pathogenic	InterVar	NA	NA	0	NA	NA	NA	InterVar: Likely pathogenic PVS1=0 PS=[0, 0, 0, 0, 0] PM=[1, 1, 0, 0, 0, 0, 0] PP=[0, 1, 1, 0, 1, 0] BA1=0 BS=[0, 0, 0, 0, 0] BP=[0, 0, 0, 0, 0, 0, 0, 0]	6.625e-4	PASS	No
BS_1NPNHFPC	chr5	72195601	C	CA	NA	MAP1B	frameshift_variant	15	12	0.44	chr5:g.72195608dup	c.2253dup	p.Pro752ThrfsTer35	Likely_pathogenic	InterVar	NA	NA	NA	NA	NA	NA	InterVar: Likely pathogenic PVS1=1 PS=[0, 0, 0, 0, 0] PM=[0, 1, 0, 0, 0, 0, 0] PP=[0, 0, 0, 0, 0, 0] BA1=0 BS=[0, 0, 0, 0, 0] BP=[0, 0, 0, 0, 0, 0, 0, 0]	0	.	No
BS_1NWVFBTQ	chr16	72014482	GTTCTGGGCCATAAA	G	rs776973679	DHODH	frameshift_variant	20	13	0.39	chr16:g.72014486_72014499del	c.248_261del	p.Leu83ProfsTer11	Pathogenic	ClinVar	Pathogenic	criteria provided, multiple submitters, no conflicts	2	1075250	None	https://www.ncbi.nlm.nih.gov/clinvar/variation/1075250/	InterVar: Likely pathogenic PVS1=1 PS=[0, 0, 0, 0, 0] PM=[0, 1, 0, 0, 0, 0, 0] PP=[0, 0, 0, 0, 0, 0] BA1=0 BS=[0, 0, 0, 0, 0] BP=[0, 0, 0, 0, 0, 0, 0, 0]	4.165e-4	PASS	No
BS_1NWVFBTQ	chr3	129512380	GC	G	NA	IFT122	frameshift_variant	11	14	0.56	chr3:g.129512383del	c.2958del	p.Lys987ArgfsTer10	Likely_pathogenic	InterVar	NA	NA	NA	NA	NA	NA	InterVar: Likely pathogenic PVS1=1 PS=[0, 0, 0, 0, 0] PM=[0, 1, 0, 0, 0, 0, 0] PP=[0, 0, 0, 0, 0, 0] BA1=0 BS=[0, 0, 0, 0, 0] BP=[0, 0, 0, 0, 0, 0, 0, 0]	0	.	No
BS_1NWVFBTQ	chrX	154532029	A	T	NA	G6PD	missense_variant	8	2	0.2	chrX:g.154532029A>T	c.1519T>A	p.Tyr507Asn	Likely_pathogenic	InterVar	NA	NA	NA	NA	NA	NA	InterVar: Likely pathogenic PVS1=0 PS=[0, 0, 0, 0, 0] PM=[1, 1, 0, 0, 0, 0, 0] PP=[0, 1, 1, 0, 0, 0] BA1=0 BS=[0, 0, 0, 0, 0] BP=[0, 0, 0, 0, 0, 0, 0, 0]	0	.	No
BS_1Q9PXTH7	chr21	45510090	CCT	C	rs398122391	COL18A1	frameshift_variant	15	16	0.52	chr21:g.45510091_45510092del	c.3523_3524del	p.Leu1175ValfsTer72	Pathogenic	ClinVar	Pathogenic	criteria provided, multiple submitters, no conflicts	2	65410	None	https://www.ncbi.nlm.nih.gov/clinvar/variation/65410/	InterVar: Pathogenic PVS1=1 PS=[0, 0, 0, 0, 0] PM=[0, 1, 0, 0, 0, 0, 0] PP=[0, 0, 0, 0, 1, 0] BA1=0 BS=[0, 0, 0, 0, 0] BP=[0, 0, 0, 0, 0, 0, 0, 0]	5.295e-4	PASS	No
BS_1Q9PXTH7	chr3	52370795	CAGTG	C	rs767362390	DNAH1	frameshift_variant	25	12	0.32	chr3:g.52370798_52370801del	c.6498_6501del	p.Ser2166ArgfsTer13	Likely_pathogenic	InterVar	NA	NA	NA	NA	NA	NA	InterVar: Likely pathogenic PVS1=1 PS=[0, 0, 0, 0, 0] PM=[0, 1, 0, 0, 0, 0, 0] PP=[0, 0, 0, 0, 0, 0] BA1=0 BS=[0, 0, 0, 0, 0] BP=[0, 0, 0, 0, 0, 0, 0, 0]	4.85e-5	PASS	No
BS_1RA2RC8A	chr1	200614406	C	T	NA	KIF14	splice_acceptor_variant	26	16	0.38	chr1:g.200614406C>T	c.1368-1G>A	NA	Pathogenic	InterVar	NA	NA	NA	NA	NA	NA	InterVar: Pathogenic PVS1=1 PS=[0, 0, 0, 0, 0] PM=[0, 1, 0, 0, 0, 0, 0] PP=[0, 0, 1, 0, 0, 0] BA1=0 BS=[0, 0, 0, 0, 0] BP=[0, 0, 0, 0, 0, 0, 0, 0]	0	.	No
BS_1RA2RC8A	chr17	46018707	G	A	rs63750869;rs63750869&CM076275	MAPT	missense_variant	18	21	0.54	chr17:g.46018707G>A	c.2263G>A	p.Val755Ile	Pathogenic	ClinVar	Pathogenic	criteria provided, multiple submitters, no conflicts	2	98231	None	https://www.ncbi.nlm.nih.gov/clinvar/variation/98231/	InterVar: Uncertain significance PVS1=0 PS=[0, 0, 0, 0, 0] PM=[1, 1, 0, 0, 0, 0, 0] PP=[0, 0, 1, 0, 0, 0] BA1=0 BS=[0, 0, 0, 0, 0] BP=[0, 0, 0, 0, 0, 0, 0, 0]	7.25e-5	PASS	No
BS_1RA2RC8A	chr3	15645160	AAG	A	rs1057517225	BTD	frameshift_variant	16	9	0.36	chr3:g.15645163_15645164del	c.1247_1248del	p.Glu416AlafsTer8	Likely_pathogenic	ClinVar	Likely_pathogenic	criteria provided, single submitter	1	371377	None	https://www.ncbi.nlm.nih.gov/clinvar/variation/371377/	InterVar: Pathogenic PVS1=1 PS=[0, 0, 0, 0, 0] PM=[0, 1, 0, 0, 0, 0, 0] PP=[0, 0, 0, 0, 1, 0] BA1=0 BS=[0, 0, 0, 0, 0] BP=[0, 0, 0, 0, 0, 0, 0, 0]	0	.	No
BS_1VKV3MYJ	chr10	80273822	T	C	rs1185042393	MAT1A	missense_variant	27	19	0.41	chr10:g.80273822T>C	c.1147A>G	p.Ser383Gly	Likely_pathogenic	InterVar	NA	NA	NA	NA	NA	NA	InterVar: Likely pathogenic PVS1=0 PS=[0, 0, 0, 0, 0] PM=[1, 1, 0, 0, 0, 0, 0] PP=[0, 1, 1, 0, 0, 0] BA1=0 BS=[0, 0, 0, 0, 0] BP=[0, 0, 0, 0, 0, 0, 0, 0]	0	PASS	No
BS_1VKV3MYJ	chr11	67519792	C	A	rs149712664;rs149712664&CS128787	CABP2	splice_donor_variant	13	18	0.58	chr11:g.67519792C>A	c.637+1G>T	NA	Pathogenic	ClinVar	Pathogenic	criteria provided, multiple submitters, no conflicts	2	597198	None	https://www.ncbi.nlm.nih.gov/clinvar/variation/597198/	InterVar: Pathogenic PVS1=1 PS=[0, 0, 0, 0, 0] PM=[0, 1, 0, 0, 0, 0, 0] PP=[0, 0, 1, 0, 1, 0] BA1=0 BS=[0, 0, 0, 0, 0] BP=[0, 0, 0, 0, 0, 0, 0, 0]	9.875e-4	PASS	No
BS_1XMBRB6K	chr1	94060733	A	C	rs200692438;rs200692438&CM070637	ABCA4	missense_variant	15	22	0.59	chr1:g.94060733A>C	c.1964T>G	p.Phe655Cys	Pathogenic	ClinVar	Pathogenic	criteria provided, multiple submitters, no conflicts	2	212727	None	https://www.ncbi.nlm.nih.gov/clinvar/variation/212727/	InterVar: Likely pathogenic PVS1=0 PS=[0, 0, 0, 0, 0] PM=[1, 1, 0, 0, 0, 0, 0] PP=[0, 0, 1, 0, 1, 0] BA1=0 BS=[0, 0, 0, 0, 0] BP=[0, 0, 0, 0, 0, 0, 0, 0]	6.625e-4	PASS	No
BS_1XMBRB6K	chr2	63605316	C	T	rs1558863858	MDH1	stop_gained	20	27	0.57	chr2:g.63605316C>T	c.712C>T	p.Arg238Ter	Pathogenic	InterVar	NA	NA	NA	NA	NA	NA	InterVar: Pathogenic PVS1=1 PS=[0, 0, 0, 0, 0] PM=[0, 1, 0, 0, 0, 0, 0] PP=[0, 0, 1, 0, 0, 0] BA1=0 BS=[0, 0, 0, 0, 0] BP=[0, 0, 0, 0, 0, 0, 0, 0]	0	.	No
BS_1XMBRB6K	chr2	74462306	G	A	rs746601093	MOGS	stop_gained	12	16	0.57	chr2:g.74462306G>A	c.1483C>T	p.Arg495Ter	Pathogenic	ClinVar	Pathogenic	criteria provided, multiple submitters, no conflicts	2	1039350	None	https://www.ncbi.nlm.nih.gov/clinvar/variation/1039350/	InterVar: Pathogenic PVS1=1 PS=[0, 0, 0, 0, 0] PM=[0, 1, 0, 0, 0, 0, 0] PP=[0, 0, 1, 0, 0, 0] BA1=0 BS=[0, 0, 0, 0, 0] BP=[0, 0, 0, 0, 0, 0, 0, 0]	4.6e-5	PASS	No
BS_1XMBRB6K	chr4	103656258	C	T	rs144292455;rs144292455&CM103251	TACR3	stop_gained	17	21	0.55	chr4:g.103656258C>T	c.824G>A	p.Trp275Ter	Pathogenic	ClinVar	Pathogenic	criteria provided, multiple submitters, no conflicts	2	66084	None	https://www.ncbi.nlm.nih.gov/clinvar/variation/66084/	InterVar: Pathogenic PVS1=1 PS=[0, 0, 0, 0, 0] PM=[0, 1, 0, 0, 0, 0, 0] PP=[0, 0, 1, 0, 1, 0] BA1=0 BS=[0, 0, 0, 0, 0] BP=[0, 0, 0, 0, 0, 0, 0, 0]	8.03e-4	PASS	No
BS_1XMBRB6K	chr6	51659907	G	A	rs781368899;rs781368899&CM041063	PKHD1	stop_gained	23	22	0.49	chr6:g.51659907G>A	c.10219C>T	p.Gln3407Ter	Pathogenic	ClinVar	Pathogenic	criteria provided, multiple submitters, no conflicts	2	198314	None	https://www.ncbi.nlm.nih.gov/clinvar/variation/198314/	InterVar: Pathogenic PVS1=1 PS=[0, 0, 0, 0, 0] PM=[0, 1, 0, 0, 0, 0, 0] PP=[0, 0, 1, 0, 1, 0] BA1=0 BS=[0, 0, 0, 0, 0] BP=[0, 0, 0, 0, 0, 0, 0, 0]	3.05e-5	PASS	No
BS_1XMBRB6K	chr7	107791864	GTAGATTA	G	NA	SLC26A3	frameshift_variant	15	23	0.61	chr7:g.107791866_107791872del	c.341_347del	p.Ile114ThrfsTer18	Likely_pathogenic	InterVar	NA	NA	NA	NA	NA	NA	InterVar: Likely pathogenic PVS1=1 PS=[0, 0, 0, 0, 0] PM=[0, 1, 0, 0, 0, 0, 0] PP=[0, 0, 0, 0, 0, 0] BA1=0 BS=[0, 0, 0, 0, 0] BP=[0, 0, 0, 0, 0, 0, 0, 0]	0	.	No
BS_1XMBRB6K	chr9	36218224	G	A	rs62541771;rs62541771&CM021718	GNE	missense_variant	27	11	0.29	chr9:g.36218224G>A	c.1892C>T	p.Ala631Val	Pathogenic	ClinVar	Pathogenic	criteria provided, multiple submitters, no conflicts	2	6035	None	https://www.ncbi.nlm.nih.gov/clinvar/variation/6035/	InterVar: Likely pathogenic PVS1=0 PS=[0, 0, 0, 0, 0] PM=[1, 1, 0, 0, 0, 0, 0] PP=[0, 0, 1, 0, 1, 0] BA1=0 BS=[0, 0, 0, 0, 0] BP=[0, 0, 0, 0, 0, 0, 0, 0]	1.54e-4	PASS	No
BS_1YCS44MN	chr9	78240157	CT	C	NA	CEP78	frameshift_variant	20	13	0.39	chr9:g.78240158del	c.389del	p.Leu130GlnfsTer3	Likely_pathogenic	InterVar	NA	NA	NA	NA	NA	NA	InterVar: Likely pathogenic PVS1=1 PS=[0, 0, 0, 0, 0] PM=[0, 1, 0, 0, 0, 0, 0] PP=[0, 0, 0, 0, 0, 0] BA1=0 BS=[0, 0, 0, 0, 0] BP=[0, 0, 0, 0, 0, 0, 0, 0]	0	.	No
BS_1Z7833P7	chr13	51957580	G	A	rs751710854;rs751710854&CM970141	ATP7B	missense_variant	12	22	0.65	chr13:g.51957580G>A	c.2383C>T	p.Leu795Phe	Pathogenic	ClinVar	Pathogenic	criteria provided, multiple submitters, no conflicts	2	188814	None	https://www.ncbi.nlm.nih.gov/clinvar/variation/188814/	InterVar: Likely pathogenic PVS1=0 PS=[0, 0, 0, 0, 0] PM=[1, 1, 0, 0, 0, 0, 0] PP=[0, 0, 1, 0, 1, 0] BA1=0 BS=[0, 0, 0, 0, 0] BP=[0, 0, 0, 0, 0, 0, 0, 0]	3.05e-5	PASS	No
BS_1Z7833P7	chr15	41045023	G	A	rs572481309	INO80	missense_variant	6	14	0.7	chr15:g.41045023G>A	c.2788C>T	p.Arg930Cys	Likely_pathogenic	InterVar	NA	NA	NA	NA	NA	NA	InterVar: Likely pathogenic PVS1=0 PS=[0, 0, 0, 0, 0] PM=[1, 1, 0, 0, 0, 0, 0] PP=[0, 1, 1, 0, 0, 0] BA1=0 BS=[0, 0, 0, 0, 0] BP=[0, 0, 0, 0, 0, 0, 0, 0]	0	PASS	No
BS_1Z7Y81NW	chr2	38071277	TTCTGCCTGCACTC	T	rs72549380	CYP1B1	frameshift_variant	18	23	0.56	chr2:g.38071278_38071290del	c.1064_1076del	p.Arg355HisfsTer69	Pathogenic	ClinVar	Pathogenic	criteria provided, multiple submitters, no conflicts	2	282564	None	https://www.ncbi.nlm.nih.gov/clinvar/variation/282564/	InterVar: Pathogenic PVS1=1 PS=[0, 0, 0, 0, 0] PM=[0, 1, 0, 0, 0, 0, 0] PP=[0, 0, 0, 0, 1, 0] BA1=0 BS=[0, 0, 0, 0, 0] BP=[0, 0, 0, 0, 0, 0, 0, 0]	3.7e-4	PASS	No
BS_1Z7Y81NW	chr2	203870912	G	A	CM164030	CTLA4	missense_variant	16	13	0.45	chr2:g.203870912G>A	c.436G>A	p.Gly146Arg	Pathogenic	ClinVar	Pathogenic	criteria provided, multiple submitters, no conflicts	2	849622	None	https://www.ncbi.nlm.nih.gov/clinvar/variation/849622/	InterVar: Uncertain significance PVS1=0 PS=[0, 0, 0, 0, 0] PM=[1, 1, 0, 0, 0, 0, 0] PP=[0, 0, 0, 0, 0, 0] BA1=0 BS=[0, 0, 0, 0, 0] BP=[0, 0, 0, 0, 0, 0, 0, 0]	0	.	No
BS_1Z7Y81NW	chr2	218827297	C	T	rs766172309	PRKAG3	missense_variant	16	19	0.54	chr2:g.218827297C>T	c.952G>A	p.Val318Ile	Likely_pathogenic	InterVar	NA	NA	NA	NA	NA	NA	InterVar: Likely pathogenic PVS1=0 PS=[0, 0, 0, 0, 0] PM=[1, 1, 0, 0, 0, 0, 0] PP=[0, 1, 1, 0, 0, 0] BA1=0 BS=[0, 0, 0, 0, 0] BP=[0, 0, 0, 0, 0, 0, 0, 0]	4.85e-5	PASS	No
BS_1K0Q5YZY	chr16	89745062	GCCA	G	rs1555536446	FANCA	inframe_deletion	21	20	0.49	chr16:g.89745067_89745069del	c.3520_3522del	p.Trp1174del	Pathogenic	ClinVar	Pathogenic	criteria provided, multiple submitters, no conflicts	2	456115	None	https://www.ncbi.nlm.nih.gov/clinvar/variation/456115/	InterVar: Uncertain significance PVS1=0 PS=[0, 0, 0, 0, 0] PM=[0, 1, 0, 1, 0, 0, 0] PP=[0, 0, 0, 0, 1, 0] BA1=0 BS=[0, 0, 0, 0, 0] BP=[0, 0, 0, 0, 0, 0, 0, 0]	0	.	Yes
BS_22PCHWT3	chr11	94067750	G	A	rs774463623	HEPHL1	missense_variant&splice_region_variant	21	13	0.38	chr11:g.94067750G>A	c.1063G>A	p.Ala355Thr	Likely_pathogenic	InterVar	NA	NA	0	NA	NA	NA	InterVar: Likely pathogenic PVS1=0 PS=[0, 0, 0, 0, 0] PM=[1, 1, 0, 0, 0, 0, 0] PP=[0, 0, 1, 0, 1, 0] BA1=0 BS=[0, 0, 0, 0, 0] BP=[0, 0, 0, 0, 0, 0, 0, 0]	2.085e-4	PASS	No
BS_22PCHWT3	chr2	152619552	G	GCCCCCCCCCCCCC	rs5835439;	FMNL2	frameshift_variant	0	3	1	chr2:g.152619557_152619558insCCCCCCCCCCCCC	c.1676_1677insCCCCCCCCCCCCC	p.Pro564SerfsTer21	Likely_pathogenic	InterVar	NA	NA	NA	NA	NA	NA	InterVar: Likely pathogenic PVS1=1 PS=[0, 0, 0, 0, 0] PM=[0, 1, 0, 0, 0, 0, 0] PP=[0, 0, 0, 0, 0, 0] BA1=0 BS=[0, 0, 0, 0, 0] BP=[0, 0, 0, 0, 0, 0, 0, 0]	9.1e-5	PASS	No
BS_22PCHWT3	chr3	73624320	TGCGCCCGCAGCGCTCGCGCGCAGCAGTGG	T	NA	PDZRN3	frameshift_variant	17	23	0.58	chr3:g.73624321_73624349del	c.477_505del	p.His160GlnfsTer39	Likely_pathogenic	InterVar	NA	NA	NA	NA	NA	NA	InterVar: Likely pathogenic PVS1=1 PS=[0, 0, 0, 0, 0] PM=[0, 1, 0, 0, 0, 0, 0] PP=[0, 0, 0, 0, 0, 0] BA1=0 BS=[0, 0, 0, 0, 0] BP=[0, 0, 0, 0, 0, 0, 0, 0]	0	.	No
BS_22PCHWT3	chr9	12702424	G	A	rs281865424;rs281865424&CM066252	TYRP1	missense_variant	17	11	0.39	chr9:g.12702424G>A	c.1067G>A	p.Arg356Gln	Pathogenic	ClinVar	Pathogenic	criteria provided, multiple submitters, no conflicts	2	17596	None	https://www.ncbi.nlm.nih.gov/clinvar/variation/17596/	InterVar: Likely pathogenic PVS1=0 PS=[0, 0, 0, 0, 0] PM=[1, 1, 0, 0, 0, 0, 0] PP=[0, 0, 1, 0, 1, 0] BA1=0 BS=[0, 0, 0, 0, 0] BP=[0, 0, 0, 0, 0, 0, 0, 0]	7.7e-5	PASS	No
BS_22PCHWT3	chr9	116154416	G	T	NA	PAPPA	stop_gained	8	2	0.2	chr9:g.116154416G>T	c.244G>T	p.Glu82Ter	Likely_pathogenic	InterVar	NA	NA	NA	NA	NA	NA	InterVar: Likely pathogenic PVS1=1 PS=[0, 0, 0, 0, 0] PM=[0, 1, 0, 0, 0, 0, 0] PP=[0, 0, 0, 0, 0, 0] BA1=0 BS=[0, 0, 0, 0, 0] BP=[0, 0, 0, 0, 0, 0, 0, 0]	0	.	No
BS_251Z13NC	chr5	141573819	T	TG	NA	DIAPH1	frameshift_variant	7	2	0.22	chr5:g.141573825dup	c.2030dup	p.Pro678ThrfsTer9	Likely_pathogenic	InterVar	NA	NA	NA	NA	NA	NA	InterVar: Likely pathogenic PVS1=1 PS=[0, 0, 0, 0, 0] PM=[0, 1, 0, 0, 0, 0, 0] PP=[0, 0, 0, 0, 0, 0] BA1=0 BS=[0, 0, 0, 0, 0] BP=[0, 0, 0, 0, 0, 0, 0, 0]	0	.	No
BS_1Z7Y81NW	chr7	6005918	C	A	rs121434629;rs121434629&CM083750&CM061907	PMS2	missense_variant	21	27	0.56	chr7:g.6005918C>A	c.137G>T	p.Ser46Ile	Likely_pathogenic	ClinVar	Likely_pathogenic	reviewed by expert panel	3	9245	None	https://www.ncbi.nlm.nih.gov/clinvar/variation/9245/	InterVar: Likely pathogenic PVS1=0 PS=[0, 0, 0, 0, 0] PM=[1, 1, 0, 0, 0, 0, 0] PP=[0, 0, 1, 0, 1, 0] BA1=0 BS=[0, 0, 0, 0, 0] BP=[1, 0, 0, 0, 0, 0, 0, 0]	3.31e-4	PASS	Yes
BS_26CXGVJ0	chr17	5007085	G	C	NA	KIF1C	splice_donor_variant	7	15	0.68	chr17:g.5007085G>C	c.1335+1G>C	NA	Pathogenic	InterVar	NA	NA	NA	NA	NA	NA	InterVar: Pathogenic PVS1=1 PS=[0, 0, 0, 0, 0] PM=[0, 1, 0, 0, 0, 0, 0] PP=[0, 0, 1, 0, 0, 0] BA1=0 BS=[0, 0, 0, 0, 0] BP=[0, 0, 0, 0, 0, 0, 0, 0]	0	.	No
BS_26CXGVJ0	chr7	39464433	G	A	rs774260299	POU6F2	missense_variant	9	17	0.65	chr7:g.39464433G>A	c.1910G>A	p.Arg637His	Likely_pathogenic	InterVar	NA	NA	NA	NA	NA	NA	InterVar: Likely pathogenic PVS1=0 PS=[0, 0, 0, 0, 0] PM=[1, 1, 0, 0, 0, 0, 0] PP=[0, 1, 1, 0, 0, 0] BA1=0 BS=[0, 0, 0, 0, 0] BP=[0, 0, 0, 0, 0, 0, 0, 0]	6.6e-5	PASS	No
BS_26J942GD	chr11	32953920	C	G	NA	QSER1	stop_gained	12	20	0.63	chr11:g.32953920C>G	c.4241C>G	p.Ser1414Ter	Pathogenic	InterVar	NA	NA	NA	NA	NA	NA	InterVar: Pathogenic PVS1=1 PS=[0, 0, 0, 0, 0] PM=[0, 1, 0, 0, 0, 0, 0] PP=[0, 0, 1, 0, 0, 0] BA1=0 BS=[0, 0, 0, 0, 0] BP=[0, 0, 0, 0, 0, 0, 0, 0]	0	.	No
BS_26J942GD	chr2	196292740	C	A	rs770145634	HECW2	missense_variant	15	18	0.55	chr2:g.196292740C>A	c.2825G>T	p.Arg942Leu	Likely_pathogenic	InterVar	NA	NA	NA	NA	NA	NA	InterVar: Likely pathogenic PVS1=0 PS=[0, 0, 0, 0, 0] PM=[1, 1, 0, 0, 0, 0, 0] PP=[0, 1, 1, 0, 0, 0] BA1=0 BS=[0, 0, 0, 0, 0] BP=[0, 0, 0, 0, 0, 0, 0, 0]	6.15e-5	PASS	No
BS_26CXGVJ0	chr13	20189605	T	G	rs201895089;rs201895089&CS139159	GJB2	splice_acceptor_variant	8	17	0.68	chr13:g.20189605T>G	c.-22-2A>C	NA	Likely_pathogenic	ClinVar	Likely_pathogenic	reviewed by expert panel	3	375406	None	https://www.ncbi.nlm.nih.gov/clinvar/variation/375406/	InterVar: Pathogenic PVS1=1 PS=[0, 0, 0, 0, 0] PM=[0, 1, 0, 0, 0, 0, 0] PP=[0, 0, 1, 0, 0, 0] BA1=0 BS=[0, 0, 0, 0, 0] BP=[0, 0, 0, 0, 0, 0, 0, 0]	9.27e-4	PASS	Yes
BS_2AQZX79Y	chr1	97593235	TTA	T	rs749571474	DPYD	frameshift_variant	15	17	0.53	chr1:g.97593239_97593240del	c.1109_1110del	p.Ile370LysfsTer5	Likely_pathogenic	ClinVar	Likely_pathogenic	criteria provided, multiple submitters, no conflicts	2	370309	None	https://www.ncbi.nlm.nih.gov/clinvar/variation/370309/	InterVar: Pathogenic PVS1=1 PS=[0, 0, 0, 0, 0] PM=[0, 1, 0, 0, 0, 0, 0] PP=[0, 0, 0, 0, 1, 0] BA1=0 BS=[0, 0, 0, 0, 0] BP=[0, 0, 0, 0, 0, 0, 0, 0]	0	.	No
BS_2AQZX79Y	chr17	1725783	AC	A	rs1466019872	WDR81	frameshift_variant	18	18	0.5	chr17:g.1725785del	c.826del	p.Arg276AlafsTer28	Likely_pathogenic	InterVar	NA	NA	NA	NA	NA	NA	InterVar: Likely pathogenic PVS1=1 PS=[0, 0, 0, 0, 0] PM=[0, 1, 0, 0, 0, 0, 0] PP=[0, 0, 0, 0, 0, 0] BA1=0 BS=[0, 0, 0, 0, 0] BP=[0, 0, 0, 0, 0, 0, 0, 0]	0	.	No
BS_2AQZX79Y	chr2	121530895	G	A	rs750325275;rs750325275&CR1512536	CLASP1	intron_variant	18	15	0.45	chr2:g.121530895G>A	c.196-570C>T	NA	Pathogenic	ClinVar	Pathogenic	criteria provided, multiple submitters, no conflicts	2	218082	None	https://www.ncbi.nlm.nih.gov/clinvar/variation/218082/	InterVar: Uncertain significance PVS1=0 PS=[0, 0, 0, 0, 0] PM=[0, 1, 0, 0, 0, 0, 0] PP=[0, 0, 0, 0, 1, 0] BA1=0 BS=[0, 0, 0, 0, 0] BP=[0, 0, 0, 0, 0, 0, 0, 0]	1.695e-4	PASS	No
BS_2AQZX79Y	chr2	185792347	T	TATTG	NA	FSIP2	frameshift_variant	15	21	0.58	chr2:g.185792350_185792353dup	c.5214_5217dup	p.Glu1740Ter	Likely_pathogenic	InterVar	NA	NA	NA	NA	NA	NA	InterVar: Likely pathogenic PVS1=1 PS=[0, 0, 0, 0, 0] PM=[0, 1, 0, 0, 0, 0, 0] PP=[0, 0, 0, 0, 0, 0] BA1=0 BS=[0, 0, 0, 0, 0] BP=[0, 0, 0, 0, 0, 0, 0, 0]	0	.	No
BS_2AQZX79Y	chr5	40936376	TCTGA	T	rs773126382	C7	frameshift_variant	11	15	0.58	chr5:g.40936380_40936383del	c.323_326del	p.Asp108ValfsTer29	Likely_pathogenic	InterVar	NA	NA	NA	NA	NA	NA	InterVar: Likely pathogenic PVS1=1 PS=[0, 0, 0, 0, 0] PM=[0, 1, 0, 0, 0, 0, 0] PP=[0, 0, 0, 0, 0, 0] BA1=0 BS=[0, 0, 0, 0, 0] BP=[0, 0, 0, 0, 0, 0, 0, 0]	3.05e-5	PASS	No
BS_2AQZX79Y	chr6	134170273	G	C	NA	SGK1	missense_variant	16	19	0.54	chr6:g.134170273G>C	c.1576C>G	p.Leu526Val	Likely_pathogenic	InterVar	NA	NA	NA	NA	NA	NA	InterVar: Likely pathogenic PVS1=0 PS=[0, 0, 0, 0, 0] PM=[1, 1, 0, 0, 0, 0, 0] PP=[0, 1, 1, 0, 0, 0] BA1=0 BS=[0, 0, 0, 0, 0] BP=[0, 0, 0, 0, 0, 0, 0, 0]	0	.	No
BS_2AQZX79Y	chr9	124491156	C	T	rs371701248;rs371701248&CM076367	NR5A1	missense_variant	18	19	0.51	chr9:g.124491156C>T	c.1063G>A	p.Val355Met	Likely_pathogenic	ClinVar	Likely_pathogenic	criteria provided, conflicting interpretations, submissions associated with conceptIDs, latest date evaluated taken	1	981141	Variant has conflicting interpretations in ClinVar and at least 1 submission with P/LP call	https://www.ncbi.nlm.nih.gov/clinvar/variation/981141/	InterVar: Uncertain significance PVS1=0 PS=[0, 0, 0, 0, 0] PM=[1, 1, 0, 0, 0, 0, 0] PP=[0, 0, 1, 0, 0, 0] BA1=0 BS=[0, 0, 0, 0, 0] BP=[0, 0, 0, 0, 0, 0, 0, 0]	6.24e-4	PASS	No
BS_2AQZX79Y	chr9	133518968	A	G	rs1432065625	MYMK	missense_variant	18	13	0.42	chr9:g.133518968A>G	c.305T>C	p.Leu102Pro	Likely_pathogenic	ClinVar	Likely_pathogenic	criteria provided, single submitter	1	870390	None	https://www.ncbi.nlm.nih.gov/clinvar/variation/870390/	InterVar: Uncertain significance PVS1=0 PS=[0, 0, 0, 0, 0] PM=[0, 1, 0, 0, 0, 0, 0] PP=[0, 1, 0, 0, 1, 0] BA1=0 BS=[0, 0, 0, 0, 0] BP=[0, 0, 0, 0, 0, 0, 0, 0]	1.5e-5	PASS	No
BS_2B6ZEXAP	chr6	35505806	A	C	rs763272975;rs763272975&CM123537	TULP1	missense_variant	257	200	0.44	chr6:g.35505806A>C	c.1047T>G	p.Asn349Lys	Pathogenic	ClinVar	Pathogenic	criteria provided, multiple submitters, no conflicts	2	812440	None	https://www.ncbi.nlm.nih.gov/clinvar/variation/812440/	InterVar: Uncertain significance PVS1=0 PS=[0, 0, 0, 0, 0] PM=[1, 1, 0, 0, 0, 0, 0] PP=[0, 0, 0, 0, 1, 0] BA1=0 BS=[0, 0, 0, 0, 0] BP=[0, 0, 0, 0, 0, 0, 0, 0]	4.175e-4	PASS	No
BS_2B6ZEXAP	chr9	732609	C	G	rs372628779;rs372628779&CM1512188	KANK1	missense_variant	90	103	0.53	chr9:g.732609C>G	c.3237C>G	p.Ile1079Met	Likely_pathogenic	ClinVar	Likely_pathogenic	criteria provided, single submitter	1	402188	None	https://www.ncbi.nlm.nih.gov/clinvar/variation/402188/	InterVar: Uncertain significance PVS1=0 PS=[0, 0, 0, 0, 0] PM=[1, 0, 0, 0, 0, 0, 0] PP=[0, 0, 0, 0, 1, 0] BA1=0 BS=[0, 0, 0, 0, 0] BP=[0, 0, 0, 0, 0, 0, 0, 0]	0	.	No
BS_2BQGSW0G	chr14	50905469	G	A	rs756205397;rs756205397&CM131257	PYGL	stop_gained	18	15	0.45	chr14:g.50905469G>A	c.2467C>T	p.Gln823Ter	Pathogenic	ClinVar	Pathogenic	criteria provided, conflicting interpretations, submissions associated with conceptIDs, latest date evaluated taken	1	632215	Variant has conflicting interpretations in ClinVar and at least 1 submission with P/LP call	https://www.ncbi.nlm.nih.gov/clinvar/variation/632215/	InterVar: Likely pathogenic PVS1=1 PS=[0, 0, 0, 0, 0] PM=[0, 1, 0, 0, 0, 0, 0] PP=[0, 0, 0, 0, 0, 0] BA1=0 BS=[0, 0, 0, 0, 0] BP=[0, 0, 0, 0, 0, 0, 0, 0]	4.03e-4	PASS	No
BS_2BQGSW0G	chr14	70730838	G	A	rs761285831	MAP3K9	stop_gained	12	6	0.33	chr14:g.70730838G>A	c.2857C>T	p.Arg953Ter	Likely_pathogenic	InterVar	NA	NA	NA	NA	NA	NA	InterVar: Pathogenic PVS1=1 PS=[0, 0, 0, 0, 0] PM=[0, 1, 0, 0, 0, 0, 0] PP=[0, 0, 1, 0, 0, 0] BA1=0 BS=[0, 0, 0, 0, 0] BP=[0, 0, 0, 0, 0, 0, 0, 0]	3.05e-5	PASS	No
BS_2BQGSW0G	chr4	177440352	GCT	G	rs386833420	AGA	frameshift_variant	20	20	0.5	chr4:g.177440360_177440361del	c.200_201del	p.Glu67AlafsTer3	Pathogenic	ClinVar	Pathogenic	criteria provided, multiple submitters, no conflicts	2	55939	None	https://www.ncbi.nlm.nih.gov/clinvar/variation/55939/	InterVar: Pathogenic PVS1=1 PS=[0, 0, 0, 0, 0] PM=[0, 1, 0, 0, 0, 0, 0] PP=[0, 0, 0, 0, 1, 0] BA1=0 BS=[0, 0, 0, 0, 0] BP=[0, 0, 0, 0, 0, 0, 0, 0]	3.05e-5	PASS	No
BS_2CRT47CB	chr1	94042767	G	A	rs61750120;rs61750120&CM990039	ABCA4	missense_variant	14	12	0.46	chr1:g.94042767G>A	c.3322C>T	p.Arg1108Cys	Pathogenic	ClinVar	Pathogenic	criteria provided, multiple submitters, no conflicts	2	92867	None	https://www.ncbi.nlm.nih.gov/clinvar/variation/92867/	InterVar: Uncertain significance PVS1=0 PS=[0, 0, 0, 0, 0] PM=[1, 1, 0, 0, 0, 0, 0] PP=[0, 0, 1, 0, 0, 0] BA1=0 BS=[0, 0, 0, 0, 0] BP=[0, 0, 0, 0, 0, 0, 0, 0]	3.39e-4	PASS	No
BS_2CRT47CB	chr17	58602437	A	G	rs139416487	TEX14	missense_variant	10	11	0.52	chr17:g.58602437A>G	c.1490T>C	p.Leu497Pro	Likely_pathogenic	ClinVar	Likely_pathogenic	criteria provided, single submitter	1	1244238	None	https://www.ncbi.nlm.nih.gov/clinvar/variation/1244238/	InterVar: Uncertain significance PVS1=0 PS=[0, 0, 0, 0, 0] PM=[1, 0, 0, 0, 0, 0, 0] PP=[0, 0, 0, 0, 0, 0] BA1=0 BS=[0, 0, 0, 0, 0] BP=[1, 0, 0, 0, 0, 0, 0, 0]	1.54e-4	PASS	No
BS_2CRT47CB	chr9	120439589	G	A	rs1383311775	CDK5RAP2	stop_gained	20	14	0.41	chr9:g.120439589G>A	c.3532C>T	p.Arg1178Ter	Pathogenic	InterVar	NA	NA	NA	NA	NA	NA	InterVar: Pathogenic PVS1=1 PS=[0, 0, 0, 0, 0] PM=[0, 1, 0, 0, 0, 0, 0] PP=[0, 0, 1, 0, 0, 0] BA1=0 BS=[0, 0, 0, 0, 0] BP=[0, 0, 0, 0, 0, 0, 0, 0]	0	.	No
BS_2CRT47CB	chrX	54757934	CAGAATCCTGTTGTGCT	C	NA	ITIH6	frameshift_variant	24	10	0.29	chrX:g.54757935_54757950del	c.2124_2139del	p.Gln710ProfsTer25	Likely_pathogenic	InterVar	NA	NA	NA	NA	NA	NA	InterVar: Likely pathogenic PVS1=1 PS=[0, 0, 0, 0, 0] PM=[0, 1, 0, 0, 0, 0, 0] PP=[0, 0, 0, 0, 0, 0] BA1=0 BS=[0, 0, 0, 0, 0] BP=[0, 0, 0, 0, 0, 0, 0, 0]	0	.	No
BS_2E1MBQ4Y	chr15	45108912	A	C	rs761385278	DUOX2	stop_gained	22	28	0.56	chr15:g.45108912A>C	c.1275T>G	p.Tyr425Ter	Likely_pathogenic	InterVar	NA	NA	NA	NA	NA	NA	InterVar: Likely pathogenic PVS1=1 PS=[0, 0, 0, 0, 0] PM=[0, 1, 0, 0, 0, 0, 0] PP=[0, 0, 0, 0, 0, 0] BA1=0 BS=[0, 0, 0, 0, 0] BP=[0, 0, 0, 0, 0, 0, 0, 0]	1.5e-5	PASS	No
BS_2E1MBQ4Y	chr16	88736167	CAG	C	rs914435870	PIEZO1	frameshift_variant	21	24	0.53	chr16:g.88736168_88736169del	c.1536_1537del	p.Cys513SerfsTer263	Likely_pathogenic	ClinVar	Likely_pathogenic	criteria provided, single submitter	1	978651	None	https://www.ncbi.nlm.nih.gov/clinvar/variation/978651/	InterVar: Pathogenic PVS1=1 PS=[0, 0, 0, 0, 0] PM=[0, 1, 0, 0, 0, 0, 0] PP=[0, 0, 0, 0, 1, 0] BA1=0 BS=[0, 0, 0, 0, 0] BP=[0, 0, 0, 0, 0, 0, 0, 0]	0	PASS	No
BS_2E1MBQ4Y	chr2	165888357	G	GT	rs780125805	TTC21B	frameshift_variant	21	24	0.53	chr2:g.165888361dup	c.3380dup	p.Asn1127LysfsTer12	Pathogenic	ClinVar	Pathogenic	criteria provided, single submitter	1	2068220	None	https://www.ncbi.nlm.nih.gov/clinvar/variation/2068220/	InterVar: Likely pathogenic PVS1=1 PS=[0, 0, 0, 0, 0] PM=[0, 1, 0, 0, 0, 0, 0] PP=[0, 0, 0, 0, 0, 0] BA1=0 BS=[0, 0, 0, 0, 0] BP=[0, 0, 0, 0, 0, 0, 0, 0]	1.5e-5	PASS	No
BS_2EAATK5V	chr1	55039925	G	GCGCA	rs1344705474	PCSK9	frameshift_variant	7	11	0.61	chr1:g.55039926_55039929dup	c.89_92dup	p.Gln31HisfsTer141	Likely_pathogenic	InterVar	NA	NA	NA	NA	NA	NA	InterVar: Likely pathogenic PVS1=1 PS=[0, 0, 0, 0, 0] PM=[0, 1, 0, 0, 0, 0, 0] PP=[0, 0, 0, 0, 0, 0] BA1=0 BS=[0, 0, 0, 0, 0] BP=[0, 0, 0, 0, 0, 0, 0, 0]	1.5e-5	PASS	No
BS_2EAATK5V	chr10	98443140	TCTGA	T	NA	HPS1	frameshift_variant	22	14	0.39	chr10:g.98443144_98443147del	c.97_100del	p.Ser33ArgfsTer18	Pathogenic	ClinVar	Pathogenic	criteria provided, single submitter	1	1384691	None	https://www.ncbi.nlm.nih.gov/clinvar/variation/1384691/	InterVar: Likely pathogenic PVS1=1 PS=[0, 0, 0, 0, 0] PM=[0, 1, 0, 0, 0, 0, 0] PP=[0, 0, 0, 0, 0, 0] BA1=0 BS=[0, 0, 0, 0, 0] BP=[0, 0, 0, 0, 0, 0, 0, 0]	0	.	No
BS_29YQSB5E	chr3	14152376	T	A	rs374117852;rs374117852&CM066615	XPC	stop_gained	25	20	0.44	chr3:g.14152376T>A	c.2074A>T	p.Lys692Ter	Pathogenic	ClinVar	Pathogenic	criteria provided, multiple submitters, no conflicts	2	496267	None	https://www.ncbi.nlm.nih.gov/clinvar/variation/496267/	InterVar: Pathogenic PVS1=1 PS=[0, 0, 0, 0, 0] PM=[0, 1, 0, 0, 0, 0, 0] PP=[0, 0, 1, 0, 1, 0] BA1=0 BS=[0, 0, 0, 0, 0] BP=[0, 0, 0, 0, 0, 0, 0, 0]	7.7e-5	PASS	Yes
BS_2EAATK5V	chr4	146258788	TAAAG	T	rs767250792	SLC10A7	frameshift_variant	18	19	0.51	chr4:g.146258790_146258793del	c.893_896del	p.Ser298Ter	Likely_pathogenic	InterVar	NA	NA	NA	NA	NA	NA	InterVar: Likely pathogenic PVS1=1 PS=[0, 0, 0, 0, 0] PM=[0, 1, 0, 0, 0, 0, 0] PP=[0, 0, 0, 0, 0, 0] BA1=0 BS=[0, 0, 0, 0, 0] BP=[0, 0, 0, 0, 0, 0, 0, 0]	3.05e-5	PASS	No
BS_2EAATK5V	chr9	36227397	C	A	rs199877522;rs199877522&CM030096	GNE	missense_variant	18	12	0.4	chr9:g.36227397C>A	c.1132G>T	p.Asp378Tyr	Pathogenic	ClinVar	Pathogenic	criteria provided, conflicting interpretations, submissions associated with conceptIDs, consensus call taken	1	283278	Variant has conflicting interpretations in ClinVar and at least 1 submission with P/LP call	https://www.ncbi.nlm.nih.gov/clinvar/variation/283278/	InterVar: Uncertain significance PVS1=0 PS=[0, 0, 0, 0, 0] PM=[1, 1, 0, 0, 0, 0, 0] PP=[0, 0, 1, 0, 0, 0] BA1=0 BS=[0, 0, 0, 0, 0] BP=[0, 0, 0, 0, 0, 0, 0, 0]	3.855e-4	PASS	No
BS_2EJWS3SD	chr17	80212105	C	T	NA	SGSH	stop_gained	13	35	0.73	chr17:g.80212105C>T	c.915G>A	p.Trp305Ter	Pathogenic	ClinVar	Pathogenic	criteria provided, single submitter	1	2011911	None	https://www.ncbi.nlm.nih.gov/clinvar/variation/2011911/	InterVar: Pathogenic PVS1=1 PS=[0, 0, 0, 0, 0] PM=[0, 1, 0, 0, 0, 0, 0] PP=[0, 0, 1, 0, 0, 0] BA1=0 BS=[0, 0, 0, 0, 0] BP=[0, 0, 0, 0, 0, 0, 0, 0]	0	.	No
BS_2EJWS3SD	chr7	117540251	T	C	rs397508144;rs397508144&CM057576	CFTR	missense_variant	19	25	0.57	chr7:g.117540251T>C	c.1021T>C	p.Ser341Pro	Pathogenic	ClinVar	Pathogenic	reviewed by expert panel	3	53167	None	https://www.ncbi.nlm.nih.gov/clinvar/variation/53167/	InterVar: Likely pathogenic PVS1=0 PS=[0, 0, 0, 0, 0] PM=[1, 1, 0, 0, 0, 0, 0] PP=[0, 0, 1, 0, 1, 0] BA1=0 BS=[0, 0, 0, 0, 0] BP=[1, 0, 0, 0, 0, 0, 0, 0]	0	.	No
BS_2EAATK5V	chr17	31182594	CT	C	CM173737	NF1	frameshift_variant	18	16	0.47	chr17:g.31182595del	c.818del	p.Leu273ProfsTer8	Pathogenic	ClinVar	Pathogenic	criteria provided, single submitter	1	1072655	None	https://www.ncbi.nlm.nih.gov/clinvar/variation/1072655/	InterVar: Likely pathogenic PVS1=1 PS=[0, 0, 0, 0, 0] PM=[0, 1, 0, 0, 0, 0, 0] PP=[0, 0, 0, 0, 0, 0] BA1=0 BS=[0, 0, 0, 0, 0] BP=[0, 0, 0, 0, 0, 0, 0, 0]	0	.	Yes
BS_2G2VJT4R	chr11	5226576	C	T	rs33945777;rs33945777&CD076805&CS063320&CS820006&CS870042	HBB	splice_donor_variant	11	16	0.59	chr11:g.5226576C>T	c.315+1G>A	NA	Pathogenic	ClinVar	Pathogenic	criteria provided, multiple submitters, no conflicts	2	15438	None	https://www.ncbi.nlm.nih.gov/clinvar/variation/15438/	InterVar: Pathogenic PVS1=1 PS=[0, 0, 0, 0, 0] PM=[0, 1, 0, 0, 0, 0, 0] PP=[0, 0, 1, 0, 1, 0] BA1=0 BS=[0, 0, 0, 0, 0] BP=[0, 0, 0, 0, 0, 0, 0, 0]	1.7e-4	PASS	No
BS_2G2VJT4R	chr17	11705138	G	C	rs144520839	DNAH9	missense_variant	13	16	0.55	chr17:g.11705138G>C	c.5505G>C	p.Glu1835Asp	Likely_pathogenic	ClinVar	Likely_pathogenic	criteria provided, single submitter	1	2046953	None	https://www.ncbi.nlm.nih.gov/clinvar/variation/2046953/	InterVar: Uncertain significance PVS1=0 PS=[0, 0, 0, 0, 0] PM=[1, 0, 0, 0, 0, 0, 0] PP=[0, 0, 0, 0, 0, 0] BA1=0 BS=[0, 0, 0, 0, 0] BP=[0, 0, 0, 1, 0, 0, 0, 0]	1.385e-4	PASS	No
BS_2G2VJT4R	chr19	40703786	CA	C	rs764587648;rs764587648&CD1311980	COQ8B	frameshift_variant	13	19	0.59	chr19:g.40703789del	c.645del	p.Phe215LeufsTer14	Pathogenic	ClinVar	Pathogenic	criteria provided, single submitter	1	375336	None	https://www.ncbi.nlm.nih.gov/clinvar/variation/375336/	InterVar: Pathogenic PVS1=1 PS=[0, 0, 0, 0, 0] PM=[0, 1, 0, 0, 0, 0, 0] PP=[0, 0, 0, 0, 1, 0] BA1=0 BS=[0, 0, 0, 0, 0] BP=[0, 0, 0, 0, 0, 0, 0, 0]	7.7e-5	PASS	No
BS_2G2VJT4R	chr20	49511164	G	A	rs774604774	PTGIS	stop_gained	23	29	0.56	chr20:g.49511164G>A	c.1222C>T	p.Arg408Ter	Pathogenic	InterVar	NA	NA	NA	NA	NA	NA	InterVar: Pathogenic PVS1=1 PS=[0, 0, 0, 0, 0] PM=[0, 1, 0, 0, 0, 0, 0] PP=[0, 0, 1, 0, 0, 0] BA1=0 BS=[0, 0, 0, 0, 0] BP=[0, 0, 0, 0, 0, 0, 0, 0]	1.5e-5	PASS	No
BS_2G2VJT4R	chr5	123418436	AG	A	rs1324037312	CEP120	frameshift_variant	30	29	0.49	chr5:g.123418438del	c.128del	p.Pro43LeufsTer14	Likely_pathogenic	InterVar	NA	NA	NA	NA	NA	NA	InterVar: Likely pathogenic PVS1=1 PS=[0, 0, 0, 0, 0] PM=[0, 1, 0, 0, 0, 0, 0] PP=[0, 0, 0, 0, 0, 0] BA1=0 BS=[0, 0, 0, 0, 0] BP=[0, 0, 0, 0, 0, 0, 0, 0]	1.5e-5	PASS	No
BS_2G2VJT4R	chrX	54758448	GC	G	NA	ITIH6	frameshift_variant	0	15	1	chrX:g.54758449del	c.1625del	p.Ser542ThrfsTer64	Likely_pathogenic	InterVar	NA	NA	NA	NA	NA	NA	InterVar: Likely pathogenic PVS1=1 PS=[0, 0, 0, 0, 0] PM=[0, 1, 0, 0, 0, 0, 0] PP=[0, 0, 0, 0, 0, 0] BA1=0 BS=[0, 0, 0, 0, 0] BP=[0, 0, 0, 0, 0, 0, 0, 0]	0	.	No
BS_2K76WTCZ	chr11	125896073	T	C	rs761792490	PUS3	missense_variant	25	20	0.44	chr11:g.125896073T>C	c.212A>G	p.Tyr71Cys	Pathogenic	ClinVar	Pathogenic	criteria provided, conflicting interpretations, single submission associated with conceptIDs	1	1447306	Variant has conflicting interpretations in ClinVar and at least 1 submission with P/LP call	https://www.ncbi.nlm.nih.gov/clinvar/variation/1447306/	InterVar: Uncertain significance PVS1=0 PS=[0, 0, 0, 0, 0] PM=[1, 0, 0, 0, 0, 0, 0] PP=[0, 0, 1, 0, 0, 0] BA1=0 BS=[0, 0, 0, 0, 0] BP=[1, 0, 0, 0, 0, 0, 0, 0]	7.7e-5	PASS	No
BS_2K76WTCZ	chr12	88077345	C	G	rs968692633&CS072147	CEP290	splice_acceptor_variant	11	22	0.67	chr12:g.88077345C>G	c.5587-1G>C	NA	Pathogenic	ClinVar	Pathogenic	criteria provided, multiple submitters, no conflicts	2	636006	None	https://www.ncbi.nlm.nih.gov/clinvar/variation/636006/	InterVar: Pathogenic PVS1=1 PS=[0, 0, 0, 0, 0] PM=[0, 1, 0, 0, 0, 0, 0] PP=[0, 0, 1, 0, 1, 0] BA1=0 BS=[0, 0, 0, 0, 0] BP=[0, 0, 0, 0, 0, 0, 0, 0]	2.4e-5	PASS	No
BS_2K76WTCZ	chr19	12899486	C	T	rs121434367;rs121434367&CM960722	GCDH	missense_variant	20	24	0.55	chr19:g.12899486C>T	c.1262C>T	p.Ala421Val	Pathogenic	ClinVar	Pathogenic	criteria provided, multiple submitters, no conflicts	2	2082	None	https://www.ncbi.nlm.nih.gov/clinvar/variation/2082/	InterVar: Likely pathogenic PVS1=0 PS=[0, 0, 0, 0, 0] PM=[1, 1, 0, 0, 0, 0, 0] PP=[0, 0, 1, 0, 1, 0] BA1=0 BS=[0, 0, 0, 0, 0] BP=[0, 0, 0, 0, 0, 0, 0, 0]	2.775e-4	PASS	No
BS_2K76WTCZ	chr22	31766624	C	T	NA	DEPDC5	stop_gained	19	12	0.39	chr22:g.31766624C>T	c.319C>T	p.Gln107Ter	Pathogenic	ClinVar	Pathogenic	criteria provided, single submitter	1	839695	None	https://www.ncbi.nlm.nih.gov/clinvar/variation/839695/	InterVar: Pathogenic PVS1=1 PS=[0, 0, 0, 0, 0] PM=[0, 1, 0, 0, 0, 0, 0] PP=[0, 0, 1, 0, 1, 0] BA1=0 BS=[0, 0, 0, 0, 0] BP=[0, 0, 0, 0, 0, 0, 0, 0]	0	.	No
BS_2K76WTCZ	chr5	115147370	G	A	rs761783202	TRIM36	missense_variant	22	24	0.52	chr5:g.115147370G>A	c.287C>T	p.Pro96Leu	Likely_pathogenic	InterVar	NA	NA	NA	NA	NA	NA	InterVar: Likely pathogenic PVS1=0 PS=[0, 0, 0, 0, 0] PM=[1, 1, 0, 0, 0, 0, 0] PP=[0, 1, 1, 0, 0, 0] BA1=0 BS=[0, 0, 0, 0, 0] BP=[0, 0, 0, 0, 0, 0, 0, 0]	3.05e-5	PASS	No
BS_2PBM9RA8	chr15	64204569	G	A	rs1278065944	CSNK1G1	stop_gained	17	22	0.56	chr15:g.64204569G>A	c.871C>T	p.Arg291Ter	Pathogenic	InterVar	NA	NA	NA	NA	NA	NA	InterVar: Pathogenic PVS1=1 PS=[0, 0, 0, 0, 0] PM=[0, 1, 0, 0, 0, 0, 0] PP=[0, 0, 1, 0, 0, 0] BA1=0 BS=[0, 0, 0, 0, 0] BP=[0, 0, 0, 0, 0, 0, 0, 0]	0	.	No
BS_2PBM9RA8	chr7	117611671	T	C	rs139304906;rs139304906&CM920177	CFTR	missense_variant	12	16	0.57	chr7:g.117611671T>C	c.3230T>C	p.Leu1077Pro	Pathogenic	ClinVar	Pathogenic	reviewed by expert panel	3	53690	None	https://www.ncbi.nlm.nih.gov/clinvar/variation/53690/	InterVar: Likely pathogenic PVS1=0 PS=[0, 0, 0, 0, 0] PM=[1, 1, 0, 0, 0, 0, 0] PP=[0, 0, 1, 0, 1, 0] BA1=0 BS=[0, 0, 0, 0, 0] BP=[1, 0, 0, 0, 0, 0, 0, 0]	1.5e-5	PASS	No
BS_2PBM9RA8	chr8	56963979	C	CT	NA	BPNT2	frameshift_variant	19	10	0.34	chr8:g.56963984dup	c.893dup	p.Trp299ValfsTer7	Likely_pathogenic	InterVar	NA	NA	NA	NA	NA	NA	InterVar: Likely pathogenic PVS1=1 PS=[0, 0, 0, 0, 0] PM=[0, 1, 0, 0, 0, 0, 0] PP=[0, 0, 0, 0, 0, 0] BA1=0 BS=[0, 0, 0, 0, 0] BP=[0, 0, 0, 0, 0, 0, 0, 0]	0	.	No
BS_2PBM9RA8	chrX	70929660	G	C	rs1223687678	SLC7A3	missense_variant	19	12	0.39	chrX:g.70929660G>C	c.338C>G	p.Thr113Ser	Likely_pathogenic	InterVar	NA	NA	NA	NA	NA	NA	InterVar: Likely pathogenic PVS1=0 PS=[0, 0, 0, 0, 0] PM=[1, 1, 0, 0, 0, 0, 0] PP=[0, 1, 1, 0, 0, 0] BA1=0 BS=[0, 0, 0, 0, 0] BP=[0, 0, 0, 0, 0, 0, 0, 0]	1.95e-5	PASS	No
BS_2Q12G53Y	chr11	111755007	G	A	rs782673348	PPP2R1B	missense_variant	293	261	0.47	chr11:g.111755007G>A	c.931C>T	p.Arg311Trp	Likely_pathogenic	InterVar	NA	NA	NA	NA	NA	NA	InterVar: Likely pathogenic PVS1=0 PS=[0, 0, 0, 0, 0] PM=[1, 1, 0, 0, 0, 0, 0] PP=[0, 1, 1, 0, 0, 0] BA1=0 BS=[0, 0, 0, 0, 0] BP=[0, 0, 0, 0, 0, 0, 0, 0]	6.6e-5	PASS	No
BS_2Q12G53Y	chr7	66082920	G	A	rs561367199;rs561367199&CM142168	ASL	missense_variant	158	139	0.47	chr7:g.66082920G>A	c.332G>A	p.Arg111Gln	Pathogenic	ClinVar	Pathogenic	criteria provided, conflicting interpretations, submissions associated with conceptIDs, latest date evaluated taken	1	288770	Variant has conflicting interpretations in ClinVar and at least 1 submission with P/LP call	https://www.ncbi.nlm.nih.gov/clinvar/variation/288770/	InterVar: Uncertain significance PVS1=0 PS=[0, 0, 0, 0, 0] PM=[1, 1, 0, 0, 0, 0, 0] PP=[0, 0, 1, 0, 0, 0] BA1=0 BS=[0, 0, 0, 0, 0] BP=[0, 0, 0, 0, 0, 0, 0, 0]	2.025e-4	PASS	No
BS_2QF33SK7	chr1	27357044	CG	C	NA	MAP3K6	frameshift_variant	18	18	0.5	chr1:g.27357046del	c.3328del	p.Arg1110ValfsTer10	Likely_pathogenic	InterVar	NA	NA	NA	NA	NA	NA	InterVar: Likely pathogenic PVS1=1 PS=[0, 0, 0, 0, 0] PM=[0, 1, 0, 0, 0, 0, 0] PP=[0, 0, 0, 0, 0, 0] BA1=0 BS=[0, 0, 0, 0, 0] BP=[0, 0, 0, 0, 0, 0, 0, 0]	0	.	No
BS_2QRTD3RQ	chr1	46194273	C	T	NA	POMGNT1	splice_donor_variant	9	16	0.64	chr1:g.46194273C>T	c.879+1G>A	NA	Pathogenic	InterVar	NA	NA	NA	NA	NA	NA	InterVar: Pathogenic PVS1=1 PS=[0, 0, 0, 0, 0] PM=[0, 1, 0, 0, 0, 0, 0] PP=[0, 0, 1, 0, 0, 0] BA1=0 BS=[0, 0, 0, 0, 0] BP=[0, 0, 0, 0, 0, 0, 0, 0]	0	.	No
BS_2QRTD3RQ	chr3	50302058	AG	A	NA	HYAL1	frameshift_variant&splice_region_variant	24	16	0.4	chr3:g.50302062del	c.898del	p.Leu300TrpfsTer23	Likely_pathogenic	InterVar	NA	NA	NA	NA	NA	NA	InterVar: Likely pathogenic PVS1=1 PS=[0, 0, 0, 0, 0] PM=[0, 1, 0, 0, 0, 0, 0] PP=[0, 0, 0, 0, 0, 0] BA1=0 BS=[0, 0, 0, 0, 0] BP=[0, 0, 0, 0, 0, 0, 0, 0]	0	.	No
BS_2G2VJT4R	chr10	70599064	G	T	rs752608972;rs752608972&CM010998	PRF1	stop_gained	14	19	0.58	chr10:g.70599064G>T	c.657C>A	p.Tyr219Ter	Pathogenic	ClinVar	Pathogenic	criteria provided, single submitter	1	2136872	None	https://www.ncbi.nlm.nih.gov/clinvar/variation/2136872/	InterVar: Likely pathogenic PVS1=1 PS=[0, 0, 0, 0, 0] PM=[0, 1, 0, 0, 0, 0, 0] PP=[0, 0, 0, 0, 0, 0] BA1=0 BS=[0, 0, 0, 0, 0] BP=[0, 0, 0, 0, 0, 0, 0, 0]	1.5e-5	PASS	Yes
BS_2TZNPK1V	chr5	37000508	G	A	rs587783921	NIPBL	missense_variant	18	18	0.5	chr5:g.37000508G>A	c.3440G>A	p.Arg1147Gln	Likely_pathogenic	ClinVar	Likely_pathogenic	criteria provided, single submitter	1	159082	None	https://www.ncbi.nlm.nih.gov/clinvar/variation/159082/	InterVar: Likely pathogenic PVS1=0 PS=[0, 0, 0, 0, 0] PM=[1, 1, 0, 0, 0, 0, 0] PP=[0, 0, 1, 0, 1, 0] BA1=0 BS=[0, 0, 0, 0, 0] BP=[0, 0, 0, 0, 0, 0, 0, 0]	0	.	No
BS_2V4BP5Q9	chr12	109596512	G	A	rs971159663&CM115608	MVK	missense_variant	9	24	0.73	chr12:g.109596512G>A	c.1126G>A	p.Gly376Ser	Pathogenic	ClinVar	Pathogenic	criteria provided, single submitter	1	954760	None	https://www.ncbi.nlm.nih.gov/clinvar/variation/954760/	InterVar: Uncertain significance PVS1=0 PS=[0, 0, 0, 0, 0] PM=[1, 1, 0, 0, 0, 0, 0] PP=[0, 0, 1, 0, 0, 0] BA1=0 BS=[0, 0, 0, 0, 0] BP=[0, 0, 0, 0, 0, 0, 0, 0]	0	.	No
BS_2V4BP5Q9	chr19	39488107	A	C	NA	TIMM50	missense_variant	15	25	0.63	chr19:g.39488107A>C	c.743A>C	p.Asp248Ala	Likely_pathogenic	InterVar	NA	NA	NA	NA	NA	NA	InterVar: Likely pathogenic PVS1=0 PS=[0, 0, 0, 0, 0] PM=[1, 1, 0, 0, 0, 0, 0] PP=[0, 1, 1, 0, 0, 0] BA1=0 BS=[0, 0, 0, 0, 0] BP=[0, 0, 0, 0, 0, 0, 0, 0]	0	.	No
BS_2ZKBYF95	chr9	36223478	G	A	rs786204558;rs786204558&CM102239	GNE	stop_gained	13	12	0.48	chr9:g.36223478G>A	c.1306C>T	p.Gln436Ter	Pathogenic	ClinVar	Pathogenic	criteria provided, multiple submitters, no conflicts	2	188916	None	https://www.ncbi.nlm.nih.gov/clinvar/variation/188916/	InterVar: Pathogenic PVS1=1 PS=[0, 0, 0, 0, 0] PM=[0, 1, 0, 0, 0, 0, 0] PP=[0, 0, 1, 0, 1, 0] BA1=0 BS=[0, 0, 0, 0, 0] BP=[0, 0, 0, 0, 0, 0, 0, 0]	0	.	No
BS_30WN9M3C	chr1	176789817	TGAAGATACAATGCCTG	T	NA	PAPPA2	frameshift_variant	16	9	0.36	chr1:g.176789822_176789837del	c.4729_4744del	p.Ile1577ValfsTer79	Pathogenic	ClinVar	Pathogenic	criteria provided, single submitter	1	2186891	None	https://www.ncbi.nlm.nih.gov/clinvar/variation/2186891/	InterVar: Uncertain significance PVS1=0 PS=[0, 0, 0, 0, 0] PM=[0, 1, 0, 0, 0, 0, 0] PP=[0, 0, 0, 0, 0, 0] BA1=0 BS=[0, 0, 0, 0, 0] BP=[0, 0, 0, 0, 0, 0, 0, 0]	2.4e-5	PASS	No
BS_30WN9M3C	chr2	218889990	G	A	rs121908121;rs121908121&CM094236	WNT10A	missense_variant	15	13	0.46	chr2:g.218889990G>A	c.383G>A	p.Arg128Gln	Pathogenic	ClinVar	Pathogenic	criteria provided, multiple submitters, no conflicts	2	4463	None	https://www.ncbi.nlm.nih.gov/clinvar/variation/4463/	InterVar: Uncertain significance PVS1=0 PS=[0, 0, 0, 0, 0] PM=[0, 1, 0, 0, 0, 0, 0] PP=[0, 0, 1, 0, 1, 0] BA1=0 BS=[0, 0, 0, 0, 0] BP=[0, 0, 0, 0, 0, 0, 0, 0]	8.325e-4	PASS	No
BS_30WN9M3C	chr8	94400407	A	C	rs752037673	RAD54B	missense_variant	18	19	0.51	chr8:g.94400407A>C	c.1001T>G	p.Leu334Trp	Likely_pathogenic	InterVar	NA	NA	NA	NA	NA	NA	InterVar: Likely pathogenic PVS1=0 PS=[0, 0, 0, 0, 0] PM=[1, 1, 0, 0, 0, 0, 0] PP=[0, 1, 1, 0, 0, 0] BA1=0 BS=[0, 0, 0, 0, 0] BP=[0, 0, 0, 0, 0, 0, 0, 0]	2.4e-5	PASS	No
BS_318P54W7	chr10	102066692	GGCCTGCGGGTACTACCAGCGGCGGA	G	rs760452661	HPS6	frameshift_variant	15	9	0.38	chr10:g.102066702_102066726del	c.1228_1252del	p.Tyr410ValfsTer9	Pathogenic	ClinVar	Pathogenic	criteria provided, single submitter	1	1691238	None	https://www.ncbi.nlm.nih.gov/clinvar/variation/1691238/	InterVar: Likely pathogenic PVS1=1 PS=[0, 0, 0, 0, 0] PM=[0, 1, 0, 0, 0, 0, 0] PP=[0, 0, 0, 0, 0, 0] BA1=0 BS=[0, 0, 0, 0, 0] BP=[0, 0, 0, 0, 0, 0, 0, 0]	2.08e-4	PASS	No
BS_318P54W7	chr2	233636672	CA	C	rs752460022	UGT1A10	frameshift_variant	19	11	0.37	chr2:g.233636673del	c.151del	p.Arg51GlyfsTer7	Likely_pathogenic	InterVar	NA	NA	NA	NA	NA	NA	InterVar: Likely pathogenic PVS1=1 PS=[0, 0, 0, 0, 0] PM=[0, 1, 0, 0, 0, 0, 0] PP=[0, 0, 0, 0, 0, 0] BA1=0 BS=[0, 0, 0, 0, 0] BP=[0, 0, 0, 0, 0, 0, 0, 0]	1.5e-5	PASS	No
BS_319879RE	chr17	18154132	T	C	rs200451098;rs200451098&CM136597	MYO15A	missense_variant&splice_region_variant	31	16	0.34	chr17:g.18154132T>C	c.8090T>C	p.Val2697Ala	Pathogenic	ClinVar	Pathogenic	criteria provided, conflicting interpretations, single submission associated with conceptIDs	1	45764	Variant has conflicting interpretations in ClinVar and at least 1 submission with P/LP call	https://www.ncbi.nlm.nih.gov/clinvar/variation/45764/	InterVar: Uncertain significance PVS1=0 PS=[0, 0, 0, 0, 0] PM=[1, 1, 0, 0, 0, 0, 0] PP=[0, 0, 1, 0, 0, 0] BA1=0 BS=[0, 0, 0, 0, 0] BP=[0, 0, 0, 0, 0, 0, 0, 0]	1.235e-4	PASS	No
BS_31E3HZPZ	chr11	126343317	T	C	rs761679843	DCPS	missense_variant	9	13	0.59	chr11:g.126343317T>C	c.647T>C	p.Leu216Ser	Likely_pathogenic	InterVar	NA	NA	NA	NA	NA	NA	InterVar: Likely pathogenic PVS1=0 PS=[0, 0, 0, 0, 0] PM=[1, 1, 0, 0, 0, 0, 0] PP=[0, 1, 1, 0, 0, 0] BA1=0 BS=[0, 0, 0, 0, 0] BP=[0, 0, 0, 0, 0, 0, 0, 0]	9.25e-5	PASS	No
BS_31E3HZPZ	chr19	6719285	T	G	rs539992721;rs539992721&CM125143	C3	missense_variant	13	13	0.5	chr19:g.6719285T>G	c.193A>C	p.Lys65Gln	Likely_pathogenic	ClinVar	Likely_pathogenic	criteria provided, conflicting interpretations, submissions associated with conceptIDs, consensus call taken	1	381739	Variant has conflicting interpretations in ClinVar and at least 1 submission with P/LP call	https://www.ncbi.nlm.nih.gov/clinvar/variation/381739/	InterVar: Likely pathogenic PVS1=0 PS=[0, 0, 0, 0, 0] PM=[1, 1, 0, 0, 0, 0, 0] PP=[0, 0, 1, 0, 1, 0] BA1=0 BS=[0, 0, 0, 0, 0] BP=[0, 0, 0, 0, 0, 0, 0, 0]	2.65e-4	PASS	No
BS_31E3HZPZ	chr22	30615718	C	T	rs1461973241	TCN2	stop_gained	19	15	0.44	chr22:g.30615718C>T	c.871C>T	p.Gln291Ter	Pathogenic	ClinVar	Pathogenic	criteria provided, single submitter	1	489213	None	https://www.ncbi.nlm.nih.gov/clinvar/variation/489213/	InterVar: Pathogenic PVS1=1 PS=[0, 0, 0, 0, 0] PM=[0, 1, 0, 0, 0, 0, 0] PP=[0, 0, 1, 0, 1, 0] BA1=0 BS=[0, 0, 0, 0, 0] BP=[0, 0, 0, 0, 0, 0, 0, 0]	1.5e-5	PASS	No
BS_31E3HZPZ	chr22	40364965	G	A	rs119450941;rs119450941&CM990123	ADSL	missense_variant	19	15	0.44	chr22:g.40364965G>A	c.1277G>A	p.Arg426His	Pathogenic	ClinVar	Pathogenic	criteria provided, multiple submitters, no conflicts	2	2462	None	https://www.ncbi.nlm.nih.gov/clinvar/variation/2462/	InterVar: Uncertain significance PVS1=0 PS=[0, 0, 0, 0, 0] PM=[1, 1, 0, 0, 0, 0, 0] PP=[0, 0, 1, 0, 0, 0] BA1=0 BS=[0, 0, 0, 0, 0] BP=[0, 0, 0, 0, 0, 0, 0, 0]	4.625e-4	PASS	No
BS_31E3HZPZ	chr5	170106183	C	G	rs1460976749	FOXI1	missense_variant	19	15	0.44	chr5:g.170106183C>G	c.226C>G	p.Leu76Val	Likely_pathogenic	InterVar	NA	NA	NA	NA	NA	NA	InterVar: Likely pathogenic PVS1=0 PS=[0, 0, 0, 0, 0] PM=[1, 1, 0, 0, 0, 0, 0] PP=[0, 1, 1, 0, 0, 0] BA1=0 BS=[0, 0, 0, 0, 0] BP=[0, 0, 0, 0, 0, 0, 0, 0]	3.05e-5	PASS	No
BS_345M1B93	chr10	125770463	G	A	rs752375826	MMP21	stop_gained	15	23	0.61	chr10:g.125770463G>A	c.1108C>T	p.Arg370Ter	Pathogenic	InterVar	NA	NA	NA	NA	NA	NA	InterVar: Pathogenic PVS1=1 PS=[0, 0, 0, 0, 0] PM=[0, 1, 0, 0, 0, 0, 0] PP=[0, 0, 1, 0, 0, 0] BA1=0 BS=[0, 0, 0, 0, 0] BP=[0, 0, 0, 0, 0, 0, 0, 0]	3.05e-5	PASS	No
BS_345M1B93	chr19	15529854	G	A	rs1568357749&CS160336	CYP4F22	splice_donor_variant	11	13	0.54	chr19:g.15529854G>A	c.367+1G>A	NA	Pathogenic	InterVar	NA	NA	0	NA	NA	NA	InterVar: Pathogenic PVS1=1 PS=[0, 0, 0, 0, 0] PM=[0, 1, 0, 0, 0, 0, 0] PP=[0, 0, 1, 0, 1, 0] BA1=0 BS=[0, 0, 0, 0, 0] BP=[0, 0, 0, 0, 0, 0, 0, 0]	0	.	No
BS_2TZNPK1V	chr3	10146573	GA	G	rs869025646	VHL	frameshift_variant	17	21	0.55	chr3:g.10146575del	c.402del	p.Glu134AspfsTer25	Likely_pathogenic	InterVar	NA	NA	0	NA	NA	NA	InterVar: Pathogenic PVS1=1 PS=[0, 0, 0, 0, 0] PM=[0, 1, 0, 0, 0, 0, 0] PP=[0, 0, 0, 0, 1, 0] BA1=0 BS=[0, 0, 0, 0, 0] BP=[0, 0, 0, 0, 0, 0, 0, 0]	0	.	Yes
BS_345M1B93	chr4	158685137	G	C	rs121964955&CM083498&CM081238	ETFDH	missense_variant	20	16	0.44	chr4:g.158685137G>C	c.524G>C	p.Arg175Pro	Pathogenic	ClinVar	Pathogenic	criteria provided, single submitter	1	203713	None	https://www.ncbi.nlm.nih.gov/clinvar/variation/203713/	InterVar: Likely pathogenic PVS1=0 PS=[0, 0, 0, 0, 0] PM=[1, 1, 0, 0, 0, 0, 0] PP=[0, 0, 1, 0, 1, 0] BA1=0 BS=[0, 0, 0, 0, 0] BP=[0, 0, 0, 0, 0, 0, 0, 0]	0	.	No
BS_345M1B93	chr9	123411790	G	GT	NA	DENND1A	frameshift_variant	15	15	0.5	chr9:g.123411791dup	c.1527dup	p.Gln510ThrfsTer15	Likely_pathogenic	InterVar	NA	NA	NA	NA	NA	NA	InterVar: Likely pathogenic PVS1=1 PS=[0, 0, 0, 0, 0] PM=[0, 1, 0, 0, 0, 0, 0] PP=[0, 0, 0, 0, 0, 0] BA1=0 BS=[0, 0, 0, 0, 0] BP=[0, 0, 0, 0, 0, 0, 0, 0]	0	.	No
BS_358WF90F	chr14	46651444	C	T	rs1303053099	RPL10L	missense_variant	18	19	0.51	chr14:g.46651444C>T	c.293G>A	p.Arg98His	Likely_pathogenic	InterVar	NA	NA	NA	NA	NA	NA	InterVar: Likely pathogenic PVS1=0 PS=[0, 0, 0, 0, 0] PM=[1, 1, 0, 0, 0, 0, 0] PP=[0, 1, 1, 0, 0, 0] BA1=0 BS=[0, 0, 0, 0, 0] BP=[0, 0, 0, 0, 0, 0, 0, 0]	1.5e-5	PASS	No
BS_358WF90F	chr3	51987188	A	C	rs121912699;rs121912699&CM060199	ACY1	missense_variant	26	17	0.4	chr3:g.51987188A>C	c.699A>C	p.Glu233Asp	Pathogenic	ClinVar	Pathogenic	criteria provided, multiple submitters, no conflicts	2	18111	None	https://www.ncbi.nlm.nih.gov/clinvar/variation/18111/	InterVar: Uncertain significance PVS1=0 PS=[0, 0, 0, 0, 0] PM=[1, 1, 0, 0, 0, 0, 0] PP=[0, 0, 0, 0, 1, 0] BA1=0 BS=[0, 0, 0, 0, 0] BP=[0, 0, 0, 0, 0, 0, 0, 0]	7.7e-5	PASS	No
BS_35M8GBJ4	chr1	39966623	C	T	NA	MFSD2A	missense_variant	23	15	0.39	chr1:g.39966623C>T	c.737C>T	p.Ala246Val	Likely_pathogenic	InterVar	NA	NA	NA	NA	NA	NA	InterVar: Likely pathogenic PVS1=0 PS=[0, 0, 0, 0, 0] PM=[1, 1, 0, 0, 0, 0, 0] PP=[0, 1, 1, 0, 0, 0] BA1=0 BS=[0, 0, 0, 0, 0] BP=[0, 0, 0, 0, 0, 0, 0, 0]	0	.	No
BS_35M8GBJ4	chr2	201681524	G	C	rs374407516	MPP4	missense_variant	15	14	0.48	chr2:g.201681524G>C	c.704C>G	p.Ser235Cys	Likely_pathogenic	InterVar	NA	NA	NA	NA	NA	NA	InterVar: Likely pathogenic PVS1=0 PS=[0, 0, 0, 0, 0] PM=[1, 1, 0, 0, 0, 0, 0] PP=[0, 1, 1, 0, 0, 0] BA1=0 BS=[0, 0, 0, 0, 0] BP=[0, 0, 0, 0, 0, 0, 0, 0]	4.6e-5	PASS	No
BS_35M8GBJ4	chr6	10410092	G	A	rs746489683	TFAP2A	missense_variant	20	13	0.39	chr6:g.10410092G>A	c.295C>T	p.Pro99Ser	Likely_pathogenic	InterVar	NA	NA	NA	NA	NA	NA	InterVar: Likely pathogenic PVS1=0 PS=[0, 0, 0, 0, 0] PM=[1, 1, 0, 0, 0, 0, 0] PP=[0, 1, 1, 0, 0, 0] BA1=0 BS=[0, 0, 0, 0, 0] BP=[1, 0, 0, 0, 0, 0, 0, 0]	0	.	No
BS_36PAKW92	chr10	69922706	A	C	NA	COL13A1	splice_acceptor_variant	22	7	0.24	chr10:g.69922706A>C	c.1144-2A>C	NA	Pathogenic	InterVar	NA	NA	NA	NA	NA	NA	InterVar: Pathogenic PVS1=1 PS=[0, 0, 0, 0, 0] PM=[0, 1, 0, 0, 0, 0, 0] PP=[0, 0, 1, 0, 0, 0] BA1=0 BS=[0, 0, 0, 0, 0] BP=[0, 0, 0, 0, 0, 0, 0, 0]	0	.	No
BS_36PAKW92	chr11	89178074	G	A	rs369291837;rs369291837&CM033046	TYR	missense_variant	22	20	0.48	chr11:g.89178074G>A	c.121G>A	p.Gly41Arg	Likely_pathogenic	ClinVar	Likely_pathogenic	criteria provided, conflicting interpretations, single submission associated with conceptIDs	1	689488	Variant has conflicting interpretations in ClinVar and at least 1 submission with P/LP call	https://www.ncbi.nlm.nih.gov/clinvar/variation/689488/	InterVar: Uncertain significance PVS1=0 PS=[0, 0, 0, 0, 0] PM=[0, 1, 0, 0, 0, 0, 0] PP=[0, 0, 1, 0, 1, 0] BA1=0 BS=[0, 0, 0, 0, 0] BP=[0, 0, 0, 0, 0, 0, 0, 0]	1.5e-5	PASS	No
BS_36PAKW92	chr12	50739444	C	G	NA	DIP2B	stop_gained	28	21	0.43	chr12:g.50739444C>G	c.4212C>G	p.Tyr1404Ter	Likely_pathogenic	InterVar	NA	NA	NA	NA	NA	NA	InterVar: Likely pathogenic PVS1=1 PS=[0, 0, 0, 0, 0] PM=[0, 1, 0, 0, 0, 0, 0] PP=[0, 0, 0, 0, 0, 0] BA1=0 BS=[0, 0, 0, 0, 0] BP=[0, 0, 0, 0, 0, 0, 0, 0]	0	.	No
BS_36PAKW92	chr14	58453473	G	A	rs772739103&CM1510670	KIAA0586	missense_variant&splice_region_variant	17	16	0.48	chr14:g.58453473G>A	c.1253G>A	p.Arg418Lys	Likely_pathogenic	ClinVar	Likely_pathogenic	criteria provided, multiple submitters, no conflicts	2	384328	None	https://www.ncbi.nlm.nih.gov/clinvar/variation/384328/	InterVar: Likely pathogenic PVS1=0 PS=[0, 0, 0, 0, 0] PM=[1, 1, 0, 0, 0, 0, 0] PP=[0, 0, 1, 0, 1, 0] BA1=0 BS=[0, 0, 0, 0, 0] BP=[1, 0, 0, 0, 0, 0, 0, 0]	4.85e-5	PASS	No
BS_36PAKW92	chr15	72346579	G	GGATA	rs387906309	HEXA	frameshift_variant	21	27	0.56	chr15:g.72346580_72346583dup	c.1274_1277dup	p.Tyr427IlefsTer5	Pathogenic	ClinVar	Pathogenic	criteria provided, multiple submitters, no conflicts	2	3889	None	https://www.ncbi.nlm.nih.gov/clinvar/variation/3889/	InterVar: Uncertain significance PVS1=1 PS=[0, 0, 0, 0, 0] PM=[0, 0, 0, 0, 0, 0, 0] PP=[0, 0, 0, 0, 1, 0] BA1=0 BS=[0, 0, 0, 0, 0] BP=[0, 0, 0, 0, 0, 0, 0, 0]	2.93e-4	PASS	No
BS_36PAKW92	chr2	31529326	G	A	rs121434248;rs121434248&CM920642	SRD5A2	stop_gained	22	17	0.44	chr2:g.31529326G>A	c.679C>T	p.Arg227Ter	Pathogenic	ClinVar	Pathogenic	criteria provided, multiple submitters, no conflicts	2	3342	None	https://www.ncbi.nlm.nih.gov/clinvar/variation/3342/	InterVar: Pathogenic PVS1=1 PS=[0, 0, 0, 0, 0] PM=[0, 1, 0, 0, 0, 0, 0] PP=[0, 0, 1, 0, 1, 0] BA1=0 BS=[0, 0, 0, 0, 0] BP=[0, 0, 0, 0, 0, 0, 0, 0]	7.25e-5	PASS	No
BS_36PAKW92	chr2	195926446	CTGTT	C	NA	DNAH7	frameshift_variant	16	25	0.61	chr2:g.195926450_195926453del	c.3588_3591del	p.Thr1197LeufsTer6	Likely_pathogenic	InterVar	NA	NA	NA	NA	NA	NA	InterVar: Likely pathogenic PVS1=1 PS=[0, 0, 0, 0, 0] PM=[0, 1, 0, 0, 0, 0, 0] PP=[0, 0, 0, 0, 0, 0] BA1=0 BS=[0, 0, 0, 0, 0] BP=[0, 0, 0, 0, 0, 0, 0, 0]	0	.	No
BS_36PAKW92	chr7	780087	C	T	rs1216182303	DNAAF5	stop_gained	22	27	0.55	chr7:g.780087C>T	c.2374C>T	p.Arg792Ter	Pathogenic	ClinVar	Pathogenic	criteria provided, multiple submitters, no conflicts	2	1454678	None	https://www.ncbi.nlm.nih.gov/clinvar/variation/1454678/	InterVar: Likely pathogenic PVS1=1 PS=[0, 0, 0, 0, 0] PM=[0, 1, 0, 0, 0, 0, 0] PP=[0, 0, 0, 0, 0, 0] BA1=0 BS=[0, 0, 0, 0, 0] BP=[0, 0, 0, 0, 0, 0, 0, 0]	4.6e-5	PASS	No
BS_36PAKW92	chr9	130476874	C	T	NA	ASS1	stop_gained	14	18	0.56	chr9:g.130476874C>T	c.601C>T	p.Gln201Ter	Pathogenic	InterVar	NA	NA	NA	NA	NA	NA	InterVar: Pathogenic PVS1=1 PS=[0, 0, 0, 0, 0] PM=[0, 1, 0, 0, 0, 0, 0] PP=[0, 0, 1, 0, 0, 0] BA1=0 BS=[0, 0, 0, 0, 0] BP=[0, 0, 0, 0, 0, 0, 0, 0]	0	.	No
BS_36YFSGDX	chr11	551266	G	T	rs372959912	LRRC56	stop_gained	16	20	0.56	chr11:g.551266G>T	c.760G>T	p.Glu254Ter	Pathogenic	InterVar	NA	NA	0	NA	NA	NA	InterVar: Pathogenic PVS1=1 PS=[0, 0, 0, 0, 0] PM=[0, 1, 0, 0, 0, 0, 0] PP=[0, 0, 1, 0, 1, 0] BA1=0 BS=[0, 0, 0, 0, 0] BP=[0, 0, 0, 0, 0, 0, 0, 0]	6.15e-5	PASS	No
BS_36YFSGDX	chr14	67279538	G	T	rs779785143	PALS1	splice_donor_variant	22	15	0.41	chr14:g.67279538G>T	c.367+1G>T	NA	Pathogenic	InterVar	NA	NA	NA	NA	NA	NA	InterVar: Pathogenic PVS1=1 PS=[0, 0, 0, 0, 0] PM=[0, 1, 0, 0, 0, 0, 0] PP=[0, 0, 1, 0, 0, 0] BA1=0 BS=[0, 0, 0, 0, 0] BP=[0, 0, 0, 0, 0, 0, 0, 0]	1.5e-5	PASS	No
BS_36YFSGDX	chr14	75669414	A	G	rs1314926139	TTLL5	splice_acceptor_variant	25	21	0.46	chr14:g.75669414A>G	c.75-2A>G	NA	Likely_pathogenic	ClinVar	Likely_pathogenic	criteria provided, single submitter	1	972636	None	https://www.ncbi.nlm.nih.gov/clinvar/variation/972636/	InterVar: Pathogenic PVS1=1 PS=[0, 0, 0, 0, 0] PM=[0, 1, 0, 0, 0, 0, 0] PP=[0, 0, 1, 0, 1, 0] BA1=0 BS=[0, 0, 0, 0, 0] BP=[0, 0, 0, 0, 0, 0, 0, 0]	0	.	No
BS_36YFSGDX	chr7	128324645	A	G	NA	RBM28	missense_variant	23	19	0.45	chr7:g.128324645A>G	c.1253T>C	p.Val418Ala	Likely_pathogenic	InterVar	NA	NA	NA	NA	NA	NA	InterVar: Likely pathogenic PVS1=0 PS=[0, 0, 0, 0, 0] PM=[1, 1, 0, 0, 0, 0, 0] PP=[0, 1, 1, 0, 0, 0] BA1=0 BS=[0, 0, 0, 0, 0] BP=[0, 0, 0, 0, 0, 0, 0, 0]	0	.	No
BS_36YFSGDX	chr9	128640765	G	A	rs371188707	DYNC2I2	stop_gained	22	20	0.48	chr9:g.128640765G>A	c.361C>T	p.Arg121Ter	Pathogenic	ClinVar	Pathogenic	criteria provided, single submitter	1	2051598	None	https://www.ncbi.nlm.nih.gov/clinvar/variation/2051598/	InterVar: Pathogenic PVS1=1 PS=[0, 0, 0, 0, 0] PM=[0, 0, 0, 0, 0, 0, 0] PP=[0, 0, 1, 0, 1, 0] BA1=0 BS=[0, 0, 0, 0, 0] BP=[0, 0, 0, 0, 0, 0, 0, 0]	1.7e-4	PASS	No
BS_370TKZ48	chr2	130339208	G	A	NA	CCDC115	missense_variant	28	21	0.43	chr2:g.130339208G>A	c.455C>T	p.Ala152Val	Likely_pathogenic	InterVar	NA	NA	NA	NA	NA	NA	InterVar: Likely pathogenic PVS1=0 PS=[0, 0, 0, 0, 0] PM=[1, 1, 0, 0, 0, 0, 0] PP=[0, 1, 1, 0, 0, 0] BA1=0 BS=[0, 0, 0, 0, 0] BP=[0, 0, 0, 0, 0, 0, 0, 0]	0	.	No
BS_370TKZ48	chr20	62881065	G	A	rs1421633369	DIDO1	stop_gained	30	27	0.47	chr20:g.62881065G>A	c.4891C>T	p.Gln1631Ter	Likely_pathogenic	InterVar	NA	NA	NA	NA	NA	NA	InterVar: Pathogenic PVS1=1 PS=[0, 0, 0, 0, 0] PM=[0, 1, 0, 0, 0, 0, 0] PP=[0, 0, 1, 0, 0, 0] BA1=0 BS=[0, 0, 0, 0, 0] BP=[0, 0, 0, 0, 0, 0, 0, 0]	0	.	No
BS_382HZBG4	chr1	241878860	T	G	rs754470641	EXO1	stop_gained	23	25	0.52	chr1:g.241878860T>G	c.1626T>G	p.Tyr542Ter	Pathogenic	InterVar	NA	NA	NA	NA	NA	NA	InterVar: Pathogenic PVS1=1 PS=[0, 0, 0, 0, 0] PM=[0, 1, 0, 0, 0, 0, 0] PP=[0, 0, 1, 0, 0, 0] BA1=0 BS=[0, 0, 0, 0, 0] BP=[0, 0, 0, 0, 0, 0, 0, 0]	0	.	No
BS_382HZBG4	chr10	100065361	CG	C	NA	CPN1	frameshift_variant	18	19	0.51	chr10:g.100065364del	c.585del	p.Glu196ArgfsTer5	Likely_pathogenic	InterVar	NA	NA	NA	NA	NA	NA	InterVar: Likely pathogenic PVS1=1 PS=[0, 0, 0, 0, 0] PM=[0, 1, 0, 0, 0, 0, 0] PP=[0, 0, 0, 0, 0, 0] BA1=0 BS=[0, 0, 0, 0, 0] BP=[0, 0, 0, 0, 0, 0, 0, 0]	0	.	No
BS_382HZBG4	chr2	152619552	G	GCCCCCCCCCCCCCC	rs5835439;	FMNL2	frameshift_variant	0	2	1	chr2:g.152619557_152619558insCCCCCCCCCCCCCC	c.1676_1677insCCCCCCCCCCCCCC	p.Pro564LeufsTer29	Likely_pathogenic	InterVar	NA	NA	NA	NA	NA	NA	InterVar: Likely pathogenic PVS1=1 PS=[0, 0, 0, 0, 0] PM=[0, 1, 0, 0, 0, 0, 0] PP=[0, 0, 0, 0, 0, 0] BA1=0 BS=[0, 0, 0, 0, 0] BP=[0, 0, 0, 0, 0, 0, 0, 0]	9.1e-5	PASS	No
BS_345M1B93	chr2	168996709	C	T	rs752992432;rs752992432&CM092737	ABCB11	missense_variant	11	11	0.5	chr2:g.168996709C>T	c.403G>A	p.Glu135Lys	Likely_pathogenic	ClinVar	Likely_pathogenic	criteria provided, single submitter	1	500323	None	https://www.ncbi.nlm.nih.gov/clinvar/variation/500323/	InterVar: Likely pathogenic PVS1=0 PS=[0, 0, 0, 0, 0] PM=[1, 1, 0, 0, 0, 0, 0] PP=[0, 0, 1, 0, 1, 0] BA1=0 BS=[0, 0, 0, 0, 0] BP=[0, 0, 0, 0, 0, 0, 0, 0]	3.05e-5	PASS	Yes
BS_38D5GXR1	chr1	109610171	G	A	rs1234568897	GNAT2	stop_gained	10	17	0.63	chr1:g.109610171G>A	c.172C>T	p.Gln58Ter	Pathogenic	ClinVar	Pathogenic	criteria provided, single submitter	1	1953648	None	https://www.ncbi.nlm.nih.gov/clinvar/variation/1953648/	InterVar: Pathogenic PVS1=1 PS=[0, 0, 0, 0, 0] PM=[0, 1, 0, 0, 0, 0, 0] PP=[0, 0, 1, 0, 0, 0] BA1=0 BS=[0, 0, 0, 0, 0] BP=[0, 0, 0, 0, 0, 0, 0, 0]	0	.	No
BS_38D5GXR1	chr11	124626943	A	G	NA	TBRG1	missense_variant	26	16	0.38	chr11:g.124626943A>G	c.631A>G	p.Ile211Val	Likely_pathogenic	InterVar	NA	NA	NA	NA	NA	NA	InterVar: Likely pathogenic PVS1=0 PS=[0, 0, 0, 0, 0] PM=[1, 1, 0, 0, 0, 0, 0] PP=[0, 1, 1, 0, 0, 0] BA1=0 BS=[0, 0, 0, 0, 0] BP=[0, 0, 0, 0, 0, 0, 0, 0]	0	.	No
BS_358WF90F	chr22	28734532	C	T	rs141568342;rs141568342&CM119699&CM030414	CHEK2	missense_variant	16	11	0.41	chr22:g.28734532C>T	c.190G>A	p.Glu64Lys	Likely_pathogenic	ClinVar, upgraded to P/LP following manual review	Uncertain_significance	criteria provided, conflicting interpretations, submissions associated with conceptIDs, consensus call taken	1	128068	Variant has conflicting interpretations in ClinVar and at least 1 submission with P/LP call	https://www.ncbi.nlm.nih.gov/clinvar/variation/128068/	InterVar: Uncertain significance PVS1=0 PS=[0, 0, 0, 0, 0] PM=[1, 1, 0, 0, 0, 0, 0] PP=[0, 0, 1, 0, 0, 0] BA1=0 BS=[0, 0, 0, 0, 0] BP=[1, 0, 0, 0, 0, 0, 0, 0]	2.775e-4	PASS	Yes
BS_39FV4VJR	chr1	15440344	C	T	rs747905422	CTRC	stop_gained	10	5	0.33	chr1:g.15440344C>T	c.85C>T	p.Arg29Ter	Pathogenic	ClinVar	Pathogenic	criteria provided, multiple submitters, no conflicts	2	576351	None	https://www.ncbi.nlm.nih.gov/clinvar/variation/576351/	InterVar: Pathogenic PVS1=1 PS=[0, 0, 0, 0, 0] PM=[0, 1, 0, 0, 0, 0, 0] PP=[0, 0, 1, 0, 1, 0] BA1=0 BS=[0, 0, 0, 0, 0] BP=[0, 0, 0, 0, 0, 0, 0, 0]	3.05e-5	PASS	No
BS_39FV4VJR	chr13	52011317	CTG	C	rs749363958	ATP7B	frameshift_variant	12	20	0.63	chr13:g.52011319_52011320del	c.19_20del	p.Gln7AspfsTer14	Pathogenic	ClinVar	Pathogenic	criteria provided, conflicting interpretations, submissions associated with conceptIDs, latest date evaluated taken	1	419611	Variant has conflicting interpretations in ClinVar and at least 1 submission with P/LP call	https://www.ncbi.nlm.nih.gov/clinvar/variation/419611/	InterVar: Likely pathogenic PVS1=1 PS=[0, 0, 0, 0, 0] PM=[0, 1, 0, 0, 0, 0, 0] PP=[0, 0, 0, 0, 0, 0] BA1=0 BS=[0, 0, 0, 0, 0] BP=[0, 0, 0, 0, 0, 0, 0, 0]	2.155e-4	PASS	No
BS_39FV4VJR	chr4	145138440	G	A	NA	OTUD4	stop_gained	14	17	0.55	chr4:g.145138440G>A	c.2335C>T	p.Gln779Ter	Likely_pathogenic	InterVar	NA	NA	NA	NA	NA	NA	InterVar: Pathogenic PVS1=1 PS=[0, 0, 0, 0, 0] PM=[0, 1, 0, 0, 0, 0, 0] PP=[0, 0, 1, 0, 0, 0] BA1=0 BS=[0, 0, 0, 0, 0] BP=[0, 0, 0, 0, 0, 0, 0, 0]	0	.	No
BS_3A55810M	chr1	26043447	C	T	rs779896941	SLC30A2	missense_variant	12	19	0.61	chr1:g.26043447C>T	c.523G>A	p.Gly175Arg	Likely_pathogenic	InterVar	NA	NA	NA	NA	NA	NA	InterVar: Likely pathogenic PVS1=0 PS=[0, 0, 0, 0, 0] PM=[1, 1, 0, 0, 0, 0, 0] PP=[0, 1, 1, 0, 0, 0] BA1=0 BS=[0, 0, 0, 0, 0] BP=[0, 0, 0, 0, 0, 0, 0, 0]	3.05e-5	PASS	No
BS_3A55810M	chr10	100523930	C	T	NA	NDUFB8	splice_acceptor_variant	15	16	0.52	chr10:g.100523930C>T	c.469-1G>A	NA	Pathogenic	InterVar	NA	NA	NA	NA	NA	NA	InterVar: Pathogenic PVS1=1 PS=[0, 0, 0, 0, 0] PM=[0, 1, 0, 0, 0, 0, 0] PP=[0, 0, 1, 0, 0, 0] BA1=0 BS=[0, 0, 0, 0, 0] BP=[0, 0, 0, 0, 0, 0, 0, 0]	0	.	No
BS_3A55810M	chr17	46932200	G	A	rs141554661;rs141554661&CS1310067	GOSR2	splice_donor_variant	13	14	0.52	chr17:g.46932200G>A	c.336+1G>A	NA	Pathogenic	ClinVar	Pathogenic	criteria provided, multiple submitters, no conflicts	2	211092	None	https://www.ncbi.nlm.nih.gov/clinvar/variation/211092/	InterVar: Pathogenic PVS1=1 PS=[0, 0, 0, 0, 0] PM=[0, 1, 0, 0, 0, 0, 0] PP=[0, 0, 1, 0, 0, 0] BA1=0 BS=[0, 0, 0, 0, 0] BP=[0, 0, 0, 0, 0, 0, 0, 0]	5.71e-4	PASS	No
BS_3A55810M	chr3	132719754	CT	C	rs773760404	NPHP3	frameshift_variant	19	15	0.44	chr3:g.132719755del	c.469del	p.Arg157GlufsTer31	Pathogenic	ClinVar	Pathogenic	criteria provided, multiple submitters, no conflicts	2	1454636	None	https://www.ncbi.nlm.nih.gov/clinvar/variation/1454636/	InterVar: Likely pathogenic PVS1=1 PS=[0, 0, 0, 0, 0] PM=[0, 1, 0, 0, 0, 0, 0] PP=[0, 0, 0, 0, 0, 0] BA1=0 BS=[0, 0, 0, 0, 0] BP=[0, 0, 0, 0, 0, 0, 0, 0]	3.05e-5	PASS	No
BS_3BC5EX6K	chr1	113073572	TG	T	NA	LRIG2	frameshift_variant	18	17	0.49	chr1:g.113073573del	c.167del	p.Cys56SerfsTer47	Likely_pathogenic	InterVar	NA	NA	NA	NA	NA	NA	InterVar: Likely pathogenic PVS1=1 PS=[0, 0, 0, 0, 0] PM=[0, 1, 0, 0, 0, 0, 0] PP=[0, 0, 0, 0, 0, 0] BA1=0 BS=[0, 0, 0, 0, 0] BP=[0, 0, 0, 0, 0, 0, 0, 0]	0	.	No
BS_382HZBG4	chr3	48589643	A	G	rs1481415391	COL7A1	missense_variant	24	20	0.45	chr3:g.48589643A>G	c.2126T>C	p.Val709Ala	Pathogenic	ClinVar	Pathogenic	criteria provided, single submitter	1	1929648	None	https://www.ncbi.nlm.nih.gov/clinvar/variation/1929648/	InterVar: Uncertain significance PVS1=0 PS=[0, 0, 0, 0, 0] PM=[1, 1, 0, 0, 0, 0, 0] PP=[0, 0, 0, 0, 0, 0] BA1=0 BS=[0, 0, 0, 0, 0] BP=[0, 0, 0, 0, 0, 0, 0, 0]	1.5e-5	PASS	Yes
BS_3BC5EX6K	chr17	7222677	GAGA	G	rs387906252	ACADVL	inframe_deletion	17	22	0.56	chr17:g.7222684_7222686del	c.896_898del	p.Lys299del	Pathogenic	ClinVar	Pathogenic	criteria provided, multiple submitters, no conflicts	2	92292	None	https://www.ncbi.nlm.nih.gov/clinvar/variation/92292/	InterVar: Uncertain significance PVS1=0 PS=[0, 0, 0, 0, 0] PM=[0, 1, 0, 1, 0, 0, 0] PP=[0, 0, 0, 0, 0, 0] BA1=0 BS=[0, 0, 0, 0, 0] BP=[0, 0, 0, 0, 0, 0, 0, 0]	4.85e-5	PASS	No
BS_3BC5EX6K	chr20	3228837	C	T	rs759540763;rs759540763&CS072291	SLC4A11	splice_donor_variant	21	18	0.46	chr20:g.3228837C>T	c.2192+1G>A	NA	Likely_pathogenic	ClinVar	Likely_pathogenic	criteria provided, multiple submitters, no conflicts	2	855486	None	https://www.ncbi.nlm.nih.gov/clinvar/variation/855486/	InterVar: Pathogenic PVS1=1 PS=[0, 0, 0, 0, 0] PM=[0, 1, 0, 0, 0, 0, 0] PP=[0, 0, 1, 0, 1, 0] BA1=0 BS=[0, 0, 0, 0, 0] BP=[0, 0, 0, 0, 0, 0, 0, 0]	7.7e-5	PASS	No
BS_3BC5EX6K	chr4	6301166	G	T	rs113446173;rs113446173&CM050355	WFS1	missense_variant	26	14	0.35	chr4:g.6301166G>T	c.1371G>T	p.Arg457Ser	Likely_pathogenic	ClinVar	Likely_pathogenic	criteria provided, conflicting interpretations, submissions associated with conceptIDs, latest date evaluated taken	1	215389	Variant has conflicting interpretations in ClinVar and at least 1 submission with P/LP call	https://www.ncbi.nlm.nih.gov/clinvar/variation/215389/	InterVar: Uncertain significance PVS1=0 PS=[0, 0, 0, 0, 0] PM=[1, 1, 0, 0, 0, 0, 0] PP=[0, 0, 0, 0, 0, 0] BA1=0 BS=[0, 0, 0, 0, 0] BP=[0, 0, 0, 0, 0, 0, 0, 0]	5.09e-4	PASS	No
BS_3BC5EX6K	chr4	174492088	TG	T	rs1474025667	HPGD	frameshift_variant	18	12	0.4	chr4:g.174492090del	c.668del	p.Pro223HisfsTer2	Likely_pathogenic	InterVar	NA	NA	NA	NA	NA	NA	InterVar: Likely pathogenic PVS1=1 PS=[0, 0, 0, 0, 0] PM=[0, 1, 0, 0, 0, 0, 0] PP=[0, 0, 0, 0, 0, 0] BA1=0 BS=[0, 0, 0, 0, 0] BP=[0, 0, 0, 0, 0, 0, 0, 0]	1.5e-5	PASS	No
BS_3BC5EX6K	chr6	145735405	A	C	rs104893955;rs104893955&CM004467	EPM2A	missense_variant	14	5	0.26	chr6:g.145735405A>C	c.94T>G	p.Trp32Gly	Pathogenic	ClinVar	Pathogenic	criteria provided, multiple submitters, no conflicts	2	3107	None	https://www.ncbi.nlm.nih.gov/clinvar/variation/3107/	InterVar: Uncertain significance PVS1=0 PS=[0, 0, 0, 0, 0] PM=[0, 1, 0, 0, 0, 0, 0] PP=[0, 0, 1, 0, 1, 0] BA1=0 BS=[0, 0, 0, 0, 0] BP=[0, 0, 0, 0, 0, 0, 0, 0]	2.45e-5	PASS	No
BS_3C702XH4	chr16	1791675	TAG	T	rs745419473	IGFALS	frameshift_variant	19	20	0.51	chr16:g.1791678_1791679del	c.741_742del	p.Tyr248ProfsTer83	Likely_pathogenic	InterVar	NA	NA	NA	NA	NA	NA	InterVar: Likely pathogenic PVS1=1 PS=[0, 0, 0, 0, 0] PM=[0, 1, 0, 0, 0, 0, 0] PP=[0, 0, 0, 0, 0, 0] BA1=0 BS=[0, 0, 0, 0, 0] BP=[0, 0, 0, 0, 0, 0, 0, 0]	3.05e-5	PASS	No
BS_3C702XH4	chr17	1727442	TG	T	rs1384719415	WDR81	frameshift_variant	21	20	0.49	chr17:g.1727443del	c.2484del	p.Met828IlefsTer86	Likely_pathogenic	InterVar	NA	NA	NA	NA	NA	NA	InterVar: Likely pathogenic PVS1=1 PS=[0, 0, 0, 0, 0] PM=[0, 1, 0, 0, 0, 0, 0] PP=[0, 0, 0, 0, 0, 0] BA1=0 BS=[0, 0, 0, 0, 0] BP=[0, 0, 0, 0, 0, 0, 0, 0]	0	.	No
BS_3C702XH4	chr20	5119713	T	C	NA	PCNA	missense_variant	9	19	0.68	chr20:g.5119713T>C	c.86A>G	p.Asp29Gly	Likely_pathogenic	InterVar	NA	NA	NA	NA	NA	NA	InterVar: Likely pathogenic PVS1=0 PS=[0, 0, 0, 0, 0] PM=[1, 1, 0, 0, 0, 0, 0] PP=[0, 1, 1, 0, 0, 0] BA1=0 BS=[0, 0, 0, 0, 0] BP=[0, 0, 0, 0, 0, 0, 0, 0]	0	.	No
BS_3CK0QVDX	chr10	100075976	G	A	rs764408494	CPN1	stop_gained	26	12	0.32	chr10:g.100075976G>A	c.355C>T	p.Gln119Ter	Likely_pathogenic	InterVar	NA	NA	NA	NA	NA	NA	InterVar: Likely pathogenic PVS1=1 PS=[0, 0, 0, 0, 0] PM=[0, 1, 0, 0, 0, 0, 0] PP=[0, 0, 0, 0, 0, 0] BA1=0 BS=[0, 0, 0, 0, 0] BP=[0, 0, 0, 0, 0, 0, 0, 0]	0	.	No
BS_38D5GXR1	chr9	95135345	C	T	rs587779909	FANCC	splice_donor_variant	19	16	0.46	chr9:g.95135345C>T	c.843+1G>A	NA	Pathogenic	ClinVar	Pathogenic	criteria provided, multiple submitters, no conflicts	2	127547	None	https://www.ncbi.nlm.nih.gov/clinvar/variation/127547/	InterVar: Pathogenic PVS1=1 PS=[0, 0, 0, 0, 0] PM=[0, 1, 0, 0, 0, 0, 0] PP=[0, 0, 1, 0, 1, 0] BA1=0 BS=[0, 0, 0, 0, 0] BP=[0, 0, 0, 0, 0, 0, 0, 0]	6.6e-5	PASS	Yes
BS_3BC5EX6K	chr13	20189605	T	G	rs201895089;rs201895089&CS139159	GJB2	splice_acceptor_variant	20	18	0.47	chr13:g.20189605T>G	c.-22-2A>C	NA	Likely_pathogenic	ClinVar	Likely_pathogenic	reviewed by expert panel	3	375406	None	https://www.ncbi.nlm.nih.gov/clinvar/variation/375406/	InterVar: Pathogenic PVS1=1 PS=[0, 0, 0, 0, 0] PM=[0, 1, 0, 0, 0, 0, 0] PP=[0, 0, 1, 0, 0, 0] BA1=0 BS=[0, 0, 0, 0, 0] BP=[0, 0, 0, 0, 0, 0, 0, 0]	9.27e-4	PASS	Yes
BS_3CK0QVDX	chr18	23847463	G	A	rs977863508	LAMA3	splice_acceptor_variant	15	17	0.53	chr18:g.23847463G>A	c.3932-1G>A	NA	Pathogenic	InterVar	NA	NA	NA	NA	NA	NA	InterVar: Pathogenic PVS1=1 PS=[0, 0, 0, 0, 0] PM=[0, 1, 0, 0, 0, 0, 0] PP=[0, 0, 1, 0, 0, 0] BA1=0 BS=[0, 0, 0, 0, 0] BP=[0, 0, 0, 0, 0, 0, 0, 0]	0	.	No
BS_3CK0QVDX	chr5	138439237	T	G	NA	REEP2	missense_variant	18	6	0.25	chr5:g.138439237T>G	c.29T>G	p.Val10Gly	Likely_pathogenic	InterVar	NA	NA	NA	NA	NA	NA	InterVar: Likely pathogenic PVS1=0 PS=[0, 0, 0, 0, 0] PM=[1, 1, 0, 0, 0, 0, 0] PP=[0, 1, 1, 0, 0, 0] BA1=0 BS=[0, 0, 0, 0, 0] BP=[0, 0, 0, 0, 0, 0, 0, 0]	0	.	No
BS_3CK0QVDX	chr9	123373697	GGC	G	NA	CRB2	frameshift_variant	10	14	0.58	chr9:g.123373702_123373703del	c.3171_3172del	p.Pro1058ArgfsTer15	Likely_pathogenic	InterVar	NA	NA	NA	NA	NA	NA	InterVar: Likely pathogenic PVS1=1 PS=[0, 0, 0, 0, 0] PM=[0, 1, 0, 0, 0, 0, 0] PP=[0, 0, 0, 0, 0, 0] BA1=0 BS=[0, 0, 0, 0, 0] BP=[0, 0, 0, 0, 0, 0, 0, 0]	0	.	No
BS_3DHNFFV6	chr10	102837076	G	A	rs104894138;rs104894138&CM003806	CYP17A1	missense_variant	25	19	0.43	chr10:g.102837076G>A	c.286C>T	p.Arg96Trp	Pathogenic	ClinVar	Pathogenic	criteria provided, multiple submitters, no conflicts	2	1785	None	https://www.ncbi.nlm.nih.gov/clinvar/variation/1785/	InterVar: Likely pathogenic PVS1=0 PS=[0, 0, 0, 0, 0] PM=[1, 1, 0, 0, 0, 0, 0] PP=[0, 0, 1, 0, 1, 0] BA1=0 BS=[0, 0, 0, 0, 0] BP=[0, 0, 0, 0, 0, 0, 0, 0]	7.7e-5	PASS	No
BS_3CK0QVDX	chr11	108227860	A	T	rs876659078	ATM	stop_gained	14	20	0.59	chr11:g.108227860A>T	c.157A>T	p.Lys53Ter	Pathogenic	ClinVar	Pathogenic	criteria provided, multiple submitters, no conflicts	2	495385	None	https://www.ncbi.nlm.nih.gov/clinvar/variation/495385/	InterVar: Pathogenic PVS1=1 PS=[0, 0, 0, 0, 0] PM=[0, 1, 0, 0, 0, 0, 0] PP=[0, 0, 1, 0, 1, 0] BA1=0 BS=[0, 0, 0, 0, 0] BP=[0, 0, 0, 0, 0, 0, 0, 0]	0	.	Yes
BS_3DHNFFV6	chr9	34490011	G	C	rs200488444	DNAI1	splice_acceptor_variant	21	29	0.58	chr9:g.34490011G>C	c.389-1G>C	NA	Likely_pathogenic	ClinVar	Likely_pathogenic	criteria provided, conflicting interpretations, submissions associated with conceptIDs, consensus call taken	1	454836	Variant has conflicting interpretations in ClinVar and at least 1 submission with P/LP call	https://www.ncbi.nlm.nih.gov/clinvar/variation/454836/	InterVar: Pathogenic PVS1=1 PS=[0, 0, 0, 0, 0] PM=[0, 1, 0, 0, 0, 0, 0] PP=[0, 0, 1, 0, 0, 0] BA1=0 BS=[0, 0, 0, 0, 0] BP=[0, 0, 0, 0, 0, 0, 0, 0]	9.275e-4	PASS	No
BS_3E3VYSXT	chr1	179559760	AC	A	rs1250670041	NPHS2	frameshift_variant&splice_region_variant	11	18	0.62	chr1:g.179559762del	c.452del	p.Gly151ValfsTer30	Pathogenic	ClinVar	Pathogenic	criteria provided, multiple submitters, no conflicts	2	996286	None	https://www.ncbi.nlm.nih.gov/clinvar/variation/996286/	InterVar: Pathogenic PVS1=1 PS=[0, 0, 0, 0, 0] PM=[0, 1, 0, 0, 0, 0, 0] PP=[0, 0, 0, 0, 1, 0] BA1=0 BS=[0, 0, 0, 0, 0] BP=[0, 0, 0, 0, 0, 0, 0, 0]	3.05e-5	PASS	No
BS_3E3VYSXT	chr21	46138584	T	TC	rs777099958	FTCD	frameshift_variant	19	18	0.49	chr21:g.46138586dup	c.1366dup	p.Glu456GlyfsTer56	Pathogenic	ClinVar	Pathogenic	criteria provided, conflicting interpretations, submissions associated with conceptIDs, latest date evaluated taken	1	194078	Variant has conflicting interpretations in ClinVar and at least 1 submission with P/LP call	https://www.ncbi.nlm.nih.gov/clinvar/variation/194078/	InterVar: Uncertain significance PVS1=0 PS=[0, 0, 0, 0, 0] PM=[0, 1, 0, 1, 0, 0, 0] PP=[0, 0, 0, 0, 0, 0] BA1=0 BS=[0, 0, 0, 0, 0] BP=[0, 0, 0, 0, 0, 0, 0, 0]	4.6e-5	PASS	No
BS_3E3VYSXT	chr21	46277647	C	A	NA	MCM3AP	stop_gained	19	18	0.49	chr21:g.46277647C>A	c.1738G>T	p.Glu580Ter	Pathogenic	InterVar	NA	NA	NA	NA	NA	NA	InterVar: Pathogenic PVS1=1 PS=[0, 0, 0, 0, 0] PM=[0, 1, 0, 0, 0, 0, 0] PP=[0, 0, 1, 0, 0, 0] BA1=0 BS=[0, 0, 0, 0, 0] BP=[0, 0, 0, 0, 0, 0, 0, 0]	0	.	No
BS_3E3VYSXT	chr6	24658560	C	T	rs372245668;rs372245668&CS144529	TDP2	splice_donor_variant	18	21	0.54	chr6:g.24658560C>T	c.425+1G>A	NA	Pathogenic	InterVar	NA	NA	0	NA	NA	NA	InterVar: Pathogenic PVS1=1 PS=[0, 0, 0, 0, 0] PM=[0, 1, 0, 0, 0, 0, 0] PP=[0, 0, 1, 0, 1, 0] BA1=0 BS=[0, 0, 0, 0, 0] BP=[0, 0, 0, 0, 0, 0, 0, 0]	9.25e-5	PASS	No
BS_3J179Q27	chr13	72763512	C	T	NA	DIS3	missense_variant	11	15	0.58	chr13:g.72763512C>T	c.2066G>A	p.Arg689Gln	Likely_pathogenic	InterVar	NA	NA	NA	NA	NA	NA	InterVar: Likely pathogenic PVS1=0 PS=[0, 0, 0, 0, 0] PM=[1, 1, 0, 0, 0, 0, 0] PP=[0, 1, 1, 0, 0, 0] BA1=0 BS=[0, 0, 0, 0, 0] BP=[0, 0, 0, 0, 0, 0, 0, 0]	0	.	No
BS_3J179Q27	chr15	27983383	T	C	rs121918170;rs121918170&CM971083	OCA2	missense_variant	20	9	0.31	chr15:g.27983383T>C	c.1465A>G	p.Asn489Asp	Pathogenic	ClinVar	Pathogenic	criteria provided, multiple submitters, no conflicts	2	961	None	https://www.ncbi.nlm.nih.gov/clinvar/variation/961/	InterVar: Uncertain significance PVS1=0 PS=[0, 0, 0, 0, 0] PM=[0, 1, 0, 0, 0, 0, 0] PP=[0, 0, 1, 0, 1, 0] BA1=0 BS=[0, 0, 0, 0, 0] BP=[0, 0, 0, 0, 0, 0, 0, 0]	7.095e-4	PASS	No
BS_3J179Q27	chr15	76285676	GA	G	rs1596218695	ETFA	frameshift_variant	18	16	0.47	chr15:g.76285677del	c.624del	p.Arg209AspfsTer4	Pathogenic	ClinVar	Pathogenic	criteria provided, single submitter	1	648977	None	https://www.ncbi.nlm.nih.gov/clinvar/variation/648977/	InterVar: Pathogenic PVS1=1 PS=[0, 0, 0, 0, 0] PM=[0, 1, 0, 0, 0, 0, 0] PP=[0, 0, 0, 0, 1, 0] BA1=0 BS=[0, 0, 0, 0, 0] BP=[0, 0, 0, 0, 0, 0, 0, 0]	0	.	No
BS_3J179Q27	chr16	21697861	AT	A	rs751447996	OTOA	frameshift_variant	16	19	0.54	chr16:g.21697863del	c.828del	p.Ser277ValfsTer3	Pathogenic	ClinVar	Pathogenic	criteria provided, multiple submitters, no conflicts	2	402235	None	https://www.ncbi.nlm.nih.gov/clinvar/variation/402235/	InterVar: Pathogenic PVS1=1 PS=[0, 0, 0, 0, 0] PM=[0, 1, 0, 0, 0, 0, 0] PP=[0, 0, 0, 0, 1, 0] BA1=0 BS=[0, 0, 0, 0, 0] BP=[0, 0, 0, 0, 0, 0, 0, 0]	7.7e-5	PASS	No
BS_3J179Q27	chr6	34040200	C	T	rs1165312874	GRM4	stop_gained	24	12	0.33	chr6:g.34040200C>T	c.1484G>A	p.Trp495Ter	Pathogenic	InterVar	NA	NA	NA	NA	NA	NA	InterVar: Pathogenic PVS1=1 PS=[0, 0, 0, 0, 0] PM=[0, 1, 0, 0, 0, 0, 0] PP=[0, 0, 1, 0, 0, 0] BA1=0 BS=[0, 0, 0, 0, 0] BP=[0, 0, 0, 0, 0, 0, 0, 0]	1.5e-5	PASS	No
BS_3J179Q27	chr7	117548756	A	AAGAT	rs397508189	CFTR	frameshift_variant	18	16	0.47	chr7:g.117548758_117548761dup	c.1327_1330dup	p.Ile444ArgfsTer3	Pathogenic	ClinVar	Pathogenic	reviewed by expert panel	3	188958	None	https://www.ncbi.nlm.nih.gov/clinvar/variation/188958/	InterVar: Pathogenic PVS1=1 PS=[0, 0, 0, 0, 0] PM=[0, 1, 0, 0, 0, 0, 0] PP=[0, 0, 0, 0, 1, 0] BA1=0 BS=[0, 0, 0, 0, 0] BP=[0, 0, 0, 0, 0, 0, 0, 0]	4.6e-5	PASS	No
BS_3PNWA7WT	chr10	93640166	C	T	rs1028838062	PDE6C	stop_gained	16	21	0.57	chr10:g.93640166C>T	c.1579C>T	p.Arg527Ter	Pathogenic	ClinVar	Pathogenic	criteria provided, multiple submitters, no conflicts	2	487692	None	https://www.ncbi.nlm.nih.gov/clinvar/variation/487692/	InterVar: Pathogenic PVS1=1 PS=[0, 0, 0, 0, 0] PM=[0, 1, 0, 0, 0, 0, 0] PP=[0, 0, 1, 0, 1, 0] BA1=0 BS=[0, 0, 0, 0, 0] BP=[0, 0, 0, 0, 0, 0, 0, 0]	0	.	No
BS_3X8GAQ2M	chr16	1218653	T	C	NA	CACNA1H	splice_donor_variant	5	13	0.72	chr16:g.1218653T>C	c.5887+2T>C	NA	Pathogenic	InterVar	NA	NA	NA	NA	NA	NA	InterVar: Pathogenic PVS1=1 PS=[0, 0, 0, 0, 0] PM=[0, 1, 0, 0, 0, 0, 0] PP=[0, 0, 1, 0, 0, 0] BA1=0 BS=[0, 0, 0, 0, 0] BP=[0, 0, 0, 0, 0, 0, 0, 0]	0	.	No
BS_3X8GAQ2M	chr17	35557396	G	A	rs757188030;rs757188030&CM1614365	SLFN14	missense_variant	12	14	0.54	chr17:g.35557396G>A	c.667C>T	p.Arg223Trp	Likely_pathogenic	InterVar	NA	NA	0	NA	NA	NA	InterVar: Likely pathogenic PVS1=0 PS=[0, 0, 0, 0, 0] PM=[1, 1, 0, 0, 0, 0, 0] PP=[0, 1, 0, 0, 1, 0] BA1=0 BS=[0, 0, 0, 0, 0] BP=[0, 0, 0, 1, 0, 0, 0, 0]	3.05e-5	PASS	No
BS_3X8GAQ2M	chr5	95520812	C	T	rs769075304;rs769075304&CM149673	TTC37	missense_variant	13	16	0.55	chr5:g.95520812C>T	c.2018G>A	p.Gly673Asp	Likely_pathogenic	ClinVar	Likely_pathogenic	criteria provided, single submitter	1	1332713	None	https://www.ncbi.nlm.nih.gov/clinvar/variation/1332713/	InterVar: Uncertain significance PVS1=0 PS=[0, 0, 0, 0, 0] PM=[1, 1, 0, 0, 0, 0, 0] PP=[0, 0, 1, 0, 0, 0] BA1=0 BS=[0, 0, 0, 0, 0] BP=[1, 0, 0, 0, 0, 0, 0, 0]	0	.	No
BS_3X8GAQ2M	chr8	94399416	G	A	rs576696900	RAD54B	missense_variant&splice_region_variant	25	25	0.5	chr8:g.94399416G>A	c.1376C>T	p.Thr459Ile	Likely_pathogenic	InterVar	NA	NA	NA	NA	NA	NA	InterVar: Likely pathogenic PVS1=0 PS=[0, 0, 0, 0, 0] PM=[1, 1, 0, 0, 0, 0, 0] PP=[0, 1, 1, 0, 0, 0] BA1=0 BS=[0, 0, 0, 0, 0] BP=[0, 0, 0, 0, 0, 0, 0, 0]	4.16e-4	PASS	No
BS_3XYM6DSZ	chr11	118340447	G	A	rs111033580;rs111033580&CM032865	CD3D	stop_gained	89	84	0.49	chr11:g.118340447G>A	c.202C>T	p.Arg68Ter	Pathogenic	ClinVar	Pathogenic	criteria provided, multiple submitters, no conflicts	2	12747	None	https://www.ncbi.nlm.nih.gov/clinvar/variation/12747/	InterVar: Pathogenic PVS1=1 PS=[0, 0, 0, 0, 0] PM=[0, 1, 0, 0, 0, 0, 0] PP=[0, 0, 0, 0, 1, 0] BA1=0 BS=[0, 0, 0, 0, 0] BP=[0, 0, 0, 0, 0, 0, 0, 0]	6.15e-5	PASS	No
BS_3XYM6DSZ	chr2	215318234	G	A	rs753761573	ATIC	splice_donor_variant	150	110	0.42	chr2:g.215318234G>A	c.223+1G>A	NA	Pathogenic	InterVar	NA	NA	NA	NA	NA	NA	InterVar: Pathogenic PVS1=1 PS=[0, 0, 0, 0, 0] PM=[0, 1, 0, 0, 0, 0, 0] PP=[0, 0, 1, 0, 0, 0] BA1=0 BS=[0, 0, 0, 0, 0] BP=[0, 0, 0, 0, 0, 0, 0, 0]	1.325e-4	PASS	No
BS_3XYM6DSZ	chr22	46353829	G	A	rs387907022;rs387907022&CM095558	TRMU	missense_variant	195	161	0.45	chr22:g.46353829G>A	c.835G>A	p.Val279Met	Pathogenic	ClinVar	Pathogenic	criteria provided, multiple submitters, no conflicts	2	30819	None	https://www.ncbi.nlm.nih.gov/clinvar/variation/30819/	InterVar: Likely pathogenic PVS1=0 PS=[0, 0, 0, 0, 0] PM=[1, 1, 0, 0, 0, 0, 0] PP=[0, 0, 1, 0, 1, 0] BA1=0 BS=[0, 0, 0, 0, 0] BP=[0, 0, 0, 0, 0, 0, 0, 0]	6.25e-4	PASS	No
BS_3XYM6DSZ	chr8	61646873	C	A	rs773005532	ASPH	stop_gained	166	147	0.47	chr8:g.61646873C>A	c.496G>T	p.Gly166Ter	Pathogenic	InterVar	NA	NA	NA	NA	NA	NA	InterVar: Pathogenic PVS1=1 PS=[0, 0, 0, 0, 0] PM=[0, 1, 0, 0, 0, 0, 0] PP=[0, 0, 1, 0, 0, 0] BA1=0 BS=[0, 0, 0, 0, 0] BP=[0, 0, 0, 0, 0, 0, 0, 0]	0	.	No
BS_3YXGSTJ7	chr4	25674317	G	A	rs766735856	SLC34A2	stop_gained	12	16	0.57	chr4:g.25674317G>A	c.1238G>A	p.Trp413Ter	Pathogenic	InterVar	NA	NA	NA	NA	NA	NA	InterVar: Pathogenic PVS1=1 PS=[0, 0, 0, 0, 0] PM=[0, 1, 0, 0, 0, 0, 0] PP=[0, 0, 1, 0, 0, 0] BA1=0 BS=[0, 0, 0, 0, 0] BP=[0, 0, 0, 0, 0, 0, 0, 0]	1.5e-5	PASS	No
BS_3YXGSTJ7	chr7	31837271	A	C	NA	PDE1C	missense_variant	17	14	0.45	chr7:g.31837271A>C	c.1112T>G	p.Met371Arg	Likely_pathogenic	InterVar	NA	NA	NA	NA	NA	NA	InterVar: Likely pathogenic PVS1=0 PS=[0, 0, 0, 0, 0] PM=[1, 1, 0, 0, 0, 0, 0] PP=[0, 1, 1, 0, 0, 0] BA1=0 BS=[0, 0, 0, 0, 0] BP=[0, 0, 0, 0, 0, 0, 0, 0]	0	.	No
BS_408757Q1	chr6	87545676	CTTT	C	rs757743894	RARS2	inframe_deletion	13	21	0.62	chr6:g.87545677_87545679del	c.472_474del	p.Lys158del	Likely_pathogenic	ClinVar	Likely_pathogenic	criteria provided, conflicting interpretations, submissions associated with conceptIDs, consensus call taken	1	215072	Variant has conflicting interpretations in ClinVar and at least 1 submission with P/LP call	https://www.ncbi.nlm.nih.gov/clinvar/variation/215072/	InterVar: Uncertain significance PVS1=0 PS=[0, 0, 0, 0, 0] PM=[0, 1, 0, 1, 0, 0, 0] PP=[0, 0, 0, 0, 0, 0] BA1=0 BS=[0, 0, 0, 0, 0] BP=[0, 0, 0, 0, 0, 0, 0, 0]	3.31e-4	PASS	No
BS_40QCA1MC	chr11	18352391	AT	A	NA	GTF2H1	frameshift_variant	13	27	0.68	chr11:g.18352393del	c.1207del	p.Ser403LeufsTer16	Likely_pathogenic	InterVar	NA	NA	NA	NA	NA	NA	InterVar: Likely pathogenic PVS1=1 PS=[0, 0, 0, 0, 0] PM=[0, 1, 0, 0, 0, 0, 0] PP=[0, 0, 0, 0, 0, 0] BA1=0 BS=[0, 0, 0, 0, 0] BP=[0, 0, 0, 0, 0, 0, 0, 0]	0	.	No
BS_3CK0QVDX	chr13	20189547	C	A	rs1801002;rs1801002&CM022364&CM000167&CD972240	GJB2	missense_variant	12	19	0.61	chr13:g.20189547C>A	c.35G>T	p.Gly12Val	Pathogenic	ClinVar	Pathogenic	criteria provided, multiple submitters, no conflicts	2	21387	None	https://www.ncbi.nlm.nih.gov/clinvar/variation/21387/	InterVar: Uncertain significance PVS1=0 PS=[0, 0, 0, 0, 0] PM=[0, 1, 0, 0, 0, 0, 0] PP=[0, 0, 1, 0, 1, 0] BA1=0 BS=[0, 0, 0, 0, 0] BP=[0, 0, 0, 0, 0, 0, 0, 0]	2.68e-4	PASS	Yes
BS_40QCA1MC	chr22	50627293	A	G	rs777431148	ARSA	missense_variant	13	18	0.58	chr22:g.50627293A>G	c.338T>C	p.Leu113Pro	Likely_pathogenic	ClinVar	Likely_pathogenic	criteria provided, multiple submitters, no conflicts	2	1066073	None	https://www.ncbi.nlm.nih.gov/clinvar/variation/1066073/	InterVar: Uncertain significance PVS1=0 PS=[0, 0, 0, 0, 0] PM=[0, 1, 0, 0, 0, 0, 0] PP=[0, 0, 1, 0, 0, 0] BA1=0 BS=[0, 0, 0, 0, 0] BP=[0, 0, 0, 0, 0, 0, 0, 0]	2.085e-4	PASS	No
BS_3DHNFFV6	chr11	108284280	AG	A	rs587779834	ATM	frameshift_variant	15	25	0.63	chr11:g.108284282del	c.3802del	p.Val1268Ter	Pathogenic	ClinVar	Pathogenic	criteria provided, multiple submitters, no conflicts	2	127374	None	https://www.ncbi.nlm.nih.gov/clinvar/variation/127374/	InterVar: Pathogenic PVS1=1 PS=[0, 0, 0, 0, 0] PM=[0, 1, 0, 0, 0, 0, 0] PP=[0, 0, 0, 0, 1, 0] BA1=0 BS=[0, 0, 0, 0, 0] BP=[0, 0, 0, 0, 0, 0, 0, 0]	7.7e-5	PASS	Yes
BS_40QCA1MC	chr8	17642743	G	T	rs1185941955	PDGFRL	missense_variant	14	19	0.58	chr8:g.17642743G>T	c.1070G>T	p.Cys357Phe	Likely_pathogenic	InterVar	NA	NA	NA	NA	NA	NA	InterVar: Likely pathogenic PVS1=0 PS=[0, 0, 0, 0, 0] PM=[1, 1, 0, 0, 0, 0, 0] PP=[0, 1, 1, 0, 0, 0] BA1=0 BS=[0, 0, 0, 0, 0] BP=[0, 0, 0, 0, 0, 0, 0, 0]	0	.	No
BS_40RVSGZF	chr1	197104644	TG	T	rs1571602542	ASPM	frameshift_variant	67	58	0.46	chr1:g.197104645del	c.4606del	p.Gln1536ArgfsTer16	Likely_pathogenic	InterVar	NA	NA	NA	NA	NA	NA	InterVar: Likely pathogenic PVS1=1 PS=[0, 0, 0, 0, 0] PM=[0, 1, 0, 0, 0, 0, 0] PP=[0, 0, 0, 0, 0, 0] BA1=0 BS=[0, 0, 0, 0, 0] BP=[0, 0, 0, 0, 0, 0, 0, 0]	2.4e-5	PASS	No
BS_40RVSGZF	chr10	133555389	G	A	rs146990359	SYCE1	stop_gained	48	43	0.47	chr10:g.133555389G>A	c.880C>T	p.Gln294Ter	Likely_pathogenic	InterVar	NA	NA	NA	NA	NA	NA	InterVar: Pathogenic PVS1=1 PS=[0, 0, 0, 0, 0] PM=[0, 1, 0, 0, 0, 0, 0] PP=[0, 0, 1, 0, 0, 0] BA1=0 BS=[0, 0, 0, 0, 0] BP=[0, 0, 0, 0, 0, 0, 0, 0]	9.245e-4	PASS	No
BS_40RVSGZF	chr14	20452057	A	G	rs140076803	OSGEP	missense_variant	143	107	0.43	chr14:g.20452057A>G	c.328T>C	p.Cys110Arg	Pathogenic	ClinVar	Pathogenic	criteria provided, multiple submitters, no conflicts	2	444887	None	https://www.ncbi.nlm.nih.gov/clinvar/variation/444887/	InterVar: Uncertain significance PVS1=0 PS=[0, 0, 0, 0, 0] PM=[1, 0, 0, 0, 0, 0, 0] PP=[0, 1, 1, 0, 1, 0] BA1=0 BS=[0, 0, 0, 0, 0] BP=[0, 0, 0, 0, 0, 0, 0, 0]	7.56e-4	PASS	No
BS_40RVSGZF	chr14	39061793	G	A	rs201813965	SEC23A	missense_variant	151	144	0.49	chr14:g.39061793G>A	c.1477C>T	p.Arg493Cys	Likely_pathogenic	InterVar	NA	NA	NA	NA	NA	NA	InterVar: Likely pathogenic PVS1=0 PS=[0, 0, 0, 0, 0] PM=[1, 1, 0, 0, 0, 0, 0] PP=[0, 1, 1, 0, 0, 0] BA1=0 BS=[0, 0, 0, 0, 0] BP=[0, 0, 0, 0, 0, 0, 0, 0]	2.085e-4	PASS	No
BS_40RVSGZF	chr15	55467043	A	AT	rs751610886	DNAAF4	frameshift_variant	55	49	0.47	chr15:g.55467052dup	c.523dup	p.Ile175AsnfsTer15	Pathogenic	ClinVar	Pathogenic	criteria provided, multiple submitters, no conflicts	2	496919	None	https://www.ncbi.nlm.nih.gov/clinvar/variation/496919/	InterVar: Pathogenic PVS1=1 PS=[0, 0, 0, 0, 0] PM=[0, 1, 0, 0, 0, 0, 0] PP=[0, 0, 0, 0, 1, 0] BA1=0 BS=[0, 0, 0, 0, 0] BP=[0, 0, 0, 0, 0, 0, 0, 0]	6.2e-5	PASS	No
BS_40RVSGZF	chr3	38121757	C	T	rs201864897	DLEC1	stop_gained	169	155	0.48	chr3:g.38121757C>T	c.4996C>T	p.Arg1666Ter	Pathogenic	InterVar	NA	NA	NA	NA	NA	NA	InterVar: Pathogenic PVS1=1 PS=[0, 0, 0, 0, 0] PM=[0, 1, 0, 0, 0, 0, 0] PP=[0, 0, 1, 0, 0, 0] BA1=0 BS=[0, 0, 0, 0, 0] BP=[0, 0, 0, 0, 0, 0, 0, 0]	1.7e-4	PASS	No
BS_40RVSGZF	chr4	95840871	T	A	rs771889902	PDHA2	missense_variant	249	200	0.45	chr4:g.95840871T>A	c.721T>A	p.Tyr241Asn	Likely_pathogenic	InterVar	NA	NA	NA	NA	NA	NA	InterVar: Likely pathogenic PVS1=0 PS=[0, 0, 0, 0, 0] PM=[1, 1, 0, 0, 0, 0, 0] PP=[0, 1, 1, 0, 0, 0] BA1=0 BS=[0, 0, 0, 0, 0] BP=[0, 0, 0, 0, 0, 0, 0, 0]	0	.	No
BS_40RVSGZF	chr5	13830675	G	A	rs773711154;rs773711154&CM137158	DNAH5	stop_gained	161	153	0.49	chr5:g.13830675G>A	c.5983C>T	p.Arg1995Ter	Pathogenic	ClinVar	Pathogenic	criteria provided, single submitter	1	407220	None	https://www.ncbi.nlm.nih.gov/clinvar/variation/407220/	InterVar: Pathogenic PVS1=1 PS=[0, 0, 0, 0, 0] PM=[0, 1, 0, 0, 0, 0, 0] PP=[0, 0, 1, 0, 1, 0] BA1=0 BS=[0, 0, 0, 0, 0] BP=[0, 0, 0, 0, 0, 0, 0, 0]	4.6e-5	PASS	No
BS_40RVSGZF	chr9	74660619	C	T	NA	RORB	stop_gained&splice_region_variant	97	78	0.45	chr9:g.74660619C>T	c.640C>T	p.Arg214Ter	Pathogenic	ClinVar	Pathogenic	criteria provided, single submitter	1	985220	None	https://www.ncbi.nlm.nih.gov/clinvar/variation/985220/	InterVar: Pathogenic PVS1=1 PS=[0, 0, 0, 0, 0] PM=[0, 1, 0, 0, 0, 0, 0] PP=[0, 0, 1, 0, 1, 0] BA1=0 BS=[0, 0, 0, 0, 0] BP=[0, 0, 0, 0, 0, 0, 0, 0]	0	.	No
BS_43F0DV8Y	chr12	26682660	G	A	rs1250780652	ITPR2	missense_variant	20	16	0.44	chr12:g.26682660G>A	c.1162C>T	p.Arg388Trp	Likely_pathogenic	InterVar	NA	NA	NA	NA	NA	NA	InterVar: Likely pathogenic PVS1=0 PS=[0, 0, 0, 0, 0] PM=[1, 1, 0, 0, 0, 0, 0] PP=[0, 1, 1, 0, 0, 0] BA1=0 BS=[0, 0, 0, 0, 0] BP=[0, 0, 0, 0, 0, 0, 0, 0]	2.09e-4	PASS	No
BS_43F0DV8Y	chr2	218642594	G	A	rs776415431	ZNF142	stop_gained	4	20	0.83	chr2:g.218642594G>A	c.4522C>T	p.Arg1508Ter	Likely_pathogenic	ClinVar	Likely_pathogenic	criteria provided, single submitter	1	1805427	None	https://www.ncbi.nlm.nih.gov/clinvar/variation/1805427/	InterVar: Pathogenic PVS1=1 PS=[0, 0, 0, 0, 0] PM=[0, 1, 0, 0, 0, 0, 0] PP=[0, 0, 1, 0, 0, 0] BA1=0 BS=[0, 0, 0, 0, 0] BP=[0, 0, 0, 0, 0, 0, 0, 0]	0	.	No
BS_44WJZ1HP	chr10	71351789	G	A	rs1166563034	SLC29A3	splice_donor_variant	16	21	0.57	chr10:g.71351789G>A	c.610+1G>A	NA	Likely_pathogenic	ClinVar	Likely_pathogenic	criteria provided, single submitter	1	1484112	None	https://www.ncbi.nlm.nih.gov/clinvar/variation/1484112/	InterVar: Pathogenic PVS1=1 PS=[0, 0, 0, 0, 0] PM=[0, 1, 0, 0, 0, 0, 0] PP=[0, 0, 1, 0, 0, 0] BA1=0 BS=[0, 0, 0, 0, 0] BP=[0, 0, 0, 0, 0, 0, 0, 0]	2.4e-5	PASS	No
BS_44WJZ1HP	chr14	49785322	T	C	rs763047885	NEMF	splice_acceptor_variant	13	20	0.61	chr14:g.49785322T>C	c.2929-2A>G	NA	Pathogenic	InterVar	NA	NA	NA	NA	NA	NA	InterVar: Pathogenic PVS1=1 PS=[0, 0, 0, 0, 0] PM=[0, 1, 0, 0, 0, 0, 0] PP=[0, 0, 1, 0, 0, 0] BA1=0 BS=[0, 0, 0, 0, 0] BP=[0, 0, 0, 0, 0, 0, 0, 0]	0	.	No
BS_44WJZ1HP	chr16	47502992	C	T	rs145166656	PHKB	stop_gained&splice_region_variant	14	24	0.63	chr16:g.47502992C>T	c.307C>T	p.Arg103Ter	Pathogenic	ClinVar	Pathogenic	criteria provided, multiple submitters, no conflicts	2	426940	None	https://www.ncbi.nlm.nih.gov/clinvar/variation/426940/	InterVar: Pathogenic PVS1=1 PS=[0, 0, 0, 0, 0] PM=[0, 1, 0, 0, 0, 0, 0] PP=[0, 0, 1, 0, 1, 0] BA1=0 BS=[0, 0, 0, 0, 0] BP=[0, 0, 0, 0, 0, 0, 0, 0]	2.4e-5	PASS	No
BS_44WJZ1HP	chr2	50921868	C	T	rs764621123	NRXN1	splice_donor_variant	20	15	0.43	chr2:g.50921868C>T	c.832+1G>A	NA	Likely_pathogenic	ClinVar	Likely_pathogenic	criteria provided, multiple submitters, no conflicts	2	859935	None	https://www.ncbi.nlm.nih.gov/clinvar/variation/859935/	InterVar: Uncertain significance PVS1=0 PS=[0, 0, 0, 0, 0] PM=[0, 1, 0, 0, 0, 0, 0] PP=[0, 0, 1, 0, 1, 0] BA1=0 BS=[0, 0, 0, 0, 0] BP=[0, 0, 0, 0, 0, 0, 0, 0]	3.05e-5	PASS	No
BS_44WJZ1HP	chr4	93224639	C	T	rs373866971;rs373866971&CM1410171	GRID2	missense_variant	11	18	0.62	chr4:g.93224639C>T	c.989C>T	p.Thr330Met	Likely_pathogenic	InterVar	NA	NA	NA	NA	NA	NA	InterVar: Likely pathogenic PVS1=0 PS=[0, 0, 0, 0, 0] PM=[1, 1, 0, 0, 0, 0, 0] PP=[0, 1, 1, 0, 0, 0] BA1=0 BS=[0, 0, 0, 0, 0] BP=[0, 0, 0, 0, 0, 0, 0, 0]	8.12e-4	PASS	No
BS_44WMSY17	chr16	47689135	C	T	rs748262135	PHKB	stop_gained	12	17	0.59	chr16:g.47689135C>T	c.2725C>T	p.Gln909Ter	Likely_pathogenic	ClinVar	Likely_pathogenic	criteria provided, single submitter	1	620209	None	https://www.ncbi.nlm.nih.gov/clinvar/variation/620209/	InterVar: Pathogenic PVS1=1 PS=[0, 0, 0, 0, 0] PM=[0, 1, 0, 0, 0, 0, 0] PP=[0, 0, 1, 0, 1, 0] BA1=0 BS=[0, 0, 0, 0, 0] BP=[0, 0, 0, 0, 0, 0, 0, 0]	0	.	No
BS_44WMSY17	chr17	50575745	C	T	rs1156263885	CACNA1G	missense_variant	28	18	0.39	chr17:g.50575745C>T	c.1343C>T	p.Ala448Val	Likely_pathogenic	InterVar	NA	NA	NA	NA	NA	NA	InterVar: Likely pathogenic PVS1=0 PS=[0, 0, 0, 0, 0] PM=[1, 1, 0, 0, 0, 0, 0] PP=[0, 1, 1, 0, 0, 0] BA1=0 BS=[0, 0, 0, 0, 0] BP=[0, 0, 0, 0, 0, 0, 0, 0]	0	.	No
BS_44WMSY17	chr19	11107400	T	C	rs879254692&CM042076&CM002342	LDLR	missense_variant	14	22	0.61	chr19:g.11107400T>C	c.826T>C	p.Cys276Arg	Pathogenic	ClinVar	Pathogenic	criteria provided, conflicting interpretations, submissions associated with conceptIDs, consensus call taken	1	251479	Variant has conflicting interpretations in ClinVar and at least 1 submission with P/LP call	https://www.ncbi.nlm.nih.gov/clinvar/variation/251479/	InterVar: Likely pathogenic PVS1=0 PS=[0, 0, 0, 0, 0] PM=[1, 1, 0, 0, 1, 0, 0] PP=[0, 1, 1, 0, 0, 0] BA1=0 BS=[0, 0, 0, 0, 0] BP=[1, 0, 0, 0, 0, 0, 0, 0]	0	.	No
BS_45N760PZ	chr15	72686237	G	T	rs1336636537	BBS4	stop_gained	25	18	0.42	chr15:g.72686237G>T	c.10G>T	p.Glu4Ter	Pathogenic	ClinVar	Pathogenic	criteria provided, single submitter	1	2197130	None	https://www.ncbi.nlm.nih.gov/clinvar/variation/2197130/	InterVar: Likely pathogenic PVS1=1 PS=[0, 0, 0, 0, 0] PM=[0, 1, 0, 0, 0, 0, 0] PP=[0, 0, 0, 0, 0, 0] BA1=0 BS=[0, 0, 0, 0, 0] BP=[0, 0, 0, 0, 0, 0, 0, 0]	0	.	No
BS_45N760PZ	chr9	4286332	G	A	rs753993867	GLIS3	stop_gained	18	21	0.54	chr9:g.4286332G>A	c.94C>T	p.Arg32Ter	Likely_pathogenic	ClinVar	Likely_pathogenic	criteria provided, conflicting interpretations, submissions associated with conceptIDs, consensus call taken	1	1030060	Variant has conflicting interpretations in ClinVar and at least 1 submission with P/LP call	https://www.ncbi.nlm.nih.gov/clinvar/variation/1030060/	InterVar: Pathogenic PVS1=1 PS=[0, 0, 0, 0, 0] PM=[0, 1, 0, 0, 0, 0, 0] PP=[0, 0, 0, 0, 1, 0] BA1=0 BS=[0, 0, 0, 0, 0] BP=[0, 0, 0, 0, 0, 0, 0, 0]	2.4e-5	PASS	No
BS_45VHDFRD	chr17	35577895	C	A	rs144259891;rs144259891&CS982317	PEX12	splice_donor_variant	35	19	0.35	chr17:g.35577895C>A	c.126+1G>T	NA	Pathogenic	ClinVar	Pathogenic	criteria provided, multiple submitters, no conflicts	2	371718	None	https://www.ncbi.nlm.nih.gov/clinvar/variation/371718/	InterVar: Pathogenic PVS1=1 PS=[0, 0, 0, 0, 0] PM=[0, 1, 0, 0, 0, 0, 0] PP=[0, 0, 1, 0, 1, 0] BA1=0 BS=[0, 0, 0, 0, 0] BP=[0, 0, 0, 0, 0, 0, 0, 0]	1.23e-4	PASS	No
BS_45VHDFRD	chr5	132378439	G	A	rs747821417	SLC22A5	missense_variant	16	18	0.53	chr5:g.132378439G>A	c.455G>A	p.Gly152Asp	Pathogenic	ClinVar	Pathogenic	criteria provided, multiple submitters, no conflicts	2	460408	None	https://www.ncbi.nlm.nih.gov/clinvar/variation/460408/	InterVar: Uncertain significance PVS1=0 PS=[0, 0, 0, 0, 0] PM=[0, 1, 0, 0, 0, 0, 0] PP=[0, 0, 1, 0, 0, 0] BA1=0 BS=[0, 0, 0, 0, 0] BP=[0, 0, 0, 0, 0, 0, 0, 0]	0	PASS	No
BS_45VHDFRD	chr7	101159123	T	TG	rs767358930	AP1S1	frameshift_variant	19	12	0.39	chr7:g.101159131dup	c.364dup	p.Asp122GlyfsTer18	Likely_pathogenic	ClinVar	Likely_pathogenic	criteria provided, single submitter	1	503720	None	https://www.ncbi.nlm.nih.gov/clinvar/variation/503720/	InterVar: Pathogenic PVS1=1 PS=[0, 0, 0, 0, 0] PM=[0, 1, 0, 0, 0, 0, 0] PP=[0, 0, 0, 0, 1, 0] BA1=0 BS=[0, 0, 0, 0, 0] BP=[0, 0, 0, 0, 0, 0, 0, 0]	2.02e-4	PASS	No
BS_46MV2DSY	chr21	44525841	T	G	rs1317841860	TSPEAR	splice_acceptor_variant	331	304	0.48	chr21:g.44525841T>G	c.1150-2A>C	NA	Pathogenic	InterVar	NA	NA	NA	NA	NA	NA	InterVar: Pathogenic PVS1=1 PS=[0, 0, 0, 0, 0] PM=[0, 1, 0, 0, 0, 0, 0] PP=[0, 0, 1, 0, 0, 0] BA1=0 BS=[0, 0, 0, 0, 0] BP=[0, 0, 0, 0, 0, 0, 0, 0]	3.05e-5	PASS	No
BS_49Z8WJP2	chr12	57144998	A	G	NA	LRP1	missense_variant	19	10	0.34	chr12:g.57144998A>G	c.475A>G	p.Thr159Ala	Likely_pathogenic	InterVar	NA	NA	NA	NA	NA	NA	InterVar: Likely pathogenic PVS1=0 PS=[0, 0, 0, 0, 0] PM=[1, 1, 0, 0, 0, 0, 0] PP=[0, 1, 1, 0, 0, 0] BA1=0 BS=[0, 0, 0, 0, 0] BP=[0, 0, 0, 0, 0, 0, 0, 0]	0	.	No
BS_49Z8WJP2	chr16	88841068	C	T	rs1444754604&CM054742	GALNS	missense_variant	12	13	0.52	chr16:g.88841068C>T	c.346G>A	p.Gly116Ser	Pathogenic	ClinVar	Pathogenic	criteria provided, multiple submitters, no conflicts	2	928751	None	https://www.ncbi.nlm.nih.gov/clinvar/variation/928751/	InterVar: Uncertain significance PVS1=0 PS=[0, 0, 0, 0, 0] PM=[0, 1, 0, 0, 0, 0, 0] PP=[0, 0, 1, 0, 1, 0] BA1=0 BS=[0, 0, 0, 0, 0] BP=[0, 0, 0, 0, 0, 0, 0, 0]	2.08e-4	PASS	No
BS_49Z8WJP2	chr8	19418732	G	C	rs746391651;rs746391651&CM170122	CSGALNACT1	missense_variant	23	15	0.39	chr8:g.19418732G>C	c.1151C>G	p.Pro384Arg	Likely_pathogenic	ClinVar	Likely_pathogenic	criteria provided, conflicting interpretations, single submission associated with conceptIDs	1	870477	Variant has conflicting interpretations in ClinVar and at least 1 submission with P/LP call	https://www.ncbi.nlm.nih.gov/clinvar/variation/870477/	InterVar: Uncertain significance PVS1=0 PS=[0, 0, 0, 0, 0] PM=[1, 0, 0, 0, 0, 0, 0] PP=[0, 0, 1, 0, 1, 0] BA1=0 BS=[0, 0, 0, 0, 0] BP=[0, 0, 0, 0, 0, 0, 0, 0]	1.5e-5	PASS	No
BS_4AM9C504	chr1	37875676	T	C	rs891129877	INPP5B	missense_variant	23	19	0.45	chr1:g.37875676T>C	c.1718A>G	p.Glu573Gly	Likely_pathogenic	InterVar	NA	NA	NA	NA	NA	NA	InterVar: Likely pathogenic PVS1=0 PS=[0, 0, 0, 0, 0] PM=[1, 1, 0, 0, 0, 0, 0] PP=[0, 1, 1, 0, 0, 0] BA1=0 BS=[0, 0, 0, 0, 0] BP=[0, 0, 0, 0, 0, 0, 0, 0]	3.315e-4	PASS	No
BS_4AM9C504	chr11	30011550	C	T	rs778734387	KCNA4	missense_variant	14	15	0.52	chr11:g.30011550C>T	c.1129G>A	p.Val377Ile	Likely_pathogenic	InterVar	NA	NA	NA	NA	NA	NA	InterVar: Likely pathogenic PVS1=0 PS=[0, 0, 0, 0, 0] PM=[1, 1, 0, 0, 0, 0, 0] PP=[0, 1, 1, 0, 0, 0] BA1=0 BS=[0, 0, 0, 0, 0] BP=[0, 0, 0, 0, 0, 0, 0, 0]	6.15e-5	PASS	No
BS_40QCA1MC	chr3	10041646	C	G	NA	FANCD2	stop_gained	15	16	0.52	chr3:g.10041646C>G	c.719C>G	p.Ser240Ter	Likely_pathogenic	InterVar	NA	NA	NA	NA	NA	NA	InterVar: Likely pathogenic PVS1=1 PS=[0, 0, 0, 0, 0] PM=[0, 1, 0, 0, 0, 0, 0] PP=[0, 0, 0, 0, 0, 0] BA1=0 BS=[0, 0, 0, 0, 0] BP=[0, 0, 0, 0, 0, 0, 0, 0]	0	.	Yes
BS_4AM9C504	chr17	50168397	G	C	rs372210292&CM971340&CM175092&CI951974	SGCA	missense_variant	16	13	0.45	chr17:g.50168397G>C	c.409G>C	p.Glu137Gln	Likely_pathogenic	ClinVar	Likely_pathogenic	criteria provided, conflicting interpretations, submissions associated with conceptIDs, consensus call taken	1	554420	Variant has conflicting interpretations in ClinVar and at least 1 submission with P/LP call	https://www.ncbi.nlm.nih.gov/clinvar/variation/554420/	InterVar: Likely pathogenic PVS1=0 PS=[0, 0, 0, 0, 0] PM=[1, 1, 0, 0, 1, 0, 0] PP=[0, 0, 1, 0, 0, 0] BA1=0 BS=[0, 0, 0, 0, 0] BP=[0, 0, 0, 0, 0, 0, 0, 0]	0	.	No
BS_4AM9C504	chr4	47653577	C	T	rs1046263917	CORIN	missense_variant	21	22	0.51	chr4:g.47653577C>T	c.1819G>A	p.Asp607Asn	Likely_pathogenic	InterVar	NA	NA	NA	NA	NA	NA	InterVar: Likely pathogenic PVS1=0 PS=[0, 0, 0, 0, 0] PM=[1, 1, 0, 0, 0, 0, 0] PP=[0, 1, 1, 0, 0, 0] BA1=0 BS=[0, 0, 0, 0, 0] BP=[0, 0, 0, 0, 0, 0, 0, 0]	4.03e-4	PASS	No
BS_4CVBQP6X	chr1	11022553	G	A	rs367543041;rs367543041&CM091313&CM081834	TARDBP	missense_variant	12	12	0.5	chr1:g.11022553G>A	c.1144G>A	p.Ala382Thr	Pathogenic	ClinVar	Pathogenic	criteria provided, multiple submitters, no conflicts	2	21474	None	https://www.ncbi.nlm.nih.gov/clinvar/variation/21474/	InterVar: Likely pathogenic PVS1=0 PS=[0, 0, 0, 0, 0] PM=[1, 1, 0, 0, 0, 0, 0] PP=[0, 1, 1, 0, 1, 0] BA1=0 BS=[0, 0, 0, 0, 0] BP=[0, 0, 0, 0, 0, 0, 0, 0]	0	.	No
BS_4CVBQP6X	chr14	87963394	A	G	rs1376496659&CM108571	GALC	missense_variant	14	22	0.61	chr14:g.87963394A>G	c.1151T>C	p.Ile384Thr	Likely_pathogenic	ClinVar	Likely_pathogenic	criteria provided, conflicting interpretations, single submission associated with conceptIDs	1	2137612	Variant has conflicting interpretations in ClinVar and at least 1 submission with P/LP call	https://www.ncbi.nlm.nih.gov/clinvar/variation/2137612/	InterVar: Uncertain significance PVS1=0 PS=[0, 0, 0, 0, 0] PM=[1, 1, 0, 0, 0, 0, 0] PP=[0, 0, 1, 0, 0, 0] BA1=0 BS=[0, 0, 0, 0, 0] BP=[0, 0, 0, 0, 0, 0, 0, 0]	0	.	No
BS_4CVBQP6X	chr16	72021226	A	G	NA	DHODH	missense_variant	13	9	0.41	chr16:g.72021226A>G	c.620A>G	p.Tyr207Cys	Likely_pathogenic	InterVar	NA	NA	NA	NA	NA	NA	InterVar: Likely pathogenic PVS1=0 PS=[0, 0, 0, 0, 0] PM=[1, 1, 0, 0, 0, 0, 0] PP=[0, 1, 1, 0, 0, 0] BA1=0 BS=[0, 0, 0, 0, 0] BP=[0, 0, 0, 0, 0, 0, 0, 0]	0	.	No
BS_4CVBQP6X	chr2	166288487	C	A	rs1553491093	SCN9A	stop_gained	15	15	0.5	chr2:g.166288487C>A	c.1264G>T	p.Glu422Ter	Pathogenic	InterVar	NA	NA	NA	NA	NA	NA	InterVar: Pathogenic PVS1=1 PS=[0, 0, 0, 0, 0] PM=[0, 1, 0, 0, 0, 0, 0] PP=[0, 0, 1, 0, 0, 0] BA1=0 BS=[0, 0, 0, 0, 0] BP=[0, 0, 0, 0, 0, 0, 0, 0]	0	.	No
BS_4CVBQP6X	chr20	62475427	A	C	NA	GATA5	missense_variant	23	6	0.21	chr20:g.62475427A>C	c.95T>G	p.Met32Arg	Likely_pathogenic	InterVar	NA	NA	NA	NA	NA	NA	InterVar: Likely pathogenic PVS1=0 PS=[0, 0, 0, 0, 0] PM=[1, 1, 0, 0, 0, 0, 0] PP=[0, 1, 1, 0, 0, 0] BA1=0 BS=[0, 0, 0, 0, 0] BP=[0, 0, 0, 0, 0, 0, 0, 0]	0	.	No
BS_4EAVBDKR	chr1	65610029	G	A	rs144159890;rs144159890&CM030476	LEPR	missense_variant	12	19	0.61	chr1:g.65610029G>A	c.1835G>A	p.Arg612His	Pathogenic	ClinVar	Pathogenic	criteria provided, conflicting interpretations, single submission associated with conceptIDs	1	631614	Variant has conflicting interpretations in ClinVar and at least 1 submission with P/LP call	https://www.ncbi.nlm.nih.gov/clinvar/variation/631614/	InterVar: Likely pathogenic PVS1=0 PS=[0, 0, 0, 0, 0] PM=[1, 1, 0, 0, 0, 0, 0] PP=[0, 0, 1, 0, 1, 0] BA1=0 BS=[0, 0, 0, 0, 0] BP=[0, 0, 0, 0, 0, 0, 0, 0]	9.94e-4	PASS	No
BS_4EAVBDKR	chr1	94042797	G	A	rs756840095;rs756840095&CM003377	ABCA4	missense_variant	19	31	0.62	chr1:g.94042797G>A	c.3292C>T	p.Arg1098Cys	Pathogenic	ClinVar	Pathogenic	criteria provided, multiple submitters, no conflicts	2	236100	None	https://www.ncbi.nlm.nih.gov/clinvar/variation/236100/	InterVar: Likely pathogenic PVS1=0 PS=[0, 0, 0, 0, 0] PM=[1, 1, 0, 0, 0, 0, 0] PP=[0, 0, 1, 0, 1, 0] BA1=0 BS=[0, 0, 0, 0, 0] BP=[0, 0, 0, 0, 0, 0, 0, 0]	4.635e-4	PASS	No
BS_40QCA1MC	chr17	31357308	C	T	rs786201367;rs786201367&CM950853	NF1	stop_gained	18	25	0.58	chr17:g.31357308C>T	c.7909C>T	p.Arg2637Ter	Pathogenic	ClinVar	Pathogenic	criteria provided, multiple submitters, no conflicts	2	184261	None	https://www.ncbi.nlm.nih.gov/clinvar/variation/184261/	InterVar: Pathogenic PVS1=1 PS=[0, 0, 0, 0, 0] PM=[0, 1, 0, 0, 0, 0, 0] PP=[0, 0, 1, 0, 1, 0] BA1=0 BS=[0, 0, 0, 0, 0] BP=[0, 0, 0, 0, 0, 0, 0, 0]	0	.	Yes
BS_4EAVBDKR	chr14	67725206	C	A	rs28940315;rs28940315&CM042465	RDH12	missense_variant	25	21	0.46	chr14:g.67725206C>A	c.295C>A	p.Leu99Ile	Pathogenic	ClinVar	Pathogenic	criteria provided, multiple submitters, no conflicts	2	2055	None	https://www.ncbi.nlm.nih.gov/clinvar/variation/2055/	InterVar: Likely pathogenic PVS1=0 PS=[0, 0, 0, 0, 0] PM=[1, 1, 0, 0, 0, 0, 0] PP=[0, 0, 1, 0, 1, 0] BA1=0 BS=[0, 0, 0, 0, 0] BP=[0, 0, 0, 0, 0, 0, 0, 0]	2.65e-4	PASS	No
BS_4EAVBDKR	chr2	178590023	C	T	NA	TTN	missense_variant	27	23	0.46	chr2:g.178590023C>T	c.61702G>A	p.Asp20568Asn	Likely_pathogenic	InterVar	NA	NA	NA	NA	NA	NA	InterVar: Likely pathogenic PVS1=0 PS=[0, 0, 0, 0, 0] PM=[1, 1, 0, 0, 0, 0, 0] PP=[0, 1, 1, 0, 0, 0] BA1=0 BS=[0, 0, 0, 0, 0] BP=[1, 0, 0, 0, 0, 0, 0, 0]	0	.	No
BS_4EAVBDKR	chr6	10398649	T	A	NA	TFAP2A	missense_variant	25	20	0.44	chr6:g.10398649T>A	c.1088A>T	p.Asn363Ile	Likely_pathogenic	InterVar	NA	NA	NA	NA	NA	NA	InterVar: Likely pathogenic PVS1=0 PS=[0, 0, 0, 0, 0] PM=[1, 1, 0, 0, 0, 0, 0] PP=[0, 1, 1, 0, 0, 0] BA1=0 BS=[0, 0, 0, 0, 0] BP=[1, 0, 0, 0, 0, 0, 0, 0]	0	.	No
BS_4EK9WVET	chr11	110237602	G	A	rs1308348441	RDX	stop_gained	27	18	0.4	chr11:g.110237602G>A	c.1141C>T	p.Arg381Ter	Likely_pathogenic	ClinVar	Likely_pathogenic	criteria provided, single submitter	1	1325000	None	https://www.ncbi.nlm.nih.gov/clinvar/variation/1325000/	InterVar: Pathogenic PVS1=1 PS=[0, 0, 0, 0, 0] PM=[0, 1, 0, 0, 0, 0, 0] PP=[0, 0, 1, 0, 0, 0] BA1=0 BS=[0, 0, 0, 0, 0] BP=[0, 0, 0, 0, 0, 0, 0, 0]	0	.	No
BS_4EK9WVET	chr17	19909979	C	T	NA	AKAP10	splice_acceptor_variant	16	19	0.54	chr17:g.19909979C>T	c.1835-1G>A	NA	Pathogenic	InterVar	NA	NA	NA	NA	NA	NA	InterVar: Pathogenic PVS1=1 PS=[0, 0, 0, 0, 0] PM=[0, 1, 0, 0, 0, 0, 0] PP=[0, 0, 1, 0, 0, 0] BA1=0 BS=[0, 0, 0, 0, 0] BP=[0, 0, 0, 0, 0, 0, 0, 0]	0	.	No
BS_4AM9C504	chr17	7675994	C	G	rs55863639&CS011573&CS004351&CS971913	TP53	splice_region_variant&synonymous_variant	13	14	0.52	chr17:g.7675994C>G	c.375G>C	p.Thr125=	Pathogenic	ClinVar	Pathogenic	criteria provided, single submitter	1	480746	None	https://www.ncbi.nlm.nih.gov/clinvar/variation/480746/	InterVar: Uncertain significance PVS1=0 PS=[0, 0, 0, 0, 0] PM=[0, 1, 0, 0, 0, 0, 0] PP=[0, 0, 1, 0, 1, 0] BA1=0 BS=[0, 0, 0, 0, 0] BP=[0, 0, 0, 0, 0, 0, 0, 0]	0	.	Yes
BS_4EK9WVET	chr6	142438215	G	A	rs995615546	ADGRG6	stop_gained	16	23	0.59	chr6:g.142438215G>A	c.3425G>A	p.Trp1142Ter	Pathogenic	InterVar	NA	NA	NA	NA	NA	NA	InterVar: Pathogenic PVS1=1 PS=[0, 0, 0, 0, 0] PM=[0, 1, 0, 0, 0, 0, 0] PP=[0, 0, 1, 0, 0, 0] BA1=0 BS=[0, 0, 0, 0, 0] BP=[0, 0, 0, 0, 0, 0, 0, 0]	0	.	No
BS_4HD33MVB	chr2	55646470	T	C	rs202190573	PNPT1	missense_variant	17	15	0.47	chr2:g.55646470T>C	c.1619A>G	p.Asn540Ser	Pathogenic	ClinVar	Pathogenic	criteria provided, conflicting interpretations, single submission associated with conceptIDs	1	972897	Variant has conflicting interpretations in ClinVar and at least 1 submission with P/LP call	https://www.ncbi.nlm.nih.gov/clinvar/variation/972897/	InterVar: Uncertain significance PVS1=0 PS=[0, 0, 0, 0, 0] PM=[0, 1, 0, 0, 0, 0, 0] PP=[0, 0, 0, 0, 1, 0] BA1=0 BS=[0, 0, 0, 0, 0] BP=[0, 0, 0, 0, 0, 0, 0, 0]	8.325e-4	PASS	No
BS_4HD33MVB	chr2	168129597	ACT	A	NA	STK39	frameshift_variant	22	18	0.45	chr2:g.168129602_168129603del	c.1031_1032del	p.Glu344ValfsTer4	Likely_pathogenic	InterVar	NA	NA	NA	NA	NA	NA	InterVar: Likely pathogenic PVS1=1 PS=[0, 0, 0, 0, 0] PM=[0, 1, 0, 0, 0, 0, 0] PP=[0, 0, 0, 0, 0, 0] BA1=0 BS=[0, 0, 0, 0, 0] BP=[0, 0, 0, 0, 0, 0, 0, 0]	0	.	No
BS_4EAVBDKR	chr13	20189563	G	A	rs111033451;rs111033451&CM035529	GJB2	stop_gained	27	21	0.44	chr13:g.20189563G>A	c.19C>T	p.Gln7Ter	Pathogenic	ClinVar	Pathogenic	criteria provided, multiple submitters, no conflicts	2	44728	None	https://www.ncbi.nlm.nih.gov/clinvar/variation/44728/	InterVar: Pathogenic PVS1=1 PS=[0, 0, 0, 0, 0] PM=[0, 1, 0, 0, 0, 0, 0] PP=[0, 0, 1, 0, 1, 0] BA1=0 BS=[0, 0, 0, 0, 0] BP=[0, 0, 0, 0, 0, 0, 0, 0]	0	.	Yes
BS_4HD33MVB	chr7	117504364	G	A	rs397508243;rs397508243&CS024705&CS003286&CS971645	CFTR	splice_donor_variant	15	19	0.56	chr7:g.117504364G>A	c.164+1G>A	NA	Pathogenic	ClinVar	Pathogenic	reviewed by expert panel	3	53303	None	https://www.ncbi.nlm.nih.gov/clinvar/variation/53303/	InterVar: Pathogenic PVS1=1 PS=[0, 0, 0, 0, 0] PM=[0, 1, 0, 0, 0, 0, 0] PP=[0, 0, 1, 0, 1, 0] BA1=0 BS=[0, 0, 0, 0, 0] BP=[0, 0, 0, 0, 0, 0, 0, 0]	0	.	No
BS_4HD33MVB	chr9	104828989	AG	A	NA	ABCA1	frameshift_variant	11	17	0.61	chr9:g.104828991del	c.2041del	p.Leu681SerfsTer15	Likely_pathogenic	InterVar	NA	NA	NA	NA	NA	NA	InterVar: Likely pathogenic PVS1=1 PS=[0, 0, 0, 0, 0] PM=[0, 1, 0, 0, 0, 0, 0] PP=[0, 0, 0, 0, 0, 0] BA1=0 BS=[0, 0, 0, 0, 0] BP=[0, 0, 0, 0, 0, 0, 0, 0]	0	.	No
BS_4KXBM5J8	chr10	49478471	C	T	rs1310452605&CS099991	ERCC6	splice_acceptor_variant	28	25	0.47	chr10:g.49478471C>T	c.2170-1G>A	NA	Pathogenic	ClinVar	Pathogenic	criteria provided, single submitter	1	1073323	None	https://www.ncbi.nlm.nih.gov/clinvar/variation/1073323/	InterVar: Pathogenic PVS1=1 PS=[0, 0, 0, 0, 0] PM=[0, 1, 0, 0, 0, 0, 0] PP=[0, 0, 1, 0, 0, 0] BA1=0 BS=[0, 0, 0, 0, 0] BP=[0, 0, 0, 0, 0, 0, 0, 0]	0	.	No
BS_4KXBM5J8	chr4	103656341	G	T	NA	TACR3	stop_gained	29	24	0.45	chr4:g.103656341G>T	c.741C>A	p.Tyr247Ter	Likely_pathogenic	InterVar	NA	NA	NA	NA	NA	NA	InterVar: Likely pathogenic PVS1=1 PS=[0, 0, 0, 0, 0] PM=[0, 1, 0, 0, 0, 0, 0] PP=[0, 0, 0, 0, 0, 0] BA1=0 BS=[0, 0, 0, 0, 0] BP=[0, 0, 0, 0, 0, 0, 0, 0]	0	.	No
BS_4KXBM5J8	chr4	146305969	G	GA	NA	SLC10A7	frameshift_variant	32	30	0.48	chr4:g.146305975dup	c.511dup	p.Ser171PhefsTer26	Likely_pathogenic	InterVar	NA	NA	NA	NA	NA	NA	InterVar: Likely pathogenic PVS1=1 PS=[0, 0, 0, 0, 0] PM=[0, 1, 0, 0, 0, 0, 0] PP=[0, 0, 0, 0, 0, 0] BA1=0 BS=[0, 0, 0, 0, 0] BP=[0, 0, 0, 0, 0, 0, 0, 0]	0	.	No
BS_4RT8H37A	chr11	102798014	G	A	rs758228668	MMP1	stop_gained	37	52	0.58	chr11:g.102798014G>A	c.79C>T	p.Gln27Ter	Likely_pathogenic	InterVar	NA	NA	NA	NA	NA	NA	InterVar: Pathogenic PVS1=1 PS=[0, 0, 0, 0, 0] PM=[0, 1, 0, 0, 0, 0, 0] PP=[0, 0, 0, 0, 1, 0] BA1=0 BS=[0, 0, 0, 0, 0] BP=[0, 0, 0, 0, 0, 0, 0, 0]	2.645e-4	PASS	No
BS_4RT8H37A	chr12	88121135	CAT	C	rs386834148	CEP290	frameshift_variant	35	26	0.43	chr12:g.88121138_88121139del	c.1219_1220del	p.Met407GlufsTer14	Pathogenic	ClinVar	Pathogenic	criteria provided, multiple submitters, no conflicts	2	56729	None	https://www.ncbi.nlm.nih.gov/clinvar/variation/56729/	InterVar: Pathogenic PVS1=1 PS=[0, 0, 0, 0, 0] PM=[0, 1, 0, 0, 0, 0, 0] PP=[0, 0, 0, 0, 1, 0] BA1=0 BS=[0, 0, 0, 0, 0] BP=[0, 0, 0, 0, 0, 0, 0, 0]	6.6e-5	PASS	No
BS_4RT8H37A	chr16	16163009	G	A	rs72653744;rs72653744&CM001603	ABCC6	stop_gained	41	46	0.53	chr16:g.16163009G>A	c.3490C>T	p.Arg1164Ter	Pathogenic	ClinVar	Pathogenic	criteria provided, multiple submitters, no conflicts	2	6572	None	https://www.ncbi.nlm.nih.gov/clinvar/variation/6572/	InterVar: Pathogenic PVS1=1 PS=[0, 0, 0, 0, 0] PM=[0, 1, 0, 0, 0, 0, 0] PP=[0, 0, 1, 0, 1, 0] BA1=0 BS=[0, 0, 0, 0, 0] BP=[0, 0, 0, 0, 0, 0, 0, 0]	4.04e-4	PASS	No
BS_4RT8H37A	chr2	166303162	G	A	rs121908916;rs121908916&CM072035	SCN9A	stop_gained	44	38	0.46	chr2:g.166303162G>A	c.829C>T	p.Arg277Ter	Pathogenic	ClinVar	Pathogenic	criteria provided, multiple submitters, no conflicts	2	6362	None	https://www.ncbi.nlm.nih.gov/clinvar/variation/6362/	InterVar: Pathogenic PVS1=1 PS=[0, 0, 0, 0, 0] PM=[0, 1, 0, 0, 0, 0, 0] PP=[0, 0, 0, 0, 1, 0] BA1=0 BS=[0, 0, 0, 0, 0] BP=[0, 0, 0, 0, 0, 0, 0, 0]	6.6e-5	PASS	No
BS_4RT8H37A	chr3	48466996	G	A	rs72556554;rs72556554&CM063221	TREX1	missense_variant	19	36	0.65	chr3:g.48466996G>A	c.341G>A	p.Arg114His	Pathogenic	ClinVar	Pathogenic	criteria provided, conflicting interpretations, submissions associated with conceptIDs, consensus call taken	1	4179	Variant has conflicting interpretations in ClinVar and at least 1 submission with P/LP call	https://www.ncbi.nlm.nih.gov/clinvar/variation/4179/	InterVar: Uncertain significance PVS1=0 PS=[0, 0, 0, 0, 0] PM=[1, 1, 0, 0, 0, 0, 0] PP=[0, 0, 1, 0, 0, 0] BA1=0 BS=[0, 0, 0, 0, 0] BP=[0, 0, 0, 0, 0, 0, 0, 0]	4.165e-4	PASS	No
BS_4RV40GPD	chr1	20649087	GC	G	NA	PINK1	frameshift_variant	21	10	0.32	chr1:g.20649088del	c.1345del	p.Val450SerfsTer33	Likely_pathogenic	InterVar	NA	NA	NA	NA	NA	NA	InterVar: Likely pathogenic PVS1=1 PS=[0, 0, 0, 0, 0] PM=[0, 1, 0, 0, 0, 0, 0] PP=[0, 0, 0, 0, 0, 0] BA1=0 BS=[0, 0, 0, 0, 0] BP=[0, 0, 0, 0, 0, 0, 0, 0]	0	.	No
BS_4RV40GPD	chr1	171114092	G	T	rs61753344;rs61753344&CM980770	FMO3	stop_gained	18	13	0.42	chr1:g.171114092G>T	c.913G>T	p.Glu305Ter	Pathogenic	ClinVar	Pathogenic	criteria provided, multiple submitters, no conflicts	2	16304	None	https://www.ncbi.nlm.nih.gov/clinvar/variation/16304/	InterVar: Pathogenic PVS1=1 PS=[0, 0, 0, 0, 0] PM=[0, 1, 0, 0, 0, 0, 0] PP=[0, 0, 0, 0, 1, 0] BA1=0 BS=[0, 0, 0, 0, 0] BP=[0, 0, 0, 0, 0, 0, 0, 0]	7.25e-4	PASS	No
BS_4RV40GPD	chr4	42581698	G	A	rs1560484357	ATP8A1	stop_gained	16	18	0.53	chr4:g.42581698G>A	c.757C>T	p.Arg253Ter	Pathogenic	InterVar	NA	NA	NA	NA	NA	NA	InterVar: Pathogenic PVS1=1 PS=[0, 0, 0, 0, 0] PM=[0, 1, 0, 0, 0, 0, 0] PP=[0, 0, 1, 0, 0, 0] BA1=0 BS=[0, 0, 0, 0, 0] BP=[0, 0, 0, 0, 0, 0, 0, 0]	0	.	No
BS_4RV40GPD	chr5	41161812	C	A	NA	C6	stop_gained	15	22	0.59	chr5:g.41161812C>A	c.1339G>T	p.Gly447Ter	Pathogenic	InterVar	NA	NA	NA	NA	NA	NA	InterVar: Pathogenic PVS1=1 PS=[0, 0, 0, 0, 0] PM=[0, 1, 0, 0, 0, 0, 0] PP=[0, 0, 1, 0, 0, 0] BA1=0 BS=[0, 0, 0, 0, 0] BP=[0, 0, 0, 0, 0, 0, 0, 0]	0	.	No
BS_4EK9WVET	chr17	31260402	A	AAGTGATGC	NA	NF1	frameshift_variant	8	19	0.7	chr17:g.31260406_31260413dup	c.4468_4475dup	p.Asn1493MetfsTer3	Likely_pathogenic	InterVar	NA	NA	NA	NA	NA	NA	InterVar: Likely pathogenic PVS1=1 PS=[0, 0, 0, 0, 0] PM=[0, 1, 0, 0, 0, 0, 0] PP=[0, 0, 0, 0, 0, 0] BA1=0 BS=[0, 0, 0, 0, 0] BP=[0, 0, 0, 0, 0, 0, 0, 0]	0	.	Yes
BS_4RV40GPD	chr7	47839463	C	CG	NA	PKD1L1	frameshift_variant	12	12	0.5	chr7:g.47839463_47839464insG	c.5751_5752insC	p.Gly1918ArgfsTer116	Likely_pathogenic	InterVar	NA	NA	NA	NA	NA	NA	InterVar: Likely pathogenic PVS1=1 PS=[0, 0, 0, 0, 0] PM=[0, 1, 0, 0, 0, 0, 0] PP=[0, 0, 0, 0, 0, 0] BA1=0 BS=[0, 0, 0, 0, 0] BP=[0, 0, 0, 0, 0, 0, 0, 0]	0	.	No
BS_4RVAJBCR	chr13	60008584	C	CA	rs766969544	DIAPH3	frameshift_variant	19	17	0.47	chr13:g.60008591dup	c.973dup	p.Cys325LeufsTer29	Likely_pathogenic	InterVar	NA	NA	NA	NA	NA	NA	InterVar: Likely pathogenic PVS1=1 PS=[0, 0, 0, 0, 0] PM=[0, 1, 0, 0, 0, 0, 0] PP=[0, 0, 0, 0, 0, 0] BA1=0 BS=[0, 0, 0, 0, 0] BP=[0, 0, 0, 0, 0, 0, 0, 0]	1.5e-5	PASS	No
BS_4RVAJBCR	chr15	89327003	CT	C	NA	POLG	frameshift_variant	21	24	0.53	chr15:g.89327005del	c.1493del	p.Lys498ArgfsTer6	Likely_pathogenic	InterVar	NA	NA	NA	NA	NA	NA	InterVar: Likely pathogenic PVS1=1 PS=[0, 0, 0, 0, 0] PM=[0, 1, 0, 0, 0, 0, 0] PP=[0, 0, 0, 0, 0, 0] BA1=0 BS=[0, 0, 0, 0, 0] BP=[0, 0, 0, 0, 0, 0, 0, 0]	0	.	No
BS_4RVAJBCR	chr3	133948892	C	T	rs765249238;rs765249238&CS120195	SLCO2A1	splice_donor_variant	20	23	0.53	chr3:g.133948892C>T	c.940+1G>A	NA	Pathogenic	ClinVar	Pathogenic	criteria provided, multiple submitters, no conflicts	2	225478	None	https://www.ncbi.nlm.nih.gov/clinvar/variation/225478/	InterVar: Pathogenic PVS1=1 PS=[0, 0, 0, 0, 0] PM=[0, 1, 0, 0, 0, 0, 0] PP=[0, 0, 1, 0, 1, 0] BA1=0 BS=[0, 0, 0, 0, 0] BP=[0, 0, 0, 0, 0, 0, 0, 0]	1.5e-5	PASS	No
BS_4RVAJBCR	chr3	197700877	G	A	rs376125443	RUBCN	stop_gained	14	9	0.39	chr3:g.197700877G>A	c.997C>T	p.Arg333Ter	Pathogenic	InterVar	NA	NA	NA	NA	NA	NA	InterVar: Pathogenic PVS1=1 PS=[0, 0, 0, 0, 0] PM=[0, 1, 0, 0, 0, 0, 0] PP=[0, 0, 1, 0, 0, 0] BA1=0 BS=[0, 0, 0, 0, 0] BP=[0, 0, 0, 0, 0, 0, 0, 0]	1.5e-5	PASS	No
BS_4RVAJBCR	chrX	53414979	A	G	NA	SMC1A	splice_donor_variant	8	2	0.2	chrX:g.53414979A>G	c.298+2T>C	NA	Pathogenic	InterVar	NA	NA	NA	NA	NA	NA	InterVar: Pathogenic PVS1=1 PS=[0, 0, 0, 0, 0] PM=[0, 1, 0, 0, 0, 0, 0] PP=[0, 0, 1, 0, 0, 0] BA1=0 BS=[0, 0, 0, 0, 0] BP=[0, 0, 0, 0, 0, 0, 0, 0]	0	.	No
BS_4T3BZ2F6	chr12	52490920	G	T	rs1414698725	KRT6A	missense_variant	12	20	0.63	chr12:g.52490920G>T	c.850C>A	p.Leu284Met	Likely_pathogenic	InterVar	NA	NA	NA	NA	NA	NA	InterVar: Likely pathogenic PVS1=0 PS=[0, 0, 0, 0, 0] PM=[1, 1, 0, 0, 0, 0, 0] PP=[0, 1, 1, 0, 0, 0] BA1=0 BS=[0, 0, 0, 0, 0] BP=[0, 0, 0, 0, 0, 0, 0, 0]	0	.	No
BS_4T3BZ2F6	chr12	102912842	G	C	rs62642926;rs62642926&CM910280	PAH	missense_variant	14	15	0.52	chr12:g.102912842G>C	c.117C>G	p.Phe39Leu	Pathogenic	ClinVar	Pathogenic	reviewed by expert panel	3	605	None	https://www.ncbi.nlm.nih.gov/clinvar/variation/605/	InterVar: Likely pathogenic PVS1=0 PS=[0, 0, 0, 0, 0] PM=[1, 1, 0, 0, 0, 0, 0] PP=[0, 0, 1, 0, 1, 0] BA1=0 BS=[0, 0, 0, 0, 0] BP=[1, 0, 0, 0, 0, 0, 0, 0]	1.695e-4	PASS	No
BS_4T617TSG	chr12	80279098	C	T	rs572666403	OTOGL	stop_gained	16	19	0.54	chr12:g.80279098C>T	c.2860C>T	p.Arg954Ter	Pathogenic	ClinVar	Pathogenic	criteria provided, conflicting interpretations, single submission associated with conceptIDs	1	1297638	Variant has conflicting interpretations in ClinVar and at least 1 submission with P/LP call	https://www.ncbi.nlm.nih.gov/clinvar/variation/1297638/	InterVar: Likely pathogenic PVS1=1 PS=[0, 0, 0, 0, 0] PM=[0, 1, 0, 0, 0, 0, 0] PP=[0, 0, 0, 0, 0, 0] BA1=0 BS=[0, 0, 0, 0, 0] BP=[0, 0, 0, 0, 0, 0, 0, 0]	2.025e-4	PASS	No
BS_4T617TSG	chr19	11217042	AC	A	rs748546785	DOCK6	frameshift_variant	14	12	0.46	chr19:g.11217043del	c.3765del	p.Cys1256ValfsTer6	Likely_pathogenic	InterVar	NA	NA	NA	NA	NA	NA	InterVar: Likely pathogenic PVS1=1 PS=[0, 0, 0, 0, 0] PM=[0, 1, 0, 0, 0, 0, 0] PP=[0, 0, 0, 0, 0, 0] BA1=0 BS=[0, 0, 0, 0, 0] BP=[0, 0, 0, 0, 0, 0, 0, 0]	1.5e-5	PASS	No
BS_4T617TSG	chr21	44900489	G	T	rs183204825;rs183204825&CS920764	ITGB2	splice_polypyrimidine_tract_variant&intron_variant	19	23	0.55	chr21:g.44900489G>T	c.742-14C>A	NA	Pathogenic	ClinVar	Pathogenic	criteria provided, single submitter	1	942517	None	https://www.ncbi.nlm.nih.gov/clinvar/variation/942517/	InterVar: Uncertain significance PVS1=0 PS=[0, 0, 0, 0, 0] PM=[0, 1, 0, 0, 0, 0, 0] PP=[0, 0, 0, 0, 1, 0] BA1=0 BS=[0, 0, 0, 0, 0] BP=[0, 0, 0, 0, 0, 0, 0, 0]	0	.	No
BS_4T617TSG	chr7	117535326	C	T	rs397508778;rs397508778&CM940247	CFTR	stop_gained	18	20	0.53	chr7:g.117535326C>T	c.658C>T	p.Gln220Ter	Pathogenic	ClinVar	Pathogenic	reviewed by expert panel	3	54036	None	https://www.ncbi.nlm.nih.gov/clinvar/variation/54036/	InterVar: Pathogenic PVS1=1 PS=[0, 0, 0, 0, 0] PM=[0, 1, 0, 0, 0, 0, 0] PP=[0, 0, 1, 0, 1, 0] BA1=0 BS=[0, 0, 0, 0, 0] BP=[0, 0, 0, 0, 0, 0, 0, 0]	0	.	No
BS_4TEXRBCG	chr8	6445490	TG	T	NA	MCPH1	frameshift_variant	11	16	0.59	chr8:g.6445491del	c.1769del	p.Cys590LeufsTer31	Likely_pathogenic	InterVar	NA	NA	NA	NA	NA	NA	InterVar: Likely pathogenic PVS1=1 PS=[0, 0, 0, 0, 0] PM=[0, 1, 0, 0, 0, 0, 0] PP=[0, 0, 0, 0, 0, 0] BA1=0 BS=[0, 0, 0, 0, 0] BP=[0, 0, 0, 0, 0, 0, 0, 0]	0	.	No
BS_4XTPR2VM	chr11	68917800	TAAGAA	T	rs746581714	IGHMBP2	frameshift_variant	20	13	0.39	chr11:g.68917806_68917810del	c.983_987del	p.Lys328ThrfsTer46	Pathogenic	ClinVar	Pathogenic	criteria provided, multiple submitters, no conflicts	2	217449	None	https://www.ncbi.nlm.nih.gov/clinvar/variation/217449/	InterVar: Pathogenic PVS1=1 PS=[0, 0, 0, 0, 0] PM=[0, 1, 0, 0, 0, 0, 0] PP=[0, 0, 0, 0, 1, 0] BA1=0 BS=[0, 0, 0, 0, 0] BP=[0, 0, 0, 0, 0, 0, 0, 0]	6.15e-5	PASS	No
BS_4XTPR2VM	chr12	102840507	G	A	rs5030857;rs5030857&CM930567	PAH	missense_variant	18	26	0.59	chr12:g.102840507G>A	c.1208C>T	p.Ala403Val	Pathogenic	ClinVar	Pathogenic	reviewed by expert panel	3	92731	None	https://www.ncbi.nlm.nih.gov/clinvar/variation/92731/	InterVar: Uncertain significance PVS1=0 PS=[0, 0, 0, 0, 0] PM=[1, 0, 0, 0, 0, 0, 0] PP=[0, 0, 1, 0, 1, 0] BA1=0 BS=[0, 0, 0, 0, 0] BP=[1, 0, 0, 0, 0, 0, 0, 0]	7.715e-4	PASS	No
BS_4XTPR2VM	chr14	24261824	G	A	rs886041250&CM971476	TGM1	stop_gained	17	17	0.5	chr14:g.24261824G>A	c.379C>T	p.Arg127Ter	Pathogenic	ClinVar	Pathogenic	criteria provided, multiple submitters, no conflicts	2	279910	None	https://www.ncbi.nlm.nih.gov/clinvar/variation/279910/	InterVar: Pathogenic PVS1=1 PS=[0, 0, 0, 0, 0] PM=[0, 1, 0, 0, 0, 0, 0] PP=[0, 0, 1, 0, 1, 0] BA1=0 BS=[0, 0, 0, 0, 0] BP=[0, 0, 0, 0, 0, 0, 0, 0]	1.5e-5	PASS	No
BS_4XTPR2VM	chr3	49013294	G	A	rs780573025	WDR6	missense_variant	15	17	0.53	chr3:g.49013294G>A	c.1760G>A	p.Arg587His	Likely_pathogenic	InterVar	NA	NA	NA	NA	NA	NA	InterVar: Likely pathogenic PVS1=0 PS=[0, 0, 0, 0, 0] PM=[1, 1, 0, 0, 0, 0, 0] PP=[0, 1, 1, 0, 0, 0] BA1=0 BS=[0, 0, 0, 0, 0] BP=[0, 0, 0, 0, 0, 0, 0, 0]	3.975e-4	PASS	No
BS_4XTPR2VM	chr4	25674622	C	A	NA	SLC34A2	stop_gained	14	17	0.55	chr4:g.25674622C>A	c.1451C>A	p.Ser484Ter	Likely_pathogenic	InterVar	NA	NA	NA	NA	NA	NA	InterVar: Pathogenic PVS1=1 PS=[0, 0, 0, 0, 0] PM=[0, 1, 0, 0, 0, 0, 0] PP=[0, 0, 1, 0, 0, 0] BA1=0 BS=[0, 0, 0, 0, 0] BP=[0, 0, 0, 0, 0, 0, 0, 0]	0	.	No
BS_4XTPR2VM	chr7	95394643	C	A	rs1254019132	PON3	splice_donor_variant	22	23	0.51	chr7:g.95394643C>A	c.145+1G>T	NA	Pathogenic	InterVar	NA	NA	NA	NA	NA	NA	InterVar: Pathogenic PVS1=1 PS=[0, 0, 0, 0, 0] PM=[0, 1, 0, 0, 0, 0, 0] PP=[0, 0, 1, 0, 0, 0] BA1=0 BS=[0, 0, 0, 0, 0] BP=[0, 0, 0, 0, 0, 0, 0, 0]	3.05e-5	PASS	No
BS_4Z2E5K9N	chr11	47260541	T	C	rs1591116720	NR1H3	missense_variant	25	22	0.47	chr11:g.47260541T>C	c.365T>C	p.Phe122Ser	Likely_pathogenic	InterVar	NA	NA	NA	NA	NA	NA	InterVar: Likely pathogenic PVS1=0 PS=[0, 0, 0, 0, 0] PM=[1, 1, 0, 0, 0, 0, 0] PP=[0, 1, 1, 0, 0, 0] BA1=0 BS=[0, 0, 0, 0, 0] BP=[0, 0, 0, 0, 0, 0, 0, 0]	0	.	No
BS_4Z2E5K9N	chr20	34951782	T	C	NA	GSS	missense_variant	19	19	0.5	chr20:g.34951782T>C	c.71A>G	p.Asp24Gly	Likely_pathogenic	InterVar	NA	NA	NA	NA	NA	NA	InterVar: Likely pathogenic PVS1=0 PS=[0, 0, 0, 0, 0] PM=[1, 1, 0, 0, 0, 0, 0] PP=[0, 1, 1, 0, 0, 0] BA1=0 BS=[0, 0, 0, 0, 0] BP=[0, 0, 0, 0, 0, 0, 0, 0]	2.085e-4	PASS	No
BS_4ZRXYY4Z	chr12	108788714	CTGCATCAGGTAGCT	C	NA	SSH1	frameshift_variant	26	21	0.45	chr12:g.108788715_108788728del	c.2410_2423del	p.Ser804AlafsTer72	Likely_pathogenic	InterVar	NA	NA	NA	NA	NA	NA	InterVar: Likely pathogenic PVS1=1 PS=[0, 0, 0, 0, 0] PM=[0, 1, 0, 0, 0, 0, 0] PP=[0, 0, 0, 0, 0, 0] BA1=0 BS=[0, 0, 0, 0, 0] BP=[0, 0, 0, 0, 0, 0, 0, 0]	0	.	No
BS_4ZRXYY4Z	chr2	152619552	G	GCCCCCCCC	rs5835439;	FMNL2	frameshift_variant	0	6	1	chr2:g.152619557_152619558insCCCCCCCC	c.1676_1677insCCCCCCCC	p.Pro562LeufsTer29	Likely_pathogenic	InterVar	NA	NA	NA	NA	NA	NA	InterVar: Likely pathogenic PVS1=1 PS=[0, 0, 0, 0, 0] PM=[0, 1, 0, 0, 0, 0, 0] PP=[0, 0, 0, 0, 0, 0] BA1=0 BS=[0, 0, 0, 0, 0] BP=[0, 0, 0, 0, 0, 0, 0, 0]	0	.	No
BS_4ZRXYY4Z	chr3	120633330	T	A	rs1559781702&CS098255	HGD	splice_acceptor_variant	25	16	0.39	chr3:g.120633330T>A	c.1007-2A>T	NA	Pathogenic	ClinVar	Pathogenic	criteria provided, single submitter	1	1457863	None	https://www.ncbi.nlm.nih.gov/clinvar/variation/1457863/	InterVar: Pathogenic PVS1=1 PS=[0, 0, 0, 0, 0] PM=[0, 1, 0, 0, 0, 0, 0] PP=[0, 0, 1, 0, 0, 0] BA1=0 BS=[0, 0, 0, 0, 0] BP=[0, 0, 0, 0, 0, 0, 0, 0]	3.05e-5	PASS	No
BS_4ZRXYY4Z	chr6	51748152	T	C	rs957419550&CM051177	PKHD1	missense_variant	15	18	0.55	chr6:g.51748152T>C	c.9464A>G	p.Tyr3155Cys	Likely_pathogenic	ClinVar	Likely_pathogenic	criteria provided, multiple submitters, no conflicts	2	1347236	None	https://www.ncbi.nlm.nih.gov/clinvar/variation/1347236/	InterVar: Uncertain significance PVS1=0 PS=[0, 0, 0, 0, 0] PM=[1, 1, 0, 0, 0, 0, 0] PP=[0, 0, 1, 0, 0, 0] BA1=0 BS=[0, 0, 0, 0, 0] BP=[0, 0, 0, 0, 0, 0, 0, 0]	1.5e-5	PASS	No
BS_51ZADQ6R	chr1	12002028	C	T	rs387906991;rs387906991&CM1510389&CM062856	MFN2	missense_variant	8	18	0.69	chr1:g.12002028C>T	c.1085C>T	p.Thr362Met	Pathogenic	ClinVar	Pathogenic	criteria provided, multiple submitters, no conflicts	2	30738	None	https://www.ncbi.nlm.nih.gov/clinvar/variation/30738/	InterVar: Likely pathogenic PVS1=0 PS=[0, 0, 0, 0, 0] PM=[1, 1, 0, 0, 0, 0, 0] PP=[0, 0, 1, 0, 1, 0] BA1=0 BS=[0, 0, 0, 0, 0] BP=[0, 0, 0, 0, 0, 0, 0, 0]	6.6e-5	PASS	No
BS_51ZADQ6R	chr2	201761070	T	TA	NA	ALS2	frameshift_variant	14	18	0.56	chr2:g.201761071dup	c.923dup	p.Ser309LysfsTer21	Likely_pathogenic	InterVar	NA	NA	NA	NA	NA	NA	InterVar: Likely pathogenic PVS1=1 PS=[0, 0, 0, 0, 0] PM=[0, 1, 0, 0, 0, 0, 0] PP=[0, 0, 0, 0, 0, 0] BA1=0 BS=[0, 0, 0, 0, 0] BP=[0, 0, 0, 0, 0, 0, 0, 0]	0	.	No
BS_531TJYQE	chr19	48966377	GC	G	NA	FTL	frameshift_variant	17	13	0.43	chr19:g.48966380del	c.349del	p.Leu117TrpfsTer19	Likely_pathogenic	InterVar	NA	NA	NA	NA	NA	NA	InterVar: Likely pathogenic PVS1=1 PS=[0, 0, 0, 0, 0] PM=[0, 1, 0, 0, 0, 0, 0] PP=[0, 0, 0, 0, 0, 0] BA1=0 BS=[0, 0, 0, 0, 0] BP=[0, 0, 0, 0, 0, 0, 0, 0]	0	.	No
BS_531TJYQE	chrX	30309051	AGC	A	NA	NR0B1	frameshift_variant	14	4	0.22	chrX:g.30309052_30309053del	c.311_312del	p.Cys104LeufsTer8	Likely_pathogenic	InterVar	NA	NA	NA	NA	NA	NA	InterVar: Likely pathogenic PVS1=1 PS=[0, 0, 0, 0, 0] PM=[0, 1, 0, 0, 0, 0, 0] PP=[0, 0, 0, 0, 0, 0] BA1=0 BS=[0, 0, 0, 0, 0] BP=[0, 0, 0, 0, 0, 0, 0, 0]	0	.	No
BS_53DMYMNP	chr16	2496605	G	A	rs376712059;rs376712059&CM152008	TBC1D24	missense_variant	264	217	0.45	chr16:g.2496605G>A	c.457G>A	p.Glu153Lys	Likely_pathogenic	ClinVar	Likely_pathogenic	criteria provided, conflicting interpretations, submissions associated with conceptIDs, consensus call taken	1	207499	Variant has conflicting interpretations in ClinVar and at least 1 submission with P/LP call	https://www.ncbi.nlm.nih.gov/clinvar/variation/207499/	InterVar: Uncertain significance PVS1=0 PS=[0, 0, 0, 0, 0] PM=[1, 1, 0, 0, 0, 0, 0] PP=[0, 0, 0, 0, 0, 0] BA1=0 BS=[0, 0, 0, 0, 0] BP=[1, 0, 0, 0, 0, 0, 0, 0]	6.15e-5	PASS	No
BS_53DMYMNP	chr4	158680482	A	AT	rs773961946;rs796051964&CI031900	ETFDH	frameshift_variant	67	86	0.56	chr4:g.158680483dup	c.51dup	p.Ala18CysfsTer5	Pathogenic	ClinVar	Pathogenic	criteria provided, multiple submitters, no conflicts	2	195222	None	https://www.ncbi.nlm.nih.gov/clinvar/variation/195222/	InterVar: Pathogenic PVS1=1 PS=[0, 0, 0, 0, 0] PM=[0, 1, 0, 0, 0, 0, 0] PP=[0, 0, 0, 0, 1, 0] BA1=0 BS=[0, 0, 0, 0, 0] BP=[0, 0, 0, 0, 0, 0, 0, 0]	1.385e-4	PASS	No
BS_556GG009	chr1	173914743	G	A	rs121909551;rs121909551&CM860004	SERPINC1	missense_variant	15	16	0.52	chr1:g.173914743G>A	c.218C>T	p.Pro73Leu	Pathogenic	ClinVar	Pathogenic	criteria provided, multiple submitters, no conflicts	2	18011	None	https://www.ncbi.nlm.nih.gov/clinvar/variation/18011/	InterVar: Uncertain significance PVS1=0 PS=[0, 0, 0, 0, 0] PM=[1, 1, 0, 0, 0, 0, 0] PP=[0, 0, 0, 0, 1, 0] BA1=0 BS=[0, 0, 0, 0, 0] BP=[0, 0, 0, 0, 0, 0, 0, 0]	8.64e-4	PASS	No
BS_556GG009	chr19	38519399	T	G	rs367543058;rs367543058&CM104601	RYR1	missense_variant	18	23	0.56	chr19:g.38519399T>G	c.10204T>G	p.Cys3402Gly	Pathogenic	ClinVar	Pathogenic	criteria provided, conflicting interpretations, submissions associated with conceptIDs, consensus call taken	1	42098	Variant has conflicting interpretations in ClinVar and at least 1 submission with P/LP call	https://www.ncbi.nlm.nih.gov/clinvar/variation/42098/	InterVar: Uncertain significance PVS1=0 PS=[0, 0, 0, 0, 0] PM=[1, 1, 0, 0, 0, 0, 0] PP=[0, 0, 1, 0, 0, 0] BA1=0 BS=[0, 0, 0, 0, 0] BP=[0, 0, 0, 0, 0, 0, 0, 0]	1.08e-4	PASS	No
BS_579DARY4	chr12	121942533	G	A	rs1409672013	CFAP251	splice_acceptor_variant	16	16	0.5	chr12:g.121942533G>A	c.999-1G>A	NA	Pathogenic	InterVar	NA	NA	NA	NA	NA	NA	InterVar: Pathogenic PVS1=1 PS=[0, 0, 0, 0, 0] PM=[0, 1, 0, 0, 0, 0, 0] PP=[0, 0, 1, 0, 0, 0] BA1=0 BS=[0, 0, 0, 0, 0] BP=[0, 0, 0, 0, 0, 0, 0, 0]	3.05e-5	PASS	No
BS_579DARY4	chr15	43604720	G	A	rs774312182;rs774312182&CM108674	STRC	stop_gained	19	10	0.34	chr15:g.43604720G>A	c.4057C>T	p.Gln1353Ter	Pathogenic	ClinVar	Pathogenic	criteria provided, multiple submitters, no conflicts	2	242391	None	https://www.ncbi.nlm.nih.gov/clinvar/variation/242391/	InterVar: Pathogenic PVS1=1 PS=[0, 0, 0, 0, 0] PM=[0, 1, 0, 0, 0, 0, 0] PP=[0, 0, 1, 0, 0, 0] BA1=0 BS=[0, 0, 0, 0, 0] BP=[0, 0, 0, 0, 0, 0, 0, 0]	1.985e-4	PASS	No
BS_579DARY4	chr17	50618877	T	A	NA	CACNA1G	missense_variant	21	22	0.51	chr17:g.50618877T>A	c.5650T>A	p.Ser1884Thr	Likely_pathogenic	InterVar	NA	NA	NA	NA	NA	NA	InterVar: Likely pathogenic PVS1=0 PS=[0, 0, 0, 0, 0] PM=[1, 1, 0, 0, 0, 0, 0] PP=[0, 1, 1, 0, 0, 0] BA1=0 BS=[0, 0, 0, 0, 0] BP=[0, 0, 0, 0, 0, 0, 0, 0]	0	.	No
BS_579DARY4	chr6	161350208	C	T	rs191486604;rs191486604&CM010988	PRKN	missense_variant	5	15	0.75	chr6:g.161350208C>T	c.1289G>A	p.Gly430Asp	Pathogenic	ClinVar	Pathogenic	criteria provided, multiple submitters, no conflicts	2	356016	None	https://www.ncbi.nlm.nih.gov/clinvar/variation/356016/	InterVar: Likely pathogenic PVS1=0 PS=[0, 0, 0, 0, 0] PM=[1, 1, 0, 0, 0, 0, 0] PP=[0, 0, 1, 0, 1, 0] BA1=0 BS=[0, 0, 0, 0, 0] BP=[0, 0, 0, 0, 0, 0, 0, 0]	2.465e-4	PASS	No
BS_59H6VFJX	chr10	71322893	G	T	NA	SLC29A3	stop_gained	18	23	0.56	chr10:g.71322893G>T	c.139G>T	p.Glu47Ter	Pathogenic	ClinVar	Pathogenic	criteria provided, single submitter	1	862781	None	https://www.ncbi.nlm.nih.gov/clinvar/variation/862781/	InterVar: Pathogenic PVS1=1 PS=[0, 0, 0, 0, 0] PM=[0, 1, 0, 0, 0, 0, 0] PP=[0, 0, 0, 0, 1, 0] BA1=0 BS=[0, 0, 0, 0, 0] BP=[0, 0, 0, 0, 0, 0, 0, 0]	0	.	No
BS_59H6VFJX	chr11	2161302	G	T	rs748749585&CR101139&CR101138	INS-IGF2	upstream_gene_variant	21	17	0.45	chr11:g.2161302G>T	NA	NA	Pathogenic	ClinVar	Pathogenic	criteria provided, multiple submitters, no conflicts	2	431442	None	https://www.ncbi.nlm.nih.gov/clinvar/variation/431442/	InterVar: Uncertain significance PVS1=0 PS=[0, 0, 0, 0, 0] PM=[0, 0, 0, 0, 0, 0, 0] PP=[0, 0, 0, 0, 1, 0] BA1=0 BS=[0, 0, 0, 0, 0] BP=[0, 0, 0, 0, 0, 0, 0, 0]	4.38e-4	PASS	No
BS_59H6VFJX	chr11	117351931	G	GA	rs779666861;rs751277203	CEP164	frameshift_variant	17	5	0.23	chr11:g.117351942dup	c.347dup	p.Glu117GlyfsTer88	Likely_pathogenic	InterVar	NA	NA	NA	NA	NA	NA	InterVar: Likely pathogenic PVS1=1 PS=[0, 0, 0, 0, 0] PM=[0, 1, 0, 0, 0, 0, 0] PP=[0, 0, 0, 0, 0, 0] BA1=0 BS=[0, 0, 0, 0, 0] BP=[0, 0, 0, 0, 0, 0, 0, 0]	6.595e-4	PASS	No
BS_59H6VFJX	chr4	169697421	G	A	rs775316167	CLCN3	missense_variant	10	15	0.6	chr4:g.169697421G>A	c.1250G>A	p.Arg417Gln	Likely_pathogenic	InterVar	NA	NA	NA	NA	NA	NA	InterVar: Likely pathogenic PVS1=0 PS=[0, 0, 0, 0, 0] PM=[1, 1, 0, 0, 0, 0, 0] PP=[0, 1, 1, 0, 0, 0] BA1=0 BS=[0, 0, 0, 0, 0] BP=[0, 0, 0, 0, 0, 0, 0, 0]	6.6e-5	PASS	No
BS_5AJNFDME	chr3	165830606	C	T	rs201820739;rs201820739&CM973394	BCHE	missense_variant	109	96	0.47	chr3:g.165830606C>T	c.428G>A	p.Gly143Asp	Pathogenic	ClinVar	Pathogenic	criteria provided, multiple submitters, no conflicts	2	344097	None	https://www.ncbi.nlm.nih.gov/clinvar/variation/344097/	InterVar: Uncertain significance PVS1=0 PS=[0, 0, 0, 0, 0] PM=[0, 1, 0, 0, 0, 0, 0] PP=[0, 0, 1, 0, 1, 0] BA1=0 BS=[0, 0, 0, 0, 0] BP=[0, 0, 0, 0, 0, 0, 0, 0]	5.245e-4	PASS	No
BS_5AJNFDME	chr4	47641948	G	A	rs143992388	CORIN	stop_gained	98	82	0.46	chr4:g.47641948G>A	c.2170C>T	p.Gln724Ter	Pathogenic	InterVar	NA	NA	NA	NA	NA	NA	InterVar: Pathogenic PVS1=1 PS=[0, 0, 0, 0, 0] PM=[0, 1, 0, 0, 0, 0, 0] PP=[0, 0, 1, 0, 0, 0] BA1=0 BS=[0, 0, 0, 0, 0] BP=[0, 0, 0, 0, 0, 0, 0, 0]	1.23e-4	PASS	No
BS_5AJNFDME	chr5	71596297	C	T	rs147903984;rs147903984&CM053318	MCCC2	stop_gained	81	76	0.48	chr5:g.71596297C>T	c.214C>T	p.Arg72Ter	Pathogenic	ClinVar	Pathogenic	criteria provided, multiple submitters, no conflicts	2	286933	None	https://www.ncbi.nlm.nih.gov/clinvar/variation/286933/	InterVar: Pathogenic PVS1=1 PS=[0, 0, 0, 0, 0] PM=[0, 1, 0, 0, 0, 0, 0] PP=[0, 0, 1, 0, 1, 0] BA1=0 BS=[0, 0, 0, 0, 0] BP=[0, 0, 0, 0, 0, 0, 0, 0]	3.05e-5	PASS	No
BS_5AXMM8V5	chr1	180093864	C	T	NA	CEP350	stop_gained	10	15	0.6	chr1:g.180093864C>T	c.7759C>T	p.Arg2587Ter	Pathogenic	InterVar	NA	NA	NA	NA	NA	NA	InterVar: Pathogenic PVS1=1 PS=[0, 0, 0, 0, 0] PM=[0, 1, 0, 0, 0, 0, 0] PP=[0, 0, 1, 0, 0, 0] BA1=0 BS=[0, 0, 0, 0, 0] BP=[0, 0, 0, 0, 0, 0, 0, 0]	0	.	No
BS_5AXMM8V5	chr1	240330750	G	A	NA	FMN2	splice_donor_variant	20	23	0.53	chr1:g.240330750G>A	c.4584+1G>A	NA	Pathogenic	InterVar	NA	NA	NA	NA	NA	NA	InterVar: Pathogenic PVS1=1 PS=[0, 0, 0, 0, 0] PM=[0, 1, 0, 0, 0, 0, 0] PP=[0, 0, 1, 0, 0, 0] BA1=0 BS=[0, 0, 0, 0, 0] BP=[0, 0, 0, 0, 0, 0, 0, 0]	0	.	No
BS_5AXMM8V5	chr12	109098458	TG	T	rs759483250	UNG	frameshift_variant	14	17	0.55	chr12:g.109098461del	c.162del	p.Gln55ArgfsTer12	Pathogenic	ClinVar	Pathogenic	criteria provided, single submitter	1	2068429	None	https://www.ncbi.nlm.nih.gov/clinvar/variation/2068429/	InterVar: Likely pathogenic PVS1=1 PS=[0, 0, 0, 0, 0] PM=[0, 1, 0, 0, 0, 0, 0] PP=[0, 0, 0, 0, 0, 0] BA1=0 BS=[0, 0, 0, 0, 0] BP=[0, 0, 0, 0, 0, 0, 0, 0]	5.345e-4	PASS	No
BS_5AXMM8V5	chr14	73109400	C	T	NA	RBM25	stop_gained	16	14	0.47	chr14:g.73109400C>T	c.1600C>T	p.Arg534Ter	Pathogenic	InterVar	NA	NA	NA	NA	NA	NA	InterVar: Pathogenic PVS1=1 PS=[0, 0, 0, 0, 0] PM=[0, 1, 0, 0, 0, 0, 0] PP=[0, 0, 1, 0, 0, 0] BA1=0 BS=[0, 0, 0, 0, 0] BP=[0, 0, 0, 0, 0, 0, 0, 0]	0	.	No
BS_5AXMM8V5	chr6	31744566	A	T	NA	MSH5	missense_variant	15	11	0.42	chr6:g.31744566A>T	c.668A>T	p.Asp223Val	Likely_pathogenic	InterVar	NA	NA	NA	NA	NA	NA	InterVar: Likely pathogenic PVS1=0 PS=[0, 0, 0, 0, 0] PM=[1, 1, 0, 0, 0, 0, 0] PP=[0, 1, 1, 0, 0, 0] BA1=0 BS=[0, 0, 0, 0, 0] BP=[0, 0, 0, 0, 0, 0, 0, 0]	2.4e-5	PASS	No
BS_5B7YXYEH	chr16	75478832	A	G	rs758657734;rs758657734&CM104654	CHST6	missense_variant	22	19	0.46	chr16:g.75478832A>G	c.997T>C	p.Trp333Arg	Pathogenic	ClinVar	Pathogenic	criteria provided, conflicting interpretations, submissions associated with conceptIDs, consensus call taken	1	1300206	Variant has conflicting interpretations in ClinVar and at least 1 submission with P/LP call	https://www.ncbi.nlm.nih.gov/clinvar/variation/1300206/	InterVar: Uncertain significance PVS1=0 PS=[0, 0, 0, 0, 0] PM=[0, 1, 0, 0, 0, 0, 0] PP=[0, 0, 1, 0, 0, 0] BA1=0 BS=[0, 0, 0, 0, 0] BP=[0, 0, 0, 0, 0, 0, 0, 0]	4.6e-5	PASS	No
BS_5B7YXYEH	chr5	71650118	G	A	rs148773718;rs148773718&CM125732&CM125731	MCCC2	missense_variant	18	19	0.51	chr5:g.71650118G>A	c.1423G>A	p.Gly475Arg	Pathogenic	ClinVar	Pathogenic	criteria provided, multiple submitters, no conflicts	2	467803	None	https://www.ncbi.nlm.nih.gov/clinvar/variation/467803/	InterVar: Uncertain significance PVS1=0 PS=[0, 0, 0, 0, 0] PM=[1, 1, 0, 0, 0, 0, 0] PP=[0, 0, 1, 0, 0, 0] BA1=0 BS=[0, 0, 0, 0, 0] BP=[0, 0, 0, 0, 0, 0, 0, 0]	8.615e-4	PASS	No
BS_5B7YXYEH	chr6	52017511	CG	C	CM032320	PKHD1	frameshift_variant	16	21	0.57	chr6:g.52017512del	c.5498del	p.Ser1833CysfsTer141	Likely_pathogenic	InterVar	NA	NA	NA	NA	NA	NA	InterVar: Likely pathogenic PVS1=1 PS=[0, 0, 0, 0, 0] PM=[0, 1, 0, 0, 0, 0, 0] PP=[0, 0, 0, 0, 0, 0] BA1=0 BS=[0, 0, 0, 0, 0] BP=[0, 0, 0, 0, 0, 0, 0, 0]	0	.	No
BS_5BCMBVDR	chr3	14667520	T	A	rs1317585700	CCDC174	splice_donor_variant	12	16	0.57	chr3:g.14667520T>A	c.819+2T>A	NA	Pathogenic	InterVar	NA	NA	NA	NA	NA	NA	InterVar: Pathogenic PVS1=1 PS=[0, 0, 0, 0, 0] PM=[0, 1, 0, 0, 0, 0, 0] PP=[0, 0, 1, 0, 0, 0] BA1=0 BS=[0, 0, 0, 0, 0] BP=[0, 0, 0, 0, 0, 0, 0, 0]	1.08e-4	PASS	No
BS_5BZXVKWT	chr10	94842889	C	A	rs370320936	CYP2C19	stop_gained	22	26	0.54	chr10:g.94842889C>A	c.1014C>A	p.Cys338Ter	Pathogenic	InterVar	NA	NA	NA	NA	NA	NA	InterVar: Pathogenic PVS1=1 PS=[0, 0, 0, 0, 0] PM=[0, 1, 0, 0, 0, 0, 0] PP=[0, 0, 1, 0, 0, 0] BA1=0 BS=[0, 0, 0, 0, 0] BP=[0, 0, 0, 0, 0, 0, 0, 0]	0	.	No
BS_5BZXVKWT	chr21	33349236	G	T	rs752375500	IFNAR1	stop_gained	25	16	0.39	chr21:g.33349236G>T	c.934G>T	p.Gly312Ter	Pathogenic	ClinVar	Pathogenic	criteria provided, single submitter	1	1452864	None	https://www.ncbi.nlm.nih.gov/clinvar/variation/1452864/	InterVar: Uncertain significance PVS1=0 PS=[0, 0, 0, 0, 0] PM=[0, 1, 0, 0, 0, 0, 0] PP=[0, 0, 1, 0, 0, 0] BA1=0 BS=[0, 0, 0, 0, 0] BP=[0, 0, 0, 0, 0, 0, 0, 0]	1.325e-4	PASS	No
BS_5BZXVKWT	chr9	135562433	G	A	rs1424393979	PAEP	stop_gained&splice_region_variant	19	21	0.53	chr9:g.135562433G>A	c.236G>A	p.Trp79Ter	Pathogenic	InterVar	NA	NA	NA	NA	NA	NA	InterVar: Pathogenic PVS1=1 PS=[0, 0, 0, 0, 0] PM=[0, 1, 0, 0, 0, 0, 0] PP=[0, 0, 1, 0, 0, 0] BA1=0 BS=[0, 0, 0, 0, 0] BP=[0, 0, 0, 0, 0, 0, 0, 0]	6.6e-5	PASS	No
BS_5C23V7CC	chr12	26427995	C	T	rs773496161	ITPR2	missense_variant	26	20	0.43	chr12:g.26427995C>T	c.6863G>A	p.Arg2288Gln	Likely_pathogenic	InterVar	NA	NA	NA	NA	NA	NA	InterVar: Likely pathogenic PVS1=0 PS=[0, 0, 0, 0, 0] PM=[1, 1, 0, 0, 0, 0, 0] PP=[0, 1, 1, 0, 0, 0] BA1=0 BS=[0, 0, 0, 0, 0] BP=[0, 0, 0, 0, 0, 0, 0, 0]	3.05e-5	PASS	No
BS_5ECS2BQT	chr1	182385451	T	C	rs554347483	GLUL	missense_variant	18	17	0.49	chr1:g.182385451T>C	c.709A>G	p.Thr237Ala	Likely_pathogenic	InterVar	NA	NA	NA	NA	NA	NA	InterVar: Likely pathogenic PVS1=0 PS=[0, 0, 0, 0, 0] PM=[1, 1, 0, 0, 0, 0, 0] PP=[0, 1, 1, 0, 0, 0] BA1=0 BS=[0, 0, 0, 0, 0] BP=[0, 0, 0, 0, 0, 0, 0, 0]	2.085e-4	PASS	No
BS_5ECS2BQT	chr14	75005867	G	T	rs113994012;rs113994012&CM041302&CM032884	EIF2B2	missense_variant&splice_region_variant	18	13	0.42	chr14:g.75005867G>T	c.599G>T	p.Gly200Val	Pathogenic	ClinVar	Pathogenic	criteria provided, multiple submitters, no conflicts	2	208575	None	https://www.ncbi.nlm.nih.gov/clinvar/variation/208575/	InterVar: Uncertain significance PVS1=0 PS=[0, 0, 0, 0, 0] PM=[0, 1, 0, 0, 0, 0, 0] PP=[0, 0, 1, 0, 1, 0] BA1=0 BS=[0, 0, 0, 0, 0] BP=[0, 0, 0, 0, 0, 0, 0, 0]	4.935e-4	PASS	No
BS_5ECS2BQT	chr16	56884121	T	C	rs146191537;rs146191537&CM088259	SLC12A3	missense_variant	10	19	0.66	chr16:g.56884121T>C	c.1742T>C	p.Met581Thr	Likely_pathogenic	ClinVar	Likely_pathogenic	criteria provided, single submitter	1	1469915	None	https://www.ncbi.nlm.nih.gov/clinvar/variation/1469915/	InterVar: Uncertain significance PVS1=0 PS=[0, 0, 0, 0, 0] PM=[0, 1, 0, 0, 0, 0, 0] PP=[0, 0, 1, 0, 0, 0] BA1=0 BS=[0, 0, 0, 0, 0] BP=[0, 0, 0, 0, 0, 0, 0, 0]	1.23e-4	PASS	No
BS_5ECS2BQT	chr19	1043378	CT	C	NA	ABCA7	frameshift_variant	13	15	0.54	chr19:g.1043379del	c.836del	p.Leu279ArgfsTer9	Likely_pathogenic	InterVar	NA	NA	NA	NA	NA	NA	InterVar: Likely pathogenic PVS1=1 PS=[0, 0, 0, 0, 0] PM=[0, 1, 0, 0, 0, 0, 0] PP=[0, 0, 0, 0, 0, 0] BA1=0 BS=[0, 0, 0, 0, 0] BP=[0, 0, 0, 0, 0, 0, 0, 0]	0	.	No
BS_5ECS2BQT	chr2	1648697	T	TCCTACCA	NA	PXDN	frameshift_variant	17	17	0.5	chr2:g.1648697_1648698insCCTACCA	c.3082_3083insTGGTAGG	p.His1028LeufsTer86	Likely_pathogenic	InterVar	NA	NA	NA	NA	NA	NA	InterVar: Likely pathogenic PVS1=1 PS=[0, 0, 0, 0, 0] PM=[0, 1, 0, 0, 0, 0, 0] PP=[0, 0, 0, 0, 0, 0] BA1=0 BS=[0, 0, 0, 0, 0] BP=[0, 0, 0, 0, 0, 0, 0, 0]	0	.	No
BS_5ECS2BQT	chr20	57561526	C	T	NA	PCK1	stop_gained	27	14	0.34	chr20:g.57561526C>T	c.115C>T	p.Gln39Ter	Pathogenic	InterVar	NA	NA	NA	NA	NA	NA	InterVar: Pathogenic PVS1=1 PS=[0, 0, 0, 0, 0] PM=[0, 1, 0, 0, 0, 0, 0] PP=[0, 0, 1, 0, 0, 0] BA1=0 BS=[0, 0, 0, 0, 0] BP=[0, 0, 0, 0, 0, 0, 0, 0]	0	.	No
BS_5ESEHG0A	chr12	102852923	A	G	rs76212747;rs76212747&CM941133&CM930549	PAH	missense_variant	26	24	0.48	chr12:g.102852923A>G	c.734T>C	p.Val245Ala	Pathogenic	ClinVar	Pathogenic	reviewed by expert panel	3	632	None	https://www.ncbi.nlm.nih.gov/clinvar/variation/632/	InterVar: Likely pathogenic PVS1=0 PS=[0, 0, 0, 0, 0] PM=[1, 1, 0, 0, 0, 0, 0] PP=[0, 0, 1, 0, 1, 0] BA1=0 BS=[0, 0, 0, 0, 0] BP=[1, 0, 0, 0, 0, 0, 0, 0]	9.41e-4	PASS	No
BS_5ESEHG0A	chr16	77300330	T	TG	rs148849944	ADAMTS18	frameshift_variant	18	5	0.22	chr16:g.77300332dup	c.2606dup	p.Ala870SerfsTer53	Likely_pathogenic	InterVar	NA	NA	NA	NA	NA	NA	InterVar: Likely pathogenic PVS1=1 PS=[0, 0, 0, 0, 0] PM=[0, 1, 0, 0, 0, 0, 0] PP=[0, 0, 0, 0, 0, 0] BA1=0 BS=[0, 0, 0, 0, 0] BP=[0, 0, 0, 0, 0, 0, 0, 0]	0	.	No
BS_5ESEHG0A	chr4	16006637	T	TA	rs543698823	PROM1	frameshift_variant	15	27	0.64	chr4:g.16006643dup	c.1354dup	p.Tyr452LeufsTer13	Pathogenic	ClinVar	Pathogenic	criteria provided, multiple submitters, no conflicts	2	372711	None	https://www.ncbi.nlm.nih.gov/clinvar/variation/372711/	InterVar: Pathogenic PVS1=1 PS=[0, 0, 0, 0, 0] PM=[0, 1, 0, 0, 0, 0, 0] PP=[0, 0, 0, 0, 1, 0] BA1=0 BS=[0, 0, 0, 0, 0] BP=[0, 0, 0, 0, 0, 0, 0, 0]	5.305e-4	PASS	No
BS_5FP2H6VW	chr12	118243512	C	T	NA	TAOK3	stop_gained	22	22	0.5	chr12:g.118243512C>T	c.197G>A	p.Trp66Ter	Pathogenic	InterVar	NA	NA	NA	NA	NA	NA	InterVar: Pathogenic PVS1=1 PS=[0, 0, 0, 0, 0] PM=[0, 1, 0, 0, 0, 0, 0] PP=[0, 0, 1, 0, 0, 0] BA1=0 BS=[0, 0, 0, 0, 0] BP=[0, 0, 0, 0, 0, 0, 0, 0]	0	.	No
BS_5FP2H6VW	chr14	75126805	T	TCG	rs1480909616	NEK9	frameshift_variant	18	21	0.54	chr14:g.75126808_75126809dup	c.115_116dup	p.Ala40GlufsTer47	Likely_pathogenic	InterVar	NA	NA	NA	NA	NA	NA	InterVar: Likely pathogenic PVS1=1 PS=[0, 0, 0, 0, 0] PM=[0, 1, 0, 0, 0, 0, 0] PP=[0, 0, 0, 0, 0, 0] BA1=0 BS=[0, 0, 0, 0, 0] BP=[0, 0, 0, 0, 0, 0, 0, 0]	3.05e-5	PASS	No
BS_5FP2H6VW	chr17	65177768	C	T	rs1420558923	RGS9	stop_gained	17	16	0.48	chr17:g.65177768C>T	c.619C>T	p.Arg207Ter	Pathogenic	ClinVar	Pathogenic	criteria provided, single submitter	1	1417337	None	https://www.ncbi.nlm.nih.gov/clinvar/variation/1417337/	InterVar: Uncertain significance PVS1=1 PS=[0, 0, 0, 0, 0] PM=[0, 0, 0, 0, 0, 0, 0] PP=[0, 0, 1, 0, 0, 0] BA1=0 BS=[0, 0, 0, 0, 0] BP=[0, 0, 0, 0, 0, 0, 0, 0]	7.25e-5	PASS	No
BS_5FP2H6VW	chr2	227051083	C	T	rs764323652	COL4A4	missense_variant	17	10	0.37	chr2:g.227051083C>T	c.3044G>A	p.Gly1015Glu	Likely_pathogenic	ClinVar	Likely_pathogenic	criteria provided, conflicting interpretations, submissions associated with conceptIDs, consensus call taken	1	557146	Variant has conflicting interpretations in ClinVar and at least 1 submission with P/LP call	https://www.ncbi.nlm.nih.gov/clinvar/variation/557146/	InterVar: Uncertain significance PVS1=0 PS=[0, 0, 0, 0, 0] PM=[0, 1, 0, 0, 0, 0, 0] PP=[0, 0, 1, 0, 0, 0] BA1=0 BS=[0, 0, 0, 0, 0] BP=[0, 0, 0, 0, 0, 0, 0, 0]	1.54e-4	PASS	No
BS_5GRVA3YE	chr1	229602425	G	A	rs767650454	TAF5L	stop_gained	16	23	0.59	chr1:g.229602425G>A	c.742C>T	p.Arg248Ter	Pathogenic	InterVar	NA	NA	NA	NA	NA	NA	InterVar: Pathogenic PVS1=1 PS=[0, 0, 0, 0, 0] PM=[0, 1, 0, 0, 0, 0, 0] PP=[0, 0, 1, 0, 0, 0] BA1=0 BS=[0, 0, 0, 0, 0] BP=[0, 0, 0, 0, 0, 0, 0, 0]	1.5e-5	PASS	No
BS_5M3NSS9K	chr17	11636730	CT	C	rs766799921	DNAH9	frameshift_variant	17	25	0.6	chr17:g.11636731del	c.1733del	p.Leu578ArgfsTer4	Likely_pathogenic	InterVar	NA	NA	NA	NA	NA	NA	InterVar: Likely pathogenic PVS1=1 PS=[0, 0, 0, 0, 0] PM=[0, 1, 0, 0, 0, 0, 0] PP=[0, 0, 0, 0, 0, 0] BA1=0 BS=[0, 0, 0, 0, 0] BP=[0, 0, 0, 0, 0, 0, 0, 0]	6.6e-5	PASS	No
BS_5M3NSS9K	chr17	35576128	A	AAGGC	rs61752107	PEX12	frameshift_variant	16	15	0.48	chr17:g.35576130_35576133dup	c.730_733dup	p.Leu245CysfsTer19	Pathogenic	ClinVar	Pathogenic	criteria provided, multiple submitters, no conflicts	2	371737	None	https://www.ncbi.nlm.nih.gov/clinvar/variation/371737/	InterVar: Pathogenic PVS1=1 PS=[0, 0, 0, 0, 0] PM=[0, 1, 0, 0, 0, 0, 0] PP=[0, 0, 0, 0, 1, 0] BA1=0 BS=[0, 0, 0, 0, 0] BP=[0, 0, 0, 0, 0, 0, 0, 0]	7.7e-5	PASS	No
BS_5MJ9XXAC	chr1	160042021	C	T	rs200320916	KCNJ10	missense_variant	19	19	0.5	chr1:g.160042021C>T	c.512G>A	p.Arg171Gln	Likely_pathogenic	ClinVar	Likely_pathogenic	criteria provided, conflicting interpretations, submissions associated with conceptIDs, latest date evaluated taken	1	656970	Variant has conflicting interpretations in ClinVar and at least 1 submission with P/LP call	https://www.ncbi.nlm.nih.gov/clinvar/variation/656970/	InterVar: Likely pathogenic PVS1=0 PS=[0, 0, 0, 0, 0] PM=[1, 1, 0, 0, 0, 0, 0] PP=[0, 0, 1, 0, 1, 0] BA1=0 BS=[0, 0, 0, 0, 0] BP=[0, 0, 0, 0, 0, 0, 0, 0]	2.65e-4	PASS	No
BS_5MJ9XXAC	chr10	84200688	G	A	rs373412516	CDHR1	splice_donor_variant	26	20	0.43	chr10:g.84200688G>A	c.525+1G>A	NA	Pathogenic	ClinVar	Pathogenic	criteria provided, single submitter	1	838681	None	https://www.ncbi.nlm.nih.gov/clinvar/variation/838681/	InterVar: Pathogenic PVS1=1 PS=[0, 0, 0, 0, 0] PM=[0, 1, 0, 0, 0, 0, 0] PP=[0, 0, 1, 0, 1, 0] BA1=0 BS=[0, 0, 0, 0, 0] BP=[0, 0, 0, 0, 0, 0, 0, 0]	5.3e-4	PASS	No
BS_5MJ9XXAC	chr12	57195071	G	A	rs911671602	LRP1	missense_variant	21	10	0.32	chr12:g.57195071G>A	c.8278G>A	p.Gly2760Arg	Likely_pathogenic	InterVar	NA	NA	NA	NA	NA	NA	InterVar: Likely pathogenic PVS1=0 PS=[0, 0, 0, 0, 0] PM=[1, 1, 0, 0, 0, 0, 0] PP=[0, 1, 1, 0, 0, 0] BA1=0 BS=[0, 0, 0, 0, 0] BP=[0, 0, 0, 0, 0, 0, 0, 0]	5.96e-4	PASS	No
BS_5MJ9XXAC	chr14	105217800	G	T	rs1331981866	BRF1	missense_variant&splice_region_variant	16	29	0.64	chr14:g.105217800G>T	c.1516C>A	p.Pro506Thr	Likely_pathogenic	InterVar	NA	NA	NA	NA	NA	NA	InterVar: Likely pathogenic PVS1=0 PS=[0, 0, 0, 0, 0] PM=[1, 1, 0, 0, 0, 0, 0] PP=[0, 1, 1, 0, 0, 0] BA1=0 BS=[0, 0, 0, 0, 0] BP=[0, 0, 0, 0, 0, 0, 0, 0]	1.32e-4	PASS	No
BS_5MJ9XXAC	chr15	71938918	C	T	rs770800325	MYO9A	missense_variant	14	23	0.62	chr15:g.71938918C>T	c.2312G>A	p.Arg771Gln	Likely_pathogenic	InterVar	NA	NA	NA	NA	NA	NA	InterVar: Likely pathogenic PVS1=0 PS=[0, 0, 0, 0, 0] PM=[1, 1, 0, 0, 0, 0, 0] PP=[0, 1, 1, 0, 0, 0] BA1=0 BS=[0, 0, 0, 0, 0] BP=[0, 0, 0, 0, 0, 0, 0, 0]	3.32e-4	PASS	No
BS_5MJ9XXAC	chr16	28477620	G	A	rs139842473;rs139842473&CM141780	CLN3	missense_variant	13	21	0.62	chr16:g.28477620G>A	c.1213C>T	p.Arg405Trp	Pathogenic	ClinVar	Pathogenic	criteria provided, conflicting interpretations, submissions associated with conceptIDs, consensus call taken	1	418137	Variant has conflicting interpretations in ClinVar and at least 1 submission with P/LP call	https://www.ncbi.nlm.nih.gov/clinvar/variation/418137/	InterVar: Uncertain significance PVS1=0 PS=[0, 0, 0, 0, 0] PM=[1, 1, 0, 0, 0, 0, 0] PP=[0, 0, 0, 0, 0, 0] BA1=0 BS=[0, 0, 0, 0, 0] BP=[1, 0, 0, 0, 0, 0, 0, 0]	1.54e-4	PASS	No
BS_5MJ9XXAC	chr3	121781772	G	A	rs121918244;rs121918244&CM050647	IQCB1	stop_gained	20	21	0.51	chr3:g.121781772G>A	c.1381C>T	p.Arg461Ter	Pathogenic	ClinVar	Pathogenic	criteria provided, multiple submitters, no conflicts	2	1830	None	https://www.ncbi.nlm.nih.gov/clinvar/variation/1830/	InterVar: Pathogenic PVS1=1 PS=[0, 0, 0, 0, 0] PM=[0, 1, 0, 0, 0, 0, 0] PP=[0, 0, 1, 0, 1, 0] BA1=0 BS=[0, 0, 0, 0, 0] BP=[0, 0, 0, 0, 0, 0, 0, 0]	2.65e-4	PASS	No
BS_4HD33MVB	chr5	112838589	C	T	rs75239284&CM994279	APC	stop_gained	25	14	0.36	chr5:g.112838589C>T	c.2995C>T	p.Gln999Ter	Likely_pathogenic	InterVar	NA	NA	0	NA	NA	NA	InterVar: Pathogenic PVS1=1 PS=[0, 0, 0, 0, 0] PM=[0, 1, 0, 0, 0, 0, 0] PP=[0, 0, 1, 0, 0, 0] BA1=0 BS=[0, 0, 0, 0, 0] BP=[0, 0, 0, 0, 0, 0, 0, 0]	0	.	Yes
BS_5N2GEGMD	chr4	145639572	C	T	rs104893851;rs104893851&CM042746	MMAA	stop_gained	17	19	0.53	chr4:g.145639572C>T	c.433C>T	p.Arg145Ter	Pathogenic	ClinVar	Pathogenic	criteria provided, multiple submitters, no conflicts	2	3160	None	https://www.ncbi.nlm.nih.gov/clinvar/variation/3160/	InterVar: Pathogenic PVS1=1 PS=[0, 0, 0, 0, 0] PM=[0, 1, 0, 0, 0, 0, 0] PP=[0, 0, 1, 0, 1, 0] BA1=0 BS=[0, 0, 0, 0, 0] BP=[0, 0, 0, 0, 0, 0, 0, 0]	3.085e-4	PASS	No
BS_5N4ZSC43	chr15	40410699	G	A	rs142761835;rs142761835&CM043004	IVD	missense_variant	14	19	0.58	chr15:g.40410699G>A	c.358G>A	p.Gly120Arg	Pathogenic	ClinVar	Pathogenic	criteria provided, multiple submitters, no conflicts	2	167199	None	https://www.ncbi.nlm.nih.gov/clinvar/variation/167199/	InterVar: Likely pathogenic PVS1=0 PS=[0, 0, 0, 0, 0] PM=[1, 1, 0, 0, 0, 0, 0] PP=[0, 0, 1, 0, 1, 0] BA1=0 BS=[0, 0, 0, 0, 0] BP=[0, 0, 0, 0, 0, 0, 0, 0]	4.13e-4	PASS	No
BS_5N4ZSC43	chr16	8806398	C	T	rs80338700;rs80338700&CM971224	PMM2	missense_variant	18	26	0.59	chr16:g.8806398C>T	c.338C>T	p.Pro113Leu	Pathogenic	ClinVar	Pathogenic	criteria provided, multiple submitters, no conflicts	2	7723	None	https://www.ncbi.nlm.nih.gov/clinvar/variation/7723/	InterVar: Likely pathogenic PVS1=0 PS=[0, 0, 0, 0, 0] PM=[1, 1, 0, 0, 0, 0, 0] PP=[0, 0, 1, 0, 1, 0] BA1=0 BS=[0, 0, 0, 0, 0] BP=[0, 0, 0, 0, 0, 0, 0, 0]	2.085e-4	PASS	No
BS_5N4ZSC43	chr17	7767936	C	T	rs748102608	DNAH2	stop_gained	24	15	0.38	chr17:g.7767936C>T	c.3712C>T	p.Arg1238Ter	Pathogenic	InterVar	NA	NA	NA	NA	NA	NA	InterVar: Pathogenic PVS1=1 PS=[0, 0, 0, 0, 0] PM=[0, 1, 0, 0, 0, 0, 0] PP=[0, 0, 1, 0, 0, 0] BA1=0 BS=[0, 0, 0, 0, 0] BP=[0, 0, 0, 0, 0, 0, 0, 0]	0	.	No
BS_5N4ZSC43	chr17	75835437	C	G	rs377293829;rs377293829&CM108358	UNC13D	missense_variant	13	14	0.52	chr17:g.75835437C>G	c.1820G>C	p.Arg607Pro	Likely_pathogenic	ClinVar	Likely_pathogenic	criteria provided, conflicting interpretations, submissions associated with conceptIDs, latest date evaluated taken	1	632290	Variant has conflicting interpretations in ClinVar and at least 1 submission with P/LP call	https://www.ncbi.nlm.nih.gov/clinvar/variation/632290/	InterVar: Uncertain significance PVS1=0 PS=[0, 0, 0, 0, 0] PM=[1, 1, 0, 0, 0, 0, 0] PP=[0, 0, 1, 0, 0, 0] BA1=0 BS=[0, 0, 0, 0, 0] BP=[0, 0, 0, 0, 0, 0, 0, 0]	2.67e-4	PASS	No
BS_5PYJQBEA	chr12	68732740	G	T	rs942432213	NUP107	splice_donor_variant	17	18	0.51	chr12:g.68732740G>T	c.2101+1G>T	NA	Likely_pathogenic	ClinVar	Likely_pathogenic	criteria provided, single submitter	1	1704953	None	https://www.ncbi.nlm.nih.gov/clinvar/variation/1704953/	InterVar: Pathogenic PVS1=1 PS=[0, 0, 0, 0, 0] PM=[0, 1, 0, 0, 0, 0, 0] PP=[0, 0, 1, 0, 0, 0] BA1=0 BS=[0, 0, 0, 0, 0] BP=[0, 0, 0, 0, 0, 0, 0, 0]	6.15e-5	PASS	No
BS_5PYJQBEA	chr14	50741707	CG	C	rs756031802	NIN	frameshift_variant	21	18	0.46	chr14:g.50741709del	c.5322del	p.Val1775CysfsTer4	Likely_pathogenic	InterVar	NA	NA	NA	NA	NA	NA	InterVar: Likely pathogenic PVS1=1 PS=[0, 0, 0, 0, 0] PM=[0, 1, 0, 0, 0, 0, 0] PP=[0, 0, 0, 0, 0, 0] BA1=0 BS=[0, 0, 0, 0, 0] BP=[0, 0, 0, 0, 0, 0, 0, 0]	4.6e-5	PASS	No
BS_5PYJQBEA	chr15	89633707	GCTCATTTCTGC	G	rs762662896	KIF7	frameshift_variant	17	16	0.48	chr15:g.89633711_89633721del	c.2560_2570del	p.Ala854GlnfsTer14	Pathogenic	ClinVar	Pathogenic	criteria provided, multiple submitters, no conflicts	2	1454843	None	https://www.ncbi.nlm.nih.gov/clinvar/variation/1454843/	InterVar: Likely pathogenic PVS1=1 PS=[0, 0, 0, 0, 0] PM=[0, 1, 0, 0, 0, 0, 0] PP=[0, 0, 0, 0, 0, 0] BA1=0 BS=[0, 0, 0, 0, 0] BP=[0, 0, 0, 0, 0, 0, 0, 0]	1.385e-4	PASS	No
BS_5PYJQBEA	chr18	31008501	G	A	NA	DSC3	stop_gained	22	18	0.45	chr18:g.31008501G>A	c.1288C>T	p.Gln430Ter	Likely_pathogenic	InterVar	NA	NA	NA	NA	NA	NA	InterVar: Likely pathogenic PVS1=1 PS=[0, 0, 0, 0, 0] PM=[0, 1, 0, 0, 0, 0, 0] PP=[0, 0, 0, 0, 0, 0] BA1=0 BS=[0, 0, 0, 0, 0] BP=[0, 0, 0, 0, 0, 0, 0, 0]	0	.	No
BS_5PYJQBEA	chr6	85572190	G	A	rs1349029562	SNX14	stop_gained	19	24	0.56	chr6:g.85572190G>A	c.364C>T	p.Gln122Ter	Pathogenic	InterVar	NA	NA	NA	NA	NA	NA	InterVar: Pathogenic PVS1=1 PS=[0, 0, 0, 0, 0] PM=[0, 1, 0, 0, 0, 0, 0] PP=[0, 0, 1, 0, 0, 0] BA1=0 BS=[0, 0, 0, 0, 0] BP=[0, 0, 0, 0, 0, 0, 0, 0]	0	.	No
BS_5QR4B6MV	chr3	186669022	C	T	rs761776963	HRG	missense_variant	71	47	0.4	chr3:g.186669022C>T	c.271C>T	p.Pro91Ser	Likely_pathogenic	InterVar	NA	NA	0	NA	NA	NA	InterVar: Likely pathogenic PVS1=0 PS=[0, 0, 0, 0, 0] PM=[1, 1, 0, 0, 0, 0, 0] PP=[0, 1, 0, 0, 1, 0] BA1=0 BS=[0, 0, 0, 0, 0] BP=[0, 0, 0, 0, 0, 0, 0, 0]	1.5e-5	PASS	No
BS_5QR4B6MV	chr8	10622871	T	TG	rs770312128	RP1L1	frameshift_variant	157	114	0.42	chr8:g.10622877dup	c.330dup	p.Lys111GlnfsTer27	Likely_pathogenic	ClinVar	Likely_pathogenic	criteria provided, conflicting interpretations, single submission associated with conceptIDs	1	1333246	Variant has conflicting interpretations in ClinVar and at least 1 submission with P/LP call	https://www.ncbi.nlm.nih.gov/clinvar/variation/1333246/	InterVar: Uncertain significance PVS1=1 PS=[0, 0, 0, 0, 0] PM=[0, 0, 0, 0, 0, 0, 0] PP=[0, 0, 0, 0, 0, 0] BA1=0 BS=[0, 0, 0, 0, 0] BP=[0, 0, 0, 0, 0, 0, 0, 0]	4.06e-4	PASS	No
BS_5T9PYCRT	chr11	61957431	C	CA	NA	BEST1	frameshift_variant	18	15	0.45	chr11:g.61957431_61957432insA	c.681_682insA	p.Asp228ArgfsTer4	Likely_pathogenic	InterVar	NA	NA	NA	NA	NA	NA	InterVar: Likely pathogenic PVS1=1 PS=[0, 0, 0, 0, 0] PM=[0, 1, 0, 0, 0, 0, 0] PP=[0, 0, 0, 0, 0, 0] BA1=0 BS=[0, 0, 0, 0, 0] BP=[0, 0, 0, 0, 0, 0, 0, 0]	0	.	No
BS_5T9PYCRT	chr19	42080160	AG	A	NA	ZNF574	frameshift_variant	24	20	0.45	chr19:g.42080164del	c.1558del	p.Glu520SerfsTer47	Likely_pathogenic	InterVar	NA	NA	NA	NA	NA	NA	InterVar: Likely pathogenic PVS1=1 PS=[0, 0, 0, 0, 0] PM=[0, 1, 0, 0, 0, 0, 0] PP=[0, 0, 0, 0, 0, 0] BA1=0 BS=[0, 0, 0, 0, 0] BP=[0, 0, 0, 0, 0, 0, 0, 0]	0	.	No
BS_5VSK2DHE	chr1	179561327	C	T	rs74315342;rs74315342&CM1310142&CM000581	NPHS2	missense_variant	22	21	0.49	chr1:g.179561327C>T	c.413G>A	p.Arg138Gln	Pathogenic	ClinVar	Pathogenic	criteria provided, conflicting interpretations, submissions associated with conceptIDs, consensus call taken	1	5360	Variant has conflicting interpretations in ClinVar and at least 1 submission with P/LP call	https://www.ncbi.nlm.nih.gov/clinvar/variation/5360/	InterVar: Uncertain significance PVS1=0 PS=[0, 0, 0, 0, 0] PM=[1, 1, 0, 0, 0, 0, 0] PP=[0, 0, 1, 0, 0, 0] BA1=0 BS=[0, 0, 0, 0, 0] BP=[0, 0, 0, 0, 0, 0, 0, 0]	8.795e-4	PASS	No
BS_5VSK2DHE	chr17	4933190	C	T	rs371226354;rs371226354&CM1410104	GP1BA	stop_gained	21	16	0.43	chr17:g.4933190C>T	c.586C>T	p.Gln196Ter	Likely_pathogenic	ClinVar	Likely_pathogenic	criteria provided, single submitter	1	449564	None	https://www.ncbi.nlm.nih.gov/clinvar/variation/449564/	InterVar: Pathogenic PVS1=1 PS=[0, 0, 0, 0, 0] PM=[0, 1, 0, 0, 0, 0, 0] PP=[0, 0, 1, 0, 1, 0] BA1=0 BS=[0, 0, 0, 0, 0] BP=[0, 0, 0, 0, 0, 0, 0, 0]	3.05e-5	PASS	No
BS_5VSK2DHE	chr6	160734090	T	C	NA	PLG	splice_donor_variant	11	17	0.61	chr6:g.160734090T>C	c.1681+2T>C	NA	Pathogenic	InterVar	NA	NA	NA	NA	NA	NA	InterVar: Pathogenic PVS1=1 PS=[0, 0, 0, 0, 0] PM=[0, 1, 0, 0, 0, 0, 0] PP=[0, 0, 1, 0, 0, 0] BA1=0 BS=[0, 0, 0, 0, 0] BP=[0, 0, 0, 0, 0, 0, 0, 0]	0	.	No
BS_5WZE7TYQ	chr14	24259813	T	C	rs142634031;rs142634031&CS951536	TGM1	splice_acceptor_variant	20	13	0.39	chr14:g.24259813T>C	c.877-2A>G	NA	Pathogenic	ClinVar	Pathogenic	criteria provided, multiple submitters, no conflicts	2	279911	None	https://www.ncbi.nlm.nih.gov/clinvar/variation/279911/	InterVar: Pathogenic PVS1=1 PS=[0, 0, 0, 0, 0] PM=[0, 1, 0, 0, 0, 0, 0] PP=[0, 0, 1, 0, 1, 0] BA1=0 BS=[0, 0, 0, 0, 0] BP=[0, 0, 0, 0, 0, 0, 0, 0]	5.095e-4	PASS	No
BS_5WZE7TYQ	chr14	92015729	G	A	rs267607138;rs267607138&CM100903	TRIP11	stop_gained	23	17	0.43	chr14:g.92015729G>A	c.790C>T	p.Arg264Ter	Pathogenic	ClinVar	Pathogenic	criteria provided, single submitter	1	5508	None	https://www.ncbi.nlm.nih.gov/clinvar/variation/5508/	InterVar: Pathogenic PVS1=1 PS=[0, 0, 0, 0, 0] PM=[0, 1, 0, 0, 0, 0, 0] PP=[0, 0, 1, 0, 1, 0] BA1=0 BS=[0, 0, 0, 0, 0] BP=[0, 0, 0, 0, 0, 0, 0, 0]	0	.	No
BS_5WZE7TYQ	chr18	3126748	T	A	NA	MYOM1	stop_gained	11	20	0.65	chr18:g.3126748T>A	c.2944A>T	p.Lys982Ter	Likely_pathogenic	InterVar	NA	NA	NA	NA	NA	NA	InterVar: Likely pathogenic PVS1=1 PS=[0, 0, 0, 0, 0] PM=[0, 1, 0, 0, 0, 0, 0] PP=[0, 0, 0, 0, 0, 0] BA1=0 BS=[0, 0, 0, 0, 0] BP=[0, 0, 0, 0, 0, 0, 0, 0]	0	.	No
BS_5WZE7TYQ	chr19	41981629	A	G	NA	ATP1A3	missense_variant	19	15	0.44	chr19:g.41981629A>G	c.1310T>C	p.Val437Ala	Likely_pathogenic	InterVar	NA	NA	NA	NA	NA	NA	InterVar: Likely pathogenic PVS1=0 PS=[0, 0, 0, 0, 0] PM=[1, 1, 0, 0, 0, 0, 0] PP=[0, 1, 1, 0, 0, 0] BA1=0 BS=[0, 0, 0, 0, 0] BP=[0, 0, 0, 0, 0, 0, 0, 0]	0	.	No
BS_5WZE7TYQ	chr7	15561806	G	A	rs1393550957	AGMO	stop_gained	20	16	0.44	chr7:g.15561806G>A	c.40C>T	p.Gln14Ter	Pathogenic	InterVar	NA	NA	NA	NA	NA	NA	InterVar: Pathogenic PVS1=1 PS=[0, 0, 0, 0, 0] PM=[0, 1, 0, 0, 0, 0, 0] PP=[0, 0, 1, 0, 0, 0] BA1=0 BS=[0, 0, 0, 0, 0] BP=[0, 0, 0, 0, 0, 0, 0, 0]	0	.	No
BS_5YCVM9WF	chr11	47848318	T	TCTTCCCGCCGTCGCCGC	rs755721902	NUP160	frameshift_variant	16	7	0.3	chr11:g.47848319_47848335dup	c.86_102dup	p.Met35AlafsTer20	Pathogenic	ClinVar	Pathogenic	criteria provided, single submitter	1	2155805	None	https://www.ncbi.nlm.nih.gov/clinvar/variation/2155805/	InterVar: Uncertain significance PVS1=0 PS=[0, 0, 0, 0, 0] PM=[0, 0, 0, 0, 0, 0, 0] PP=[0, 0, 0, 0, 0, 0] BA1=0 BS=[0, 0, 0, 0, 0] BP=[0, 0, 0, 0, 0, 0, 0, 0]	1.32e-4	PASS	No
BS_5YCVM9WF	chr12	124426716	T	C	NA	NCOR2	missense_variant	11	13	0.54	chr12:g.124426716T>C	c.1234A>G	p.Met412Val	Likely_pathogenic	InterVar	NA	NA	NA	NA	NA	NA	InterVar: Likely pathogenic PVS1=0 PS=[0, 0, 0, 0, 0] PM=[1, 1, 0, 0, 0, 0, 0] PP=[0, 1, 1, 0, 0, 0] BA1=0 BS=[0, 0, 0, 0, 0] BP=[0, 0, 0, 0, 0, 0, 0, 0]	1.5e-5	PASS	No
BS_5YCVM9WF	chr19	11178603	TC	T	NA	KANK2	frameshift_variant	10	14	0.58	chr19:g.11178606del	c.1366del	p.Glu456SerfsTer28	Likely_pathogenic	InterVar	NA	NA	NA	NA	NA	NA	InterVar: Likely pathogenic PVS1=1 PS=[0, 0, 0, 0, 0] PM=[0, 1, 0, 0, 0, 0, 0] PP=[0, 0, 0, 0, 0, 0] BA1=0 BS=[0, 0, 0, 0, 0] BP=[0, 0, 0, 0, 0, 0, 0, 0]	0	.	No
BS_5YCVM9WF	chr5	38964867	T	C	rs1329438711	RICTOR	missense_variant	13	15	0.54	chr5:g.38964867T>C	c.1325A>G	p.His442Arg	Likely_pathogenic	ClinVar	Likely_pathogenic	criteria provided, single submitter	1	929749	None	https://www.ncbi.nlm.nih.gov/clinvar/variation/929749/	InterVar: Uncertain significance PVS1=0 PS=[0, 0, 0, 0, 0] PM=[1, 1, 0, 0, 0, 0, 0] PP=[0, 0, 0, 0, 1, 0] BA1=0 BS=[0, 0, 0, 0, 0] BP=[1, 0, 0, 0, 0, 0, 0, 0]	0	.	No
BS_5YCVM9WF	chr6	32038449	G	GC	NA	CYP21A2	frameshift_variant	13	17	0.57	chr6:g.32038450dup	c.28dup	p.Leu10ProfsTer70	Likely_pathogenic	InterVar	NA	NA	NA	NA	NA	NA	InterVar: Likely pathogenic PVS1=1 PS=[0, 0, 0, 0, 0] PM=[0, 1, 0, 0, 0, 0, 0] PP=[0, 0, 0, 0, 0, 0] BA1=0 BS=[0, 0, 0, 0, 0] BP=[0, 0, 0, 0, 0, 0, 0, 0]	0	.	No
BS_5YCVM9WF	chrX	57380957	C	A	NA	FAAH2	stop_gained	8	2	0.2	chrX:g.57380957C>A	c.924C>A	p.Tyr308Ter	Likely_pathogenic	InterVar	NA	NA	NA	NA	NA	NA	InterVar: Likely pathogenic PVS1=1 PS=[0, 0, 0, 0, 0] PM=[0, 1, 0, 0, 0, 0, 0] PP=[0, 0, 0, 0, 0, 0] BA1=0 BS=[0, 0, 0, 0, 0] BP=[0, 0, 0, 0, 0, 0, 0, 0]	0	.	No
BS_601994WV	chr13	21603996	C	T	rs763904749	MICU2	stop_gained	15	12	0.44	chr13:g.21603996C>T	c.153G>A	p.Trp51Ter	Pathogenic	InterVar	NA	NA	NA	NA	NA	NA	InterVar: Pathogenic PVS1=1 PS=[0, 0, 0, 0, 0] PM=[0, 1, 0, 0, 0, 0, 0] PP=[0, 0, 1, 0, 0, 0] BA1=0 BS=[0, 0, 0, 0, 0] BP=[0, 0, 0, 0, 0, 0, 0, 0]	2.08e-4	PASS	No
BS_601994WV	chr15	65652641	G	C	rs766014688	SLC24A1	splice_acceptor_variant	20	16	0.44	chr15:g.65652641G>C	c.2884-1G>C	NA	Likely_pathogenic	ClinVar	Likely_pathogenic	criteria provided, multiple submitters, no conflicts	2	1333283	None	https://www.ncbi.nlm.nih.gov/clinvar/variation/1333283/	InterVar: Pathogenic PVS1=1 PS=[0, 0, 0, 0, 0] PM=[0, 1, 0, 0, 0, 0, 0] PP=[0, 0, 1, 0, 0, 0] BA1=0 BS=[0, 0, 0, 0, 0] BP=[0, 0, 0, 0, 0, 0, 0, 0]	0	.	No
BS_601994WV	chr16	66550024	GCCCGGGCGGCCCAGCC	G	NA	TK2	frameshift_variant	30	12	0.29	chr16:g.66550027_66550042del	c.22_37del	p.Gly8ArgfsTer40	Likely_pathogenic	InterVar	NA	NA	NA	NA	NA	NA	InterVar: Likely pathogenic PVS1=1 PS=[0, 0, 0, 0, 0] PM=[0, 1, 0, 0, 0, 0, 0] PP=[0, 0, 0, 0, 0, 0] BA1=0 BS=[0, 0, 0, 0, 0] BP=[0, 0, 0, 0, 0, 0, 0, 0]	0	.	No
BS_601994WV	chr19	49183173	GC	G	NA	TRPM4	frameshift_variant	12	19	0.61	chr19:g.49183174del	c.1705del	p.Leu569Ter	Likely_pathogenic	InterVar	NA	NA	NA	NA	NA	NA	InterVar: Likely pathogenic PVS1=1 PS=[0, 0, 0, 0, 0] PM=[0, 1, 0, 0, 0, 0, 0] PP=[0, 0, 0, 0, 0, 0] BA1=0 BS=[0, 0, 0, 0, 0] BP=[0, 0, 0, 0, 0, 0, 0, 0]	4.165e-4	PASS	No
BS_601994WV	chr3	9653759	G	T	NA	MTMR14	stop_gained	27	26	0.49	chr3:g.9653759G>T	c.298G>T	p.Glu100Ter	Pathogenic	InterVar	NA	NA	NA	NA	NA	NA	InterVar: Pathogenic PVS1=1 PS=[0, 0, 0, 0, 0] PM=[0, 1, 0, 0, 0, 0, 0] PP=[0, 0, 1, 0, 0, 0] BA1=0 BS=[0, 0, 0, 0, 0] BP=[0, 0, 0, 0, 0, 0, 0, 0]	0	.	No
BS_617JM3FD	chr1	25809753	G	A	rs121908188;rs121908188&CM022836	SELENON	missense_variant	11	16	0.59	chr1:g.25809753G>A	c.943G>A	p.Gly315Ser	Pathogenic	ClinVar	Pathogenic	criteria provided, multiple submitters, no conflicts	2	4496	None	https://www.ncbi.nlm.nih.gov/clinvar/variation/4496/	InterVar: Uncertain significance PVS1=0 PS=[0, 0, 0, 0, 0] PM=[0, 1, 0, 0, 0, 0, 0] PP=[0, 0, 1, 0, 1, 0] BA1=0 BS=[0, 0, 0, 0, 0] BP=[0, 0, 0, 0, 0, 0, 0, 0]	5.555e-4	PASS	No
BS_617JM3FD	chr16	16221680	AGGTAGCCCC	A	rs74315110	ABCC6	inframe_deletion	13	13	0.5	chr16:g.16221683_16221691del	c.179_187del	p.Arg60_Tyr62del	Likely_pathogenic	ClinVar	Likely_pathogenic	criteria provided, single submitter	1	433371	None	https://www.ncbi.nlm.nih.gov/clinvar/variation/433371/	InterVar: Uncertain significance PVS1=0 PS=[0, 0, 0, 0, 0] PM=[0, 1, 0, 1, 0, 0, 0] PP=[0, 0, 0, 0, 0, 0] BA1=0 BS=[0, 0, 0, 0, 0] BP=[0, 0, 0, 0, 0, 0, 0, 0]	0	.	No
BS_617JM3FD	chr6	63721375	TTCTGCATG	T	rs528919874	EYS	frameshift_variant	21	16	0.43	chr6:g.63721377_63721384del	c.8648_8655del	p.Thr2883LysfsTer4	Pathogenic	ClinVar	Pathogenic	criteria provided, multiple submitters, no conflicts	2	550019	None	https://www.ncbi.nlm.nih.gov/clinvar/variation/550019/	InterVar: Pathogenic PVS1=1 PS=[0, 0, 0, 0, 0] PM=[0, 1, 0, 0, 0, 0, 0] PP=[0, 0, 0, 0, 1, 0] BA1=0 BS=[0, 0, 0, 0, 0] BP=[0, 0, 0, 0, 0, 0, 0, 0]	2.005e-4	PASS	No
BS_618WFRXY	chr1	46260989	C	T	rs916106012	RAD54L	missense_variant	13	11	0.46	chr1:g.46260989C>T	c.740C>T	p.Ser247Phe	Likely_pathogenic	InterVar	NA	NA	NA	NA	NA	NA	InterVar: Likely pathogenic PVS1=0 PS=[0, 0, 0, 0, 0] PM=[1, 1, 0, 0, 0, 0, 0] PP=[0, 1, 1, 0, 0, 0] BA1=0 BS=[0, 0, 0, 0, 0] BP=[0, 0, 0, 0, 0, 0, 0, 0]	0	.	No
BS_618WFRXY	chr1	201002344	G	A	rs765914389	KIF21B	stop_gained	8	22	0.73	chr1:g.201002344G>A	c.1219C>T	p.Arg407Ter	Pathogenic	InterVar	NA	NA	NA	NA	NA	NA	InterVar: Pathogenic PVS1=1 PS=[0, 0, 0, 0, 0] PM=[0, 1, 0, 0, 0, 0, 0] PP=[0, 0, 1, 0, 0, 0] BA1=0 BS=[0, 0, 0, 0, 0] BP=[0, 0, 0, 0, 0, 0, 0, 0]	0	.	No
BS_618WFRXY	chr19	12928568	C	T	rs775334415	FARSA	missense_variant	12	8	0.4	chr19:g.12928568C>T	c.692G>A	p.Arg231His	Likely_pathogenic	InterVar	NA	NA	NA	NA	NA	NA	InterVar: Likely pathogenic PVS1=0 PS=[0, 0, 0, 0, 0] PM=[1, 1, 0, 0, 0, 0, 0] PP=[0, 1, 1, 0, 0, 0] BA1=0 BS=[0, 0, 0, 0, 0] BP=[0, 0, 0, 0, 0, 0, 0, 0]	0	.	No
BS_618WFRXY	chr4	55424645	T	G	NA	TMEM165	splice_donor_variant	12	14	0.54	chr4:g.55424645T>G	c.898+2T>G	NA	Likely_pathogenic	InterVar	NA	NA	NA	NA	NA	NA	InterVar: Pathogenic PVS1=1 PS=[0, 0, 0, 0, 0] PM=[0, 1, 0, 0, 0, 0, 0] PP=[0, 0, 1, 0, 0, 0] BA1=0 BS=[0, 0, 0, 0, 0] BP=[0, 0, 0, 0, 0, 0, 0, 0]	0	.	No
BS_618WFRXY	chr7	117592212	CA	C	rs121908746	CFTR	frameshift_variant	17	12	0.41	chr7:g.117592219del	c.2052del	p.Lys684AsnfsTer38	Pathogenic	ClinVar	Pathogenic	practice guideline	4	38493	None	https://www.ncbi.nlm.nih.gov/clinvar/variation/38493/	InterVar: Pathogenic PVS1=1 PS=[0, 0, 0, 0, 0] PM=[0, 1, 0, 0, 0, 0, 0] PP=[0, 0, 0, 0, 1, 0] BA1=0 BS=[0, 0, 0, 0, 0] BP=[0, 0, 0, 0, 0, 0, 0, 0]	1.7e-4	PASS	No
BS_61AK2H2N	chr11	103125197	C	T	rs137853030;rs137853030&CM091949	DYNC2H1	missense_variant	19	24	0.56	chr11:g.103125197C>T	c.1759C>T	p.Arg587Cys	Pathogenic	ClinVar	Pathogenic	criteria provided, multiple submitters, no conflicts	2	6506	None	https://www.ncbi.nlm.nih.gov/clinvar/variation/6506/	InterVar: Uncertain significance PVS1=0 PS=[0, 0, 0, 0, 0] PM=[0, 1, 0, 0, 0, 0, 0] PP=[0, 0, 1, 0, 1, 0] BA1=0 BS=[0, 0, 0, 0, 0] BP=[0, 0, 0, 0, 0, 0, 0, 0]	2.4e-5	PASS	No
BS_61AK2H2N	chr19	49861765	ACGCTACCTGG	A	rs587784366	PNKP	splice_donor_variant&splice_donor_5th_base_variant&coding_sequence_variant&intron_variant	10	20	0.67	chr19:g.49861769_49861778del	c.1295_1298+6del	NA	Pathogenic	ClinVar	Pathogenic	criteria provided, multiple submitters, no conflicts	2	159788	None	https://www.ncbi.nlm.nih.gov/clinvar/variation/159788/	InterVar: Pathogenic PVS1=1 PS=[0, 0, 0, 0, 0] PM=[0, 1, 0, 0, 0, 0, 0] PP=[0, 0, 0, 0, 1, 0] BA1=0 BS=[0, 0, 0, 0, 0] BP=[0, 0, 0, 0, 0, 0, 0, 0]	6.25e-4	PASS	No
BS_61C97RSA	chr18	31388430	C	T	rs763569094	DSG4	stop_gained	12	15	0.56	chr18:g.31388430C>T	c.280C>T	p.Arg94Ter	Pathogenic	InterVar	NA	NA	NA	NA	NA	NA	InterVar: Pathogenic PVS1=1 PS=[0, 0, 0, 0, 0] PM=[0, 1, 0, 0, 0, 0, 0] PP=[0, 0, 1, 0, 0, 0] BA1=0 BS=[0, 0, 0, 0, 0] BP=[0, 0, 0, 0, 0, 0, 0, 0]	2.43e-4	PASS	No
BS_61KN2D29	chr19	33772836	A	G	rs751780853	CHST8	missense_variant	22	18	0.45	chr19:g.33772836A>G	c.1048A>G	p.Ser350Gly	Likely_pathogenic	InterVar	NA	NA	NA	NA	NA	NA	InterVar: Likely pathogenic PVS1=0 PS=[0, 0, 0, 0, 0] PM=[1, 1, 0, 0, 0, 0, 0] PP=[0, 1, 1, 0, 0, 0] BA1=0 BS=[0, 0, 0, 0, 0] BP=[0, 0, 0, 0, 0, 0, 0, 0]	4.165e-4	PASS	No
BS_61KN2D29	chr3	10410732	A	G	NA	ATP2B2	missense_variant	15	23	0.61	chr3:g.10410732A>G	c.283T>C	p.Phe95Leu	Likely_pathogenic	InterVar	NA	NA	NA	NA	NA	NA	InterVar: Likely pathogenic PVS1=0 PS=[0, 0, 0, 0, 0] PM=[1, 1, 0, 0, 0, 0, 0] PP=[0, 1, 1, 0, 0, 0] BA1=0 BS=[0, 0, 0, 0, 0] BP=[0, 0, 0, 0, 0, 0, 0, 0]	0	.	No
BS_63AK4SCF	chr1	16049884	C	CAATA	rs779593707	CLCNKB	frameshift_variant	25	14	0.36	chr1:g.16049885_16049888dup	c.937_940dup	p.Arg314LysfsTer2	Pathogenic	ClinVar	Pathogenic	criteria provided, multiple submitters, no conflicts	2	523321	None	https://www.ncbi.nlm.nih.gov/clinvar/variation/523321/	InterVar: Pathogenic PVS1=1 PS=[0, 0, 0, 0, 0] PM=[0, 1, 0, 0, 0, 0, 0] PP=[0, 0, 0, 0, 1, 0] BA1=0 BS=[0, 0, 0, 0, 0] BP=[0, 0, 0, 0, 0, 0, 0, 0]	1.5e-5	PASS	No
BS_63AK4SCF	chr15	30904690	CAAAA	C	rs756283160;rs752820596	FAN1	frameshift_variant	21	20	0.49	chr15:g.30904694_30904697del	c.31_34del	p.Lys11GlyfsTer45	Likely_pathogenic	InterVar	NA	NA	NA	NA	NA	NA	InterVar: Likely pathogenic PVS1=1 PS=[0, 0, 0, 0, 0] PM=[0, 1, 0, 0, 0, 0, 0] PP=[0, 0, 0, 0, 0, 0] BA1=0 BS=[0, 0, 0, 0, 0] BP=[0, 0, 0, 0, 0, 0, 0, 0]	0	.	No
BS_63AK4SCF	chr17	10398564	TCTTC	T	NA	MYH8	frameshift_variant	17	16	0.48	chr17:g.10398567_10398570del	c.4054_4057del	p.Glu1352SerfsTer55	Likely_pathogenic	InterVar	NA	NA	NA	NA	NA	NA	InterVar: Likely pathogenic PVS1=1 PS=[0, 0, 0, 0, 0] PM=[0, 1, 0, 0, 0, 0, 0] PP=[0, 0, 0, 0, 0, 0] BA1=0 BS=[0, 0, 0, 0, 0] BP=[0, 0, 0, 0, 0, 0, 0, 0]	1.5e-5	PASS	No
BS_63AK4SCF	chr18	50227597	TA	T	NA	CFAP53	frameshift_variant	14	16	0.53	chr18:g.50227600del	c.1328del	p.Leu443Ter	Likely_pathogenic	InterVar	NA	NA	NA	NA	NA	NA	InterVar: Likely pathogenic PVS1=1 PS=[0, 0, 0, 0, 0] PM=[0, 1, 0, 0, 0, 0, 0] PP=[0, 0, 0, 0, 0, 0] BA1=0 BS=[0, 0, 0, 0, 0] BP=[0, 0, 0, 0, 0, 0, 0, 0]	0	.	No
BS_63AK4SCF	chr19	861703	C	A	rs375772213	CFD	stop_gained	12	8	0.4	chr19:g.861703C>A	c.362C>A	p.Ser121Ter	Pathogenic	InterVar	NA	NA	NA	NA	NA	NA	InterVar: Pathogenic PVS1=1 PS=[0, 0, 0, 0, 0] PM=[0, 1, 0, 0, 0, 0, 0] PP=[0, 0, 1, 0, 0, 0] BA1=0 BS=[0, 0, 0, 0, 0] BP=[0, 0, 0, 0, 0, 0, 0, 0]	0	.	No
BS_63AK4SCF	chr2	237344571	T	C	rs139260335;rs139260335&CM1010426	COL6A3	missense_variant	13	12	0.48	chr2:g.237344571T>C	c.7447A>G	p.Lys2483Glu	Pathogenic	ClinVar	Pathogenic	criteria provided, conflicting interpretations, submissions associated with conceptIDs, consensus call taken	1	196977	Variant has conflicting interpretations in ClinVar and at least 1 submission with P/LP call	https://www.ncbi.nlm.nih.gov/clinvar/variation/196977/	InterVar: Uncertain significance PVS1=0 PS=[0, 0, 0, 0, 0] PM=[1, 1, 0, 0, 0, 0, 0] PP=[0, 0, 1, 0, 0, 0] BA1=0 BS=[0, 0, 0, 0, 0] BP=[1, 0, 0, 0, 0, 0, 0, 0]	9.41e-4	PASS	No
BS_63AK4SCF	chr20	54157216	G	A	rs766440228;rs766440228&CM1610565	CYP24A1	missense_variant	12	17	0.59	chr20:g.54157216G>A	c.1508C>T	p.Pro503Leu	Likely_pathogenic	ClinVar	Likely_pathogenic	criteria provided, single submitter	1	2138356	None	https://www.ncbi.nlm.nih.gov/clinvar/variation/2138356/	InterVar: Uncertain significance PVS1=0 PS=[0, 0, 0, 0, 0] PM=[1, 1, 0, 0, 0, 0, 0] PP=[0, 0, 1, 0, 0, 0] BA1=0 BS=[0, 0, 0, 0, 0] BP=[0, 0, 0, 0, 0, 0, 0, 0]	3.05e-5	PASS	No
BS_63AK4SCF	chr7	143339323	G	A	rs375596425;rs375596425&CS951379	CLCN1	splice_donor_variant	17	18	0.51	chr7:g.143339323G>A	c.1471+1G>A	NA	Pathogenic	ClinVar	Pathogenic	criteria provided, multiple submitters, no conflicts	2	447052	None	https://www.ncbi.nlm.nih.gov/clinvar/variation/447052/	InterVar: Pathogenic PVS1=1 PS=[0, 0, 0, 0, 0] PM=[0, 1, 0, 0, 0, 0, 0] PP=[0, 0, 1, 0, 1, 0] BA1=0 BS=[0, 0, 0, 0, 0] BP=[0, 0, 0, 0, 0, 0, 0, 0]	1.5e-5	PASS	No
BS_63AK4SCF	chr9	6620205	T	C	rs386833578&CM043946	GLDC	missense_variant	18	17	0.49	chr9:g.6620205T>C	c.449A>G	p.Asn150Ser	Likely_pathogenic	ClinVar	Likely_pathogenic	criteria provided, single submitter	1	1417588	None	https://www.ncbi.nlm.nih.gov/clinvar/variation/1417588/	InterVar: Likely pathogenic PVS1=0 PS=[0, 0, 0, 0, 0] PM=[1, 1, 0, 0, 1, 0, 0] PP=[0, 0, 1, 0, 0, 0] BA1=0 BS=[0, 0, 0, 0, 0] BP=[0, 0, 0, 0, 0, 0, 0, 0]	0	.	No
BS_4RV40GPD	chr6	43604663	AC	A	NA	POLH	frameshift_variant	16	14	0.47	chr6:g.43604666del	c.936del	p.Arg313GlyfsTer32	Likely_pathogenic	InterVar	NA	NA	NA	NA	NA	NA	InterVar: Likely pathogenic PVS1=1 PS=[0, 0, 0, 0, 0] PM=[0, 1, 0, 0, 0, 0, 0] PP=[0, 0, 0, 0, 0, 0] BA1=0 BS=[0, 0, 0, 0, 0] BP=[0, 0, 0, 0, 0, 0, 0, 0]	0	.	Yes
BS_63JFFF51	chr16	88807390	G	A	rs387906917;rs387906917&CM112296	CDT1	missense_variant	20	26	0.57	chr16:g.88807390G>A	c.1385G>A	p.Arg462Gln	Likely_pathogenic	ClinVar	Likely_pathogenic	criteria provided, multiple submitters, no conflicts	2	30498	None	https://www.ncbi.nlm.nih.gov/clinvar/variation/30498/	InterVar: Likely pathogenic PVS1=0 PS=[0, 0, 0, 0, 0] PM=[1, 1, 0, 0, 0, 0, 0] PP=[0, 0, 1, 0, 1, 0] BA1=0 BS=[0, 0, 0, 0, 0] BP=[0, 0, 0, 0, 0, 0, 0, 0]	2.08e-4	PASS	No
BS_63JFFF51	chr20	45952664	GTCAC	G	rs753460205	ZNF335	frameshift_variant	17	23	0.58	chr20:g.45952669_45952672del	c.2744_2747del	p.Ser915ThrfsTer3	Pathogenic	ClinVar	Pathogenic	criteria provided, multiple submitters, no conflicts	2	375393	None	https://www.ncbi.nlm.nih.gov/clinvar/variation/375393/	InterVar: Pathogenic PVS1=1 PS=[0, 0, 0, 0, 0] PM=[0, 1, 0, 0, 0, 0, 0] PP=[0, 0, 0, 0, 1, 0] BA1=0 BS=[0, 0, 0, 0, 0] BP=[0, 0, 0, 0, 0, 0, 0, 0]	4.635e-4	PASS	No
BS_63JFFF51	chr4	84704339	T	C	NA	WDFY3	missense_variant&splice_region_variant	17	15	0.47	chr4:g.84704339T>C	c.8441A>G	p.Gln2814Arg	Likely_pathogenic	InterVar	NA	NA	NA	NA	NA	NA	InterVar: Likely pathogenic PVS1=0 PS=[0, 0, 0, 0, 0] PM=[1, 1, 0, 0, 0, 0, 0] PP=[0, 1, 1, 0, 0, 0] BA1=0 BS=[0, 0, 0, 0, 0] BP=[0, 0, 0, 0, 0, 0, 0, 0]	0	.	No
BS_5N2GEGMD	chr19	45352780	A	AC	rs756630156	ERCC2	frameshift_variant	12	18	0.6	chr19:g.45352781dup	c.1867dup	p.Val623GlyfsTer26	Pathogenic	ClinVar	Pathogenic	criteria provided, single submitter	1	1363277	None	https://www.ncbi.nlm.nih.gov/clinvar/variation/1363277/	InterVar: Likely pathogenic PVS1=1 PS=[0, 0, 0, 0, 0] PM=[0, 1, 0, 0, 0, 0, 0] PP=[0, 0, 0, 0, 0, 0] BA1=0 BS=[0, 0, 0, 0, 0] BP=[0, 0, 0, 0, 0, 0, 0, 0]	9.9e-5	PASS	Yes
BS_63WRZJ06	chr11	68796885	GCGGCCCTCGTCCT	G	NA	CPT1A	frameshift_variant	80	51	0.39	chr11:g.68796889_68796901del	c.729_741del	p.Gly244SerfsTer3	Likely_pathogenic	InterVar	NA	NA	NA	NA	NA	NA	InterVar: Likely pathogenic PVS1=1 PS=[0, 0, 0, 0, 0] PM=[0, 1, 0, 0, 0, 0, 0] PP=[0, 0, 0, 0, 0, 0] BA1=0 BS=[0, 0, 0, 0, 0] BP=[0, 0, 0, 0, 0, 0, 0, 0]	0	.	No
BS_63WRZJ06	chr11	119071827	C	T	rs148010194	VPS11	missense_variant	131	139	0.51	chr11:g.119071827C>T	c.868C>T	p.Arg290Trp	Likely_pathogenic	InterVar	NA	NA	NA	NA	NA	NA	InterVar: Likely pathogenic PVS1=0 PS=[0, 0, 0, 0, 0] PM=[1, 1, 0, 0, 0, 0, 0] PP=[0, 1, 1, 0, 0, 0] BA1=0 BS=[0, 0, 0, 0, 0] BP=[0, 0, 0, 0, 0, 0, 0, 0]	2.015e-4	PASS	No
BS_63WRZJ06	chr16	57903954	C	T	rs368328328	CNGB1	missense_variant	87	72	0.45	chr16:g.57903954C>T	c.2662G>A	p.Ala888Thr	Likely_pathogenic	ClinVar	Likely_pathogenic	criteria provided, conflicting interpretations, submissions associated with conceptIDs, latest date evaluated taken	1	843111	Variant has conflicting interpretations in ClinVar and at least 1 submission with P/LP call	https://www.ncbi.nlm.nih.gov/clinvar/variation/843111/	InterVar: Uncertain significance PVS1=0 PS=[0, 0, 0, 0, 0] PM=[1, 1, 0, 0, 0, 0, 0] PP=[0, 0, 1, 0, 0, 0] BA1=0 BS=[0, 0, 0, 0, 0] BP=[0, 0, 0, 0, 0, 0, 0, 0]	8.33e-4	PASS	No
BS_63WRZJ06	chr2	61839647	CTG	C	rs397704718	FAM161A	frameshift_variant	121	121	0.5	chr2:g.61839649_61839650del	c.1355_1356del	p.Thr452SerfsTer3	Pathogenic	ClinVar	Pathogenic	criteria provided, multiple submitters, no conflicts	2	37	None	https://www.ncbi.nlm.nih.gov/clinvar/variation/37/	InterVar: Pathogenic PVS1=1 PS=[0, 0, 0, 0, 0] PM=[0, 1, 0, 0, 0, 0, 0] PP=[0, 0, 0, 0, 1, 0] BA1=0 BS=[0, 0, 0, 0, 0] BP=[0, 0, 0, 0, 0, 0, 0, 0]	1.325e-4	PASS	No
BS_644F21BX	chr17	80110938	C	G	rs375470378;rs375470378&CS064406	GAA	splice_region_variant&splice_polypyrimidine_tract_variant&intron_variant	23	10	0.3	chr17:g.80110938C>G	c.1552-3C>G	NA	Likely_pathogenic	ClinVar	Likely_pathogenic	reviewed by expert panel	3	419722	None	https://www.ncbi.nlm.nih.gov/clinvar/variation/419722/	InterVar: Uncertain significance PVS1=0 PS=[0, 0, 0, 0, 0] PM=[0, 1, 0, 0, 0, 0, 0] PP=[0, 0, 1, 0, 1, 0] BA1=0 BS=[0, 0, 0, 0, 0] BP=[0, 0, 0, 0, 0, 0, 0, 0]	1.385e-4	PASS	No
BS_644F21BX	chr2	27461346	G	A	rs202024173	IFT172	stop_gained	18	15	0.45	chr2:g.27461346G>A	c.2365C>T	p.Arg789Ter	Pathogenic	ClinVar	Pathogenic	criteria provided, multiple submitters, no conflicts	2	816981	None	https://www.ncbi.nlm.nih.gov/clinvar/variation/816981/	InterVar: Pathogenic PVS1=1 PS=[0, 0, 0, 0, 0] PM=[0, 1, 0, 0, 0, 0, 0] PP=[0, 0, 1, 0, 1, 0] BA1=0 BS=[0, 0, 0, 0, 0] BP=[0, 0, 0, 0, 0, 0, 0, 0]	2.4e-5	PASS	No
BS_644F21BX	chr7	76281555	CG	C	NA	SRRM3	frameshift_variant	10	5	0.33	chr7:g.76281556del	c.1124del	p.Arg375ProfsTer224	Likely_pathogenic	InterVar	NA	NA	NA	NA	NA	NA	InterVar: Likely pathogenic PVS1=1 PS=[0, 0, 0, 0, 0] PM=[0, 1, 0, 0, 0, 0, 0] PP=[0, 0, 0, 0, 0, 0] BA1=0 BS=[0, 0, 0, 0, 0] BP=[0, 0, 0, 0, 0, 0, 0, 0]	0	.	No
BS_6458RHRT	chr12	52791254	T	A	rs898952764	KRT3	missense_variant	16	22	0.58	chr12:g.52791254T>A	c.1487A>T	p.Asp496Val	Likely_pathogenic	InterVar	NA	NA	NA	NA	NA	NA	InterVar: Likely pathogenic PVS1=0 PS=[0, 0, 0, 0, 0] PM=[1, 1, 0, 0, 0, 0, 0] PP=[0, 1, 1, 0, 0, 0] BA1=0 BS=[0, 0, 0, 0, 0] BP=[0, 0, 0, 0, 0, 0, 0, 0]	0	.	No
BS_6458RHRT	chr17	58279073	AG	A	NA	MPO	frameshift_variant	19	13	0.41	chr17:g.58279075del	c.819del	p.Ser274ProfsTer160	Likely_pathogenic	InterVar	NA	NA	NA	NA	NA	NA	InterVar: Likely pathogenic PVS1=1 PS=[0, 0, 0, 0, 0] PM=[0, 1, 0, 0, 0, 0, 0] PP=[0, 0, 0, 0, 0, 0] BA1=0 BS=[0, 0, 0, 0, 0] BP=[0, 0, 0, 0, 0, 0, 0, 0]	6.6e-5	PASS	No
BS_6458RHRT	chr20	38532825	TGAGA	T	NA	RALGAPB	frameshift_variant	16	15	0.48	chr20:g.38532828_38532831del	c.2214_2217del	p.Glu738AspfsTer7	Likely_pathogenic	InterVar	NA	NA	NA	NA	NA	NA	InterVar: Likely pathogenic PVS1=1 PS=[0, 0, 0, 0, 0] PM=[0, 1, 0, 0, 0, 0, 0] PP=[0, 0, 0, 0, 0, 0] BA1=0 BS=[0, 0, 0, 0, 0] BP=[0, 0, 0, 0, 0, 0, 0, 0]	0	.	No
BS_656G546M	chr1	150558004	G	A	rs754966903;rs754966903&CM159909	ADAMTSL4	missense_variant	4	13	0.76	chr1:g.150558004G>A	c.2237G>A	p.Arg746His	Pathogenic	ClinVar	Pathogenic	criteria provided, single submitter	1	1457756	None	https://www.ncbi.nlm.nih.gov/clinvar/variation/1457756/	InterVar: Uncertain significance PVS1=0 PS=[0, 0, 0, 0, 0] PM=[1, 1, 0, 0, 0, 0, 0] PP=[0, 0, 1, 0, 0, 0] BA1=0 BS=[0, 0, 0, 0, 0] BP=[1, 0, 0, 0, 0, 0, 0, 0]	2.085e-4	PASS	No
BS_656G546M	chr1	239908410	G	A	NA	CHRM3	stop_gained	18	16	0.47	chr1:g.239908410G>A	c.959G>A	p.Trp320Ter	Likely_pathogenic	InterVar	NA	NA	NA	NA	NA	NA	InterVar: Pathogenic PVS1=1 PS=[0, 0, 0, 0, 0] PM=[0, 1, 0, 0, 0, 0, 0] PP=[0, 0, 1, 0, 0, 0] BA1=0 BS=[0, 0, 0, 0, 0] BP=[0, 0, 0, 0, 0, 0, 0, 0]	0	.	No
BS_656G546M	chr19	11110714	G	A	rs544453230;rs544453230&CM920439	LDLR	missense_variant	11	11	0.5	chr19:g.11110714G>A	c.1003G>A	p.Gly335Ser	Likely_pathogenic	ClinVar	Likely_pathogenic	criteria provided, conflicting interpretations, submissions associated with conceptIDs, consensus call taken	1	183105	Variant has conflicting interpretations in ClinVar and at least 1 submission with P/LP call	https://www.ncbi.nlm.nih.gov/clinvar/variation/183105/	InterVar: Uncertain significance PVS1=0 PS=[0, 0, 0, 0, 0] PM=[1, 0, 0, 0, 0, 0, 0] PP=[0, 1, 1, 0, 0, 0] BA1=0 BS=[0, 0, 0, 0, 0] BP=[1, 0, 0, 0, 0, 0, 0, 0]	6.045e-4	PASS	No
BS_656G546M	chr2	178604035	G	A	rs775367836	TTN	stop_gained	19	14	0.42	chr2:g.178604035G>A	c.54652C>T	p.Arg18218Ter	Likely_pathogenic	ClinVar	Likely_pathogenic	criteria provided, multiple submitters, no conflicts	2	1795471	None	https://www.ncbi.nlm.nih.gov/clinvar/variation/1795471/	InterVar: Likely pathogenic PVS1=1 PS=[0, 0, 0, 0, 0] PM=[0, 1, 0, 0, 0, 0, 0] PP=[0, 0, 0, 0, 0, 0] BA1=0 BS=[0, 0, 0, 0, 0] BP=[0, 0, 0, 0, 0, 0, 0, 0]	1.5e-5	PASS	No
BS_656G546M	chr2	233617940	C	G	rs200115254	UGT1A8	stop_gained	27	11	0.29	chr2:g.233617940C>G	c.233C>G	p.Ser78Ter	Likely_pathogenic	InterVar	NA	NA	NA	NA	NA	NA	InterVar: Likely pathogenic PVS1=1 PS=[0, 0, 0, 0, 0] PM=[0, 1, 0, 0, 0, 0, 0] PP=[0, 0, 0, 0, 0, 0] BA1=0 BS=[0, 0, 0, 0, 0] BP=[0, 0, 0, 0, 0, 0, 0, 0]	0	.	No
BS_656G546M	chr22	37073538	G	A	NA	TMPRSS6	stop_gained	14	20	0.59	chr22:g.37073538G>A	c.1549C>T	p.Gln517Ter	Pathogenic	InterVar	NA	NA	NA	NA	NA	NA	InterVar: Pathogenic PVS1=1 PS=[0, 0, 0, 0, 0] PM=[0, 1, 0, 0, 0, 0, 0] PP=[0, 0, 1, 0, 0, 0] BA1=0 BS=[0, 0, 0, 0, 0] BP=[0, 0, 0, 0, 0, 0, 0, 0]	0	.	No
BS_65WGB39R	chr11	59866402	G	T	rs749820775	TCN1	stop_gained	11	17	0.61	chr11:g.59866402G>T	c.69C>A	p.Cys23Ter	Pathogenic	ClinVar	Pathogenic	criteria provided, single submitter	1	1459208	None	https://www.ncbi.nlm.nih.gov/clinvar/variation/1459208/	InterVar: Uncertain significance PVS1=1 PS=[0, 0, 0, 0, 0] PM=[0, 0, 0, 0, 0, 0, 0] PP=[0, 0, 0, 0, 0, 0] BA1=0 BS=[0, 0, 0, 0, 0] BP=[0, 0, 0, 0, 0, 0, 0, 0]	1.325e-4	PASS	No
BS_65WGB39R	chr8	27776796	G	GA	NA	ESCO2	frameshift_variant	12	17	0.59	chr8:g.27776799dup	c.491dup	p.Asn164LysfsTer10	Pathogenic	ClinVar	Pathogenic	criteria provided, single submitter	1	1443648	None	https://www.ncbi.nlm.nih.gov/clinvar/variation/1443648/	InterVar: Likely pathogenic PVS1=1 PS=[0, 0, 0, 0, 0] PM=[0, 1, 0, 0, 0, 0, 0] PP=[0, 0, 0, 0, 0, 0] BA1=0 BS=[0, 0, 0, 0, 0] BP=[0, 0, 0, 0, 0, 0, 0, 0]	0	.	No
BS_65YZYWHD	chr5	137628420	C	T	NA	KLHL3	missense_variant	17	22	0.56	chr5:g.137628420C>T	c.1468G>A	p.Gly490Arg	Likely_pathogenic	InterVar	NA	NA	NA	NA	NA	NA	InterVar: Likely pathogenic PVS1=0 PS=[0, 0, 0, 0, 0] PM=[1, 1, 0, 0, 0, 0, 0] PP=[0, 1, 1, 0, 0, 0] BA1=0 BS=[0, 0, 0, 0, 0] BP=[0, 0, 0, 0, 0, 0, 0, 0]	0	.	No
BS_65YZYWHD	chr8	43122290	TC	T	rs745980127	POMK	frameshift_variant	25	15	0.38	chr8:g.43122292del	c.468del	p.Leu157Ter	Likely_pathogenic	InterVar	NA	NA	NA	NA	NA	NA	InterVar: Likely pathogenic PVS1=1 PS=[0, 0, 0, 0, 0] PM=[0, 1, 0, 0, 0, 0, 0] PP=[0, 0, 0, 0, 0, 0] BA1=0 BS=[0, 0, 0, 0, 0] BP=[0, 0, 0, 0, 0, 0, 0, 0]	3.05e-5	PASS	No
BS_683F9WT2	chr12	52550035	T	C	rs144642438	KRT71	missense_variant	21	16	0.43	chr12:g.52550035T>C	c.650A>G	p.Lys217Arg	Likely_pathogenic	InterVar	NA	NA	NA	NA	NA	NA	InterVar: Likely pathogenic PVS1=0 PS=[0, 0, 0, 0, 0] PM=[1, 1, 0, 0, 0, 0, 0] PP=[0, 1, 1, 0, 0, 0] BA1=0 BS=[0, 0, 0, 0, 0] BP=[0, 0, 0, 0, 0, 0, 0, 0]	1.85e-4	PASS	No
BS_683F9WT2	chr16	27573942	C	T	rs142375551	KATNIP	stop_gained	17	15	0.47	chr16:g.27573942C>T	c.49C>T	p.Arg17Ter	Pathogenic	ClinVar	Pathogenic	criteria provided, conflicting interpretations, single submission associated with conceptIDs	1	828110	Variant has conflicting interpretations in ClinVar and at least 1 submission with P/LP call	https://www.ncbi.nlm.nih.gov/clinvar/variation/828110/	InterVar: Pathogenic PVS1=1 PS=[0, 0, 0, 0, 0] PM=[0, 0, 0, 0, 0, 0, 0] PP=[0, 0, 1, 0, 1, 0] BA1=0 BS=[0, 0, 0, 0, 0] BP=[0, 0, 0, 0, 0, 0, 0, 0]	5.97e-4	PASS	No
BS_683F9WT2	chr22	37089630	G	A	rs763397215	TMPRSS6	stop_gained	14	13	0.48	chr22:g.37089630G>A	c.784C>T	p.Arg262Ter	Likely_pathogenic	InterVar	NA	NA	NA	NA	NA	NA	InterVar: Likely pathogenic PVS1=1 PS=[0, 0, 0, 0, 0] PM=[0, 1, 0, 0, 0, 0, 0] PP=[0, 0, 0, 0, 0, 0] BA1=0 BS=[0, 0, 0, 0, 0] BP=[0, 0, 0, 0, 0, 0, 0, 0]	0	.	No
BS_683F9WT2	chr5	177095652	C	T	rs1251599959	FGFR4	missense_variant	12	11	0.48	chr5:g.177095652C>T	c.1750C>T	p.Leu584Phe	Likely_pathogenic	InterVar	NA	NA	NA	NA	NA	NA	InterVar: Likely pathogenic PVS1=0 PS=[0, 0, 0, 0, 0] PM=[1, 1, 0, 0, 0, 0, 0] PP=[0, 1, 1, 0, 0, 0] BA1=0 BS=[0, 0, 0, 0, 0] BP=[0, 0, 0, 0, 0, 0, 0, 0]	1.5e-5	PASS	No
BS_683F9WT2	chr7	80662988	A	G	rs3211901	CD36	splice_acceptor_variant	19	9	0.32	chr7:g.80662988A>G	c.430-2A>G	NA	Likely_pathogenic	ClinVar	Likely_pathogenic	criteria provided, conflicting interpretations, submissions associated with conceptIDs, latest date evaluated taken	1	632009	Variant has conflicting interpretations in ClinVar and at least 1 submission with P/LP call	https://www.ncbi.nlm.nih.gov/clinvar/variation/632009/	InterVar: Pathogenic PVS1=1 PS=[0, 0, 0, 0, 0] PM=[0, 1, 0, 0, 0, 0, 0] PP=[0, 0, 1, 0, 0, 0] BA1=0 BS=[0, 0, 0, 0, 0] BP=[0, 0, 0, 0, 0, 0, 0, 0]	2.465e-4	PASS	No
BS_6E10DMSJ	chr11	77156900	A	G	rs111033486;rs111033486&CM150447	MYO7A	missense_variant	15	17	0.53	chr11:g.77156900A>G	c.631A>G	p.Ser211Gly	Likely_pathogenic	ClinVar	Likely_pathogenic	reviewed by expert panel	3	43325	None	https://www.ncbi.nlm.nih.gov/clinvar/variation/43325/	InterVar: Likely pathogenic PVS1=0 PS=[0, 0, 0, 0, 0] PM=[1, 1, 0, 0, 0, 0, 0] PP=[0, 0, 1, 0, 1, 0] BA1=0 BS=[0, 0, 0, 0, 0] BP=[0, 0, 0, 0, 0, 0, 0, 0]	1.08e-4	PASS	No
BS_6E10DMSJ	chr11	111743531	C	T	rs900406350	PPP2R1B	splice_acceptor_variant	16	9	0.36	chr11:g.111743531C>T	c.1400-1G>A	NA	Pathogenic	InterVar	NA	NA	NA	NA	NA	NA	InterVar: Pathogenic PVS1=1 PS=[0, 0, 0, 0, 0] PM=[0, 1, 0, 0, 0, 0, 0] PP=[0, 0, 1, 0, 0, 0] BA1=0 BS=[0, 0, 0, 0, 0] BP=[0, 0, 0, 0, 0, 0, 0, 0]	7.7e-5	PASS	No
BS_6EASDEJQ	chr1	173914725	C	T	rs121909552;rs121909552&CM890016&CX153308	SERPINC1	missense_variant	14	24	0.63	chr1:g.173914725C>T	c.236G>A	p.Arg79His	Likely_pathogenic	ClinVar	Likely_pathogenic	criteria provided, conflicting interpretations, submissions associated with conceptIDs, consensus call taken	1	18014	Variant has conflicting interpretations in ClinVar and at least 1 submission with P/LP call	https://www.ncbi.nlm.nih.gov/clinvar/variation/18014/	InterVar: Uncertain significance PVS1=0 PS=[0, 0, 0, 0, 0] PM=[1, 1, 0, 0, 0, 0, 0] PP=[0, 0, 1, 0, 0, 0] BA1=0 BS=[0, 0, 0, 0, 0] BP=[0, 0, 0, 0, 0, 0, 0, 0]	3.39e-4	PASS	No
BS_6EASDEJQ	chr12	120737094	C	T	rs61732144;rs61732144&CM900002&CM122638	ACADS	missense_variant	14	14	0.5	chr12:g.120737094C>T	c.319C>T	p.Arg107Cys	Pathogenic	ClinVar	Pathogenic	criteria provided, conflicting interpretations, submissions associated with conceptIDs, consensus call taken	1	3826	Variant has conflicting interpretations in ClinVar and at least 1 submission with P/LP call	https://www.ncbi.nlm.nih.gov/clinvar/variation/3826/	InterVar: Uncertain significance PVS1=0 PS=[0, 0, 0, 0, 0] PM=[1, 0, 0, 0, 0, 0, 0] PP=[0, 0, 1, 0, 0, 0] BA1=0 BS=[1, 0, 0, 0, 0] BP=[0, 0, 0, 0, 0, 0, 0, 0]	2.31e-4	PASS	No
BS_6EASDEJQ	chr13	20979748	CT	C	NA	LATS2	frameshift_variant	23	20	0.47	chr13:g.20979749del	c.2714del	p.Glu905GlyfsTer19	Likely_pathogenic	InterVar	NA	NA	NA	NA	NA	NA	InterVar: Likely pathogenic PVS1=1 PS=[0, 0, 0, 0, 0] PM=[0, 1, 0, 0, 0, 0, 0] PP=[0, 0, 0, 0, 0, 0] BA1=0 BS=[0, 0, 0, 0, 0] BP=[0, 0, 0, 0, 0, 0, 0, 0]	0	.	No
BS_6EASDEJQ	chr2	38071277	TTCTGCCTGCACTC	T	rs72549380	CYP1B1	frameshift_variant	15	16	0.52	chr2:g.38071278_38071290del	c.1064_1076del	p.Arg355HisfsTer69	Pathogenic	ClinVar	Pathogenic	criteria provided, multiple submitters, no conflicts	2	282564	None	https://www.ncbi.nlm.nih.gov/clinvar/variation/282564/	InterVar: Pathogenic PVS1=1 PS=[0, 0, 0, 0, 0] PM=[0, 1, 0, 0, 0, 0, 0] PP=[0, 0, 0, 0, 1, 0] BA1=0 BS=[0, 0, 0, 0, 0] BP=[0, 0, 0, 0, 0, 0, 0, 0]	3.7e-4	PASS	No
BS_6EASDEJQ	chr2	112559574	G	C	NA	POLR1B	missense_variant&splice_region_variant	16	16	0.5	chr2:g.112559574G>C	c.1612G>C	p.Gly538Arg	Likely_pathogenic	InterVar	NA	NA	NA	NA	NA	NA	InterVar: Likely pathogenic PVS1=0 PS=[0, 0, 0, 0, 0] PM=[1, 1, 0, 0, 0, 0, 0] PP=[0, 1, 1, 0, 0, 0] BA1=0 BS=[0, 0, 0, 0, 0] BP=[0, 0, 0, 0, 0, 0, 0, 0]	0	.	No
BS_6FD0SW6E	chr11	108511117	G	A	rs1219818556	EXPH5	stop_gained	27	16	0.37	chr11:g.108511117G>A	c.4390C>T	p.Gln1464Ter	Likely_pathogenic	InterVar	NA	NA	NA	NA	NA	NA	InterVar: Likely pathogenic PVS1=1 PS=[0, 0, 0, 0, 0] PM=[0, 1, 0, 0, 0, 0, 0] PP=[0, 0, 0, 0, 0, 0] BA1=0 BS=[0, 0, 0, 0, 0] BP=[0, 0, 0, 0, 0, 0, 0, 0]	7.3e-5	PASS	No
BS_63JFFF51	chr8	144512562	C	G	NA	RECQL4	splice_acceptor_variant	30	14	0.32	chr8:g.144512562C>G	c.2886-1G>C	NA	Pathogenic	InterVar	NA	NA	NA	NA	NA	NA	InterVar: Pathogenic PVS1=1 PS=[0, 0, 0, 0, 0] PM=[0, 1, 0, 0, 0, 0, 0] PP=[0, 0, 1, 0, 0, 0] BA1=0 BS=[0, 0, 0, 0, 0] BP=[0, 0, 0, 0, 0, 0, 0, 0]	0	.	Yes
BS_6FHKKNF0	chr1	244842061	G	C	rs367956888	COX20	splice_donor_region_variant&intron_variant	20	22	0.52	chr1:g.244842061G>C	c.157+3G>C	NA	Pathogenic	ClinVar	Pathogenic	criteria provided, conflicting interpretations, submissions associated with conceptIDs, consensus call taken	1	380082	Variant has conflicting interpretations in ClinVar and at least 1 submission with P/LP call	https://www.ncbi.nlm.nih.gov/clinvar/variation/380082/	InterVar: Uncertain significance PVS1=0 PS=[0, 0, 0, 0, 0] PM=[0, 1, 0, 0, 0, 0, 0] PP=[0, 0, 0, 0, 0, 0] BA1=0 BS=[0, 0, 0, 0, 0] BP=[0, 0, 0, 0, 0, 0, 0, 0]	9.885e-4	PASS	No
BS_6FHKKNF0	chr19	48297995	C	T	rs201133219;rs201133219&CS130280	ODAD1	splice_donor_5th_base_variant&intron_variant	16	10	0.38	chr19:g.48297995C>T	c.1502+5G>A	NA	Pathogenic	ClinVar	Pathogenic	criteria provided, multiple submitters, no conflicts	2	39640	None	https://www.ncbi.nlm.nih.gov/clinvar/variation/39640/	InterVar: Uncertain significance PVS1=0 PS=[0, 0, 0, 0, 0] PM=[0, 0, 0, 0, 0, 0, 0] PP=[0, 0, 1, 0, 1, 0] BA1=0 BS=[0, 0, 0, 0, 0] BP=[0, 0, 0, 0, 0, 0, 0, 0]	1.54e-4	PASS	No
BS_6FHKKNF0	chr4	122743534	AG	A	NA	BBS12	frameshift_variant	14	16	0.53	chr4:g.122743535del	c.1643del	p.Ser548ThrfsTer11	Likely_pathogenic	InterVar	NA	NA	NA	NA	NA	NA	InterVar: Likely pathogenic PVS1=1 PS=[0, 0, 0, 0, 0] PM=[0, 1, 0, 0, 0, 0, 0] PP=[0, 0, 0, 0, 0, 0] BA1=0 BS=[0, 0, 0, 0, 0] BP=[0, 0, 0, 0, 0, 0, 0, 0]	0	.	No
BS_6H3DP0G0	chr4	70644188	AT	A	rs529979202	ENAM	frameshift_variant	14	15	0.52	chr4:g.70644189del	c.2763del	p.Asp921GlufsTer32	Pathogenic	ClinVar	Pathogenic	criteria provided, single submitter	1	418735	None	https://www.ncbi.nlm.nih.gov/clinvar/variation/418735/	InterVar: Pathogenic PVS1=1 PS=[0, 0, 0, 0, 0] PM=[0, 1, 0, 0, 0, 0, 0] PP=[0, 0, 0, 0, 1, 0] BA1=0 BS=[0, 0, 0, 0, 0] BP=[0, 0, 0, 0, 0, 0, 0, 0]	3.24e-4	PASS	No
BS_6H3DP0G0	chr5	32087411	TG	T	NA	PDZD2	frameshift_variant	25	12	0.32	chr5:g.32087412del	c.3964del	p.Ala1322ProfsTer12	Likely_pathogenic	InterVar	NA	NA	NA	NA	NA	NA	InterVar: Likely pathogenic PVS1=1 PS=[0, 0, 0, 0, 0] PM=[0, 1, 0, 0, 0, 0, 0] PP=[0, 0, 0, 0, 0, 0] BA1=0 BS=[0, 0, 0, 0, 0] BP=[0, 0, 0, 0, 0, 0, 0, 0]	0	.	No
BS_6H3DP0G0	chr7	21749702	C	T	rs368260932;rs368260932&CM122123	DNAH11	stop_gained	16	22	0.58	chr7:g.21749702C>T	c.8698C>T	p.Arg2900Ter	Pathogenic	ClinVar	Pathogenic	criteria provided, multiple submitters, no conflicts	2	36981	None	https://www.ncbi.nlm.nih.gov/clinvar/variation/36981/	InterVar: Pathogenic PVS1=1 PS=[0, 0, 0, 0, 0] PM=[0, 1, 0, 0, 0, 0, 0] PP=[0, 0, 1, 0, 1, 0] BA1=0 BS=[0, 0, 0, 0, 0] BP=[0, 0, 0, 0, 0, 0, 0, 0]	1.695e-4	PASS	No
BS_6K3Y2WXF	chr1	94021880	A	G	rs777415466;rs777415466&CM109668&CD1310358&CX087706&HD060001	ABCA4	missense_variant	13	10	0.43	chr1:g.94021880A>G	c.4739T>C	p.Leu1580Ser	Likely_pathogenic	ClinVar	Likely_pathogenic	criteria provided, conflicting interpretations, submissions associated with conceptIDs, consensus call taken	1	236121	Variant has conflicting interpretations in ClinVar and at least 1 submission with P/LP call	https://www.ncbi.nlm.nih.gov/clinvar/variation/236121/	InterVar: Uncertain significance PVS1=0 PS=[0, 0, 0, 0, 0] PM=[1, 1, 0, 0, 0, 0, 0] PP=[0, 0, 0, 0, 1, 0] BA1=0 BS=[0, 0, 0, 0, 0] BP=[0, 0, 0, 0, 0, 0, 0, 0]	0	.	No
BS_6K3Y2WXF	chr11	78226579	G	A	NA	GAB2	stop_gained	8	4	0.33	chr11:g.78226579G>A	c.1093C>T	p.Arg365Ter	Pathogenic	InterVar	NA	NA	NA	NA	NA	NA	InterVar: Pathogenic PVS1=1 PS=[0, 0, 0, 0, 0] PM=[0, 1, 0, 0, 0, 0, 0] PP=[0, 0, 1, 0, 0, 0] BA1=0 BS=[0, 0, 0, 0, 0] BP=[0, 0, 0, 0, 0, 0, 0, 0]	0	.	No
BS_6K3Y2WXF	chr11	119078614	G	A	rs782700645	VPS11	missense_variant	12	14	0.54	chr11:g.119078614G>A	c.1973G>A	p.Arg658His	Likely_pathogenic	InterVar	NA	NA	NA	NA	NA	NA	InterVar: Likely pathogenic PVS1=0 PS=[0, 0, 0, 0, 0] PM=[1, 1, 0, 0, 0, 0, 0] PP=[0, 1, 1, 0, 0, 0] BA1=0 BS=[0, 0, 0, 0, 0] BP=[0, 0, 0, 0, 0, 0, 0, 0]	6.6e-5	PASS	No
BS_63JFFF51	chr16	3591125	TC	T	NA	SLX4	frameshift_variant	18	16	0.47	chr16:g.3591127del	c.2512del	p.Asp838ThrfsTer9	Likely_pathogenic	InterVar	NA	NA	NA	NA	NA	NA	InterVar: Likely pathogenic PVS1=1 PS=[0, 0, 0, 0, 0] PM=[0, 1, 0, 0, 0, 0, 0] PP=[0, 0, 0, 0, 0, 0] BA1=0 BS=[0, 0, 0, 0, 0] BP=[0, 0, 0, 0, 0, 0, 0, 0]	0	.	Yes
BS_6K3Y2WXF	chr2	178728498	A	T	rs727505178	TTN	splice_donor_variant	5	12	0.71	chr2:g.178728498A>T	c.19426+2T>A	NA	Likely_pathogenic	ClinVar	Likely_pathogenic	criteria provided, conflicting interpretations, single submission associated with conceptIDs	1	179861	Variant has conflicting interpretations in ClinVar and at least 1 submission with P/LP call	https://www.ncbi.nlm.nih.gov/clinvar/variation/179861/	InterVar: Pathogenic PVS1=1 PS=[0, 0, 0, 0, 0] PM=[0, 1, 0, 0, 0, 0, 0] PP=[0, 0, 1, 0, 0, 0] BA1=0 BS=[0, 0, 0, 0, 0] BP=[0, 0, 0, 0, 0, 0, 0, 0]	0	.	No
BS_6FD0SW6E	chr7	6005918	C	A	rs121434629;rs121434629&CM083750&CM061907	PMS2	missense_variant	20	19	0.49	chr7:g.6005918C>A	c.137G>T	p.Ser46Ile	Likely_pathogenic	ClinVar	Likely_pathogenic	reviewed by expert panel	3	9245	None	https://www.ncbi.nlm.nih.gov/clinvar/variation/9245/	InterVar: Likely pathogenic PVS1=0 PS=[0, 0, 0, 0, 0] PM=[1, 1, 0, 0, 0, 0, 0] PP=[0, 0, 1, 0, 1, 0] BA1=0 BS=[0, 0, 0, 0, 0] BP=[1, 0, 0, 0, 0, 0, 0, 0]	3.31e-4	PASS	Yes
BS_6K3Y2WXF	chr22	38115628	G	A	rs1484455290&CM121238	PLA2G6	stop_gained	18	12	0.4	chr22:g.38115628G>A	c.1933C>T	p.Arg645Ter	Pathogenic	ClinVar	Pathogenic	criteria provided, single submitter	1	1028628	None	https://www.ncbi.nlm.nih.gov/clinvar/variation/1028628/	InterVar: Pathogenic PVS1=1 PS=[0, 0, 0, 0, 0] PM=[0, 1, 0, 0, 0, 0, 0] PP=[0, 0, 1, 0, 1, 0] BA1=0 BS=[0, 0, 0, 0, 0] BP=[0, 0, 0, 0, 0, 0, 0, 0]	0	PASS	No
BS_6K3Y2WXF	chr4	57025439	T	G	NA	POLR2B	stop_gained	10	10	0.5	chr4:g.57025439T>G	c.3141T>G	p.Tyr1047Ter	Likely_pathogenic	InterVar	NA	NA	NA	NA	NA	NA	InterVar: Likely pathogenic PVS1=1 PS=[0, 0, 0, 0, 0] PM=[0, 1, 0, 0, 0, 0, 0] PP=[0, 0, 0, 0, 0, 0] BA1=0 BS=[0, 0, 0, 0, 0] BP=[0, 0, 0, 0, 0, 0, 0, 0]	0	.	No
BS_6K3Y2WXF	chr5	112839514	T	A	rs1801155;rs1801155&CM970090&CD972005&CD130095	APC	missense_variant	14	8	0.36	chr5:g.112839514T>A	c.3920T>A	p.Ile1307Lys	Likely_pathogenic	ClinVar	Likely_pathogenic	criteria provided, conflicting interpretations, submissions associated with conceptIDs, consensus call taken	1	822	Variant has conflicting interpretations in ClinVar and at least 1 submission with P/LP call	https://www.ncbi.nlm.nih.gov/clinvar/variation/822/	InterVar: Likely benign PVS1=0 PS=[0, 0, 0, 0, 0] PM=[1, 0, 0, 0, 0, 0, 0] PP=[0, 0, 0, 0, 0, 0] BA1=0 BS=[1, 0, 0, 0, 0] BP=[1, 0, 0, 0, 0, 0, 0, 0]	8.365e-4	PASS	Yes
BS_6K3Y2WXF	chrX	107565043	G	T	NA	FRMPD3	stop_gained	8	2	0.2	chrX:g.107565043G>T	c.1273G>T	p.Glu425Ter	Pathogenic	InterVar	NA	NA	NA	NA	NA	NA	InterVar: Pathogenic PVS1=1 PS=[0, 0, 0, 0, 0] PM=[0, 1, 0, 0, 0, 0, 0] PP=[0, 0, 1, 0, 0, 0] BA1=0 BS=[0, 0, 0, 0, 0] BP=[0, 0, 0, 0, 0, 0, 0, 0]	0	.	No
BS_6M3B3TKJ	chr7	122133562	G	T	rs1014557802	AASS	stop_gained	18	24	0.57	chr7:g.122133562G>T	c.165C>A	p.Tyr55Ter	Pathogenic	InterVar	NA	NA	NA	NA	NA	NA	InterVar: Pathogenic PVS1=1 PS=[0, 0, 0, 0, 0] PM=[0, 1, 0, 0, 0, 0, 0] PP=[0, 0, 1, 0, 0, 0] BA1=0 BS=[0, 0, 0, 0, 0] BP=[0, 0, 0, 0, 0, 0, 0, 0]	3.05e-5	PASS	No
BS_6M3B3TKJ	chr8	23028330	C	T	rs41308110	TNFRSF10B	splice_donor_variant	21	15	0.42	chr8:g.23028330C>T	c.748+1G>A	NA	Pathogenic	InterVar	NA	NA	NA	NA	NA	NA	InterVar: Pathogenic PVS1=1 PS=[0, 0, 0, 0, 0] PM=[0, 1, 0, 0, 0, 0, 0] PP=[0, 0, 1, 0, 1, 0] BA1=0 BS=[0, 0, 0, 0, 0] BP=[0, 0, 0, 0, 0, 0, 0, 0]	7.405e-4	PASS	No
BS_6N7KRTKM	chr12	49954233	G	A	rs104894334;rs104894334&CM970101	AQP2	missense_variant	15	17	0.53	chr12:g.49954233G>A	c.439G>A	p.Ala147Thr	Pathogenic	ClinVar	Pathogenic	criteria provided, single submitter	1	17832	None	https://www.ncbi.nlm.nih.gov/clinvar/variation/17832/	InterVar: Likely pathogenic PVS1=0 PS=[0, 0, 0, 0, 0] PM=[1, 1, 0, 0, 0, 0, 0] PP=[0, 0, 1, 0, 1, 0] BA1=0 BS=[0, 0, 0, 0, 0] BP=[0, 0, 0, 0, 0, 0, 0, 0]	1.54e-4	PASS	No
BS_6N7KRTKM	chr17	4899583	C	T	rs1407243713&CS034991	CHRNE	splice_acceptor_variant	20	14	0.41	chr17:g.4899583C>T	c.918-1G>A	NA	Pathogenic	ClinVar	Pathogenic	criteria provided, single submitter	1	582326	None	https://www.ncbi.nlm.nih.gov/clinvar/variation/582326/	InterVar: Pathogenic PVS1=1 PS=[0, 0, 0, 0, 0] PM=[0, 1, 0, 0, 0, 0, 0] PP=[0, 0, 1, 0, 1, 0] BA1=0 BS=[0, 0, 0, 0, 0] BP=[0, 0, 0, 0, 0, 0, 0, 0]	0	.	No
BS_6PFQJMM3	chr1	19244016	C	A	rs1261194928	EMC1	splice_acceptor_variant	20	21	0.51	chr1:g.19244016C>A	c.221-1G>T	NA	Likely_pathogenic	ClinVar	Likely_pathogenic	criteria provided, single submitter	1	2418640	None	https://www.ncbi.nlm.nih.gov/clinvar/variation/2418640/	InterVar: Pathogenic PVS1=1 PS=[0, 0, 0, 0, 0] PM=[0, 1, 0, 0, 0, 0, 0] PP=[0, 0, 1, 0, 0, 0] BA1=0 BS=[0, 0, 0, 0, 0] BP=[0, 0, 0, 0, 0, 0, 0, 0]	3.05e-5	PASS	No
BS_6PFQJMM3	chr12	121847211	G	C	rs137852867;rs137852867&CM001717	HPD	stop_gained	15	6	0.29	chr12:g.121847211G>C	c.600C>G	p.Tyr200Ter	Pathogenic	InterVar	NA	NA	0	NA	NA	NA	InterVar: Pathogenic PVS1=1 PS=[0, 0, 0, 0, 0] PM=[0, 1, 0, 0, 0, 0, 0] PP=[0, 0, 1, 0, 1, 0] BA1=0 BS=[0, 0, 0, 0, 0] BP=[0, 0, 0, 0, 0, 0, 0, 0]	1.5e-5	PASS	No
BS_6PFQJMM3	chr2	201217672	GC	G	NA	CASP10	frameshift_variant	14	14	0.5	chr2:g.201217676del	c.1504del	p.Gln502SerfsTer6	Pathogenic	ClinVar	Pathogenic	criteria provided, single submitter	1	1685600	None	https://www.ncbi.nlm.nih.gov/clinvar/variation/1685600/	InterVar: Likely pathogenic PVS1=1 PS=[0, 0, 0, 0, 0] PM=[0, 1, 0, 0, 0, 0, 0] PP=[0, 0, 0, 0, 0, 0] BA1=0 BS=[0, 0, 0, 0, 0] BP=[0, 0, 0, 0, 0, 0, 0, 0]	0	.	No
BS_6PQN5AMH	chr11	72674150	G	A	rs767407972	PDE2A	stop_gained	13	13	0.5	chr11:g.72674150G>A	c.58C>T	p.Arg20Ter	Pathogenic	InterVar	NA	NA	NA	NA	NA	NA	InterVar: Pathogenic PVS1=1 PS=[0, 0, 0, 0, 0] PM=[0, 1, 0, 0, 0, 0, 0] PP=[0, 0, 1, 0, 0, 0] BA1=0 BS=[0, 0, 0, 0, 0] BP=[0, 0, 0, 0, 0, 0, 0, 0]	1.5e-5	PASS	No
BS_6PQN5AMH	chr12	52306256	G	A	rs199951808	KRT86	missense_variant	16	17	0.52	chr12:g.52306256G>A	c.1223G>A	p.Arg408His	Likely_pathogenic	InterVar	NA	NA	NA	NA	NA	NA	InterVar: Likely pathogenic PVS1=0 PS=[0, 0, 0, 0, 0] PM=[1, 1, 0, 0, 0, 0, 0] PP=[0, 1, 1, 0, 0, 0] BA1=0 BS=[0, 0, 0, 0, 0] BP=[0, 0, 0, 0, 0, 0, 0, 0]	7.05e-4	PASS	No
BS_6PQN5AMH	chr13	95560230	G	A	rs781569954	CLDN10	missense_variant	15	20	0.57	chr13:g.95560230G>A	c.319G>A	p.Gly107Arg	Likely_pathogenic	InterVar	NA	NA	NA	NA	NA	NA	InterVar: Likely pathogenic PVS1=0 PS=[0, 0, 0, 0, 0] PM=[1, 1, 0, 0, 0, 0, 0] PP=[0, 1, 1, 0, 0, 0] BA1=0 BS=[0, 0, 0, 0, 0] BP=[0, 0, 0, 0, 0, 0, 0, 0]	1.5e-5	PASS	No
BS_6PQN5AMH	chr9	5080373	C	A	rs766524586	JAK2	missense_variant	9	24	0.73	chr9:g.5080373C>A	c.2276C>A	p.Ser759Tyr	Likely_pathogenic	InterVar	NA	NA	NA	NA	NA	NA	InterVar: Likely pathogenic PVS1=0 PS=[0, 0, 0, 0, 0] PM=[1, 1, 0, 0, 0, 0, 0] PP=[0, 1, 1, 0, 0, 0] BA1=0 BS=[0, 0, 0, 0, 0] BP=[0, 0, 0, 0, 0, 0, 0, 0]	1.945e-4	PASS	No
BS_6S0YKNJD	chr12	102894893	A	G	rs75193786;rs75193786&CM981428&CM920541&CM024620	PAH	missense_variant	22	13	0.37	chr12:g.102894893A>G	c.194T>C	p.Ile65Thr	Pathogenic	ClinVar	Pathogenic	reviewed by expert panel	3	636	None	https://www.ncbi.nlm.nih.gov/clinvar/variation/636/	InterVar: Likely pathogenic PVS1=0 PS=[0, 0, 0, 0, 0] PM=[1, 1, 0, 0, 0, 0, 0] PP=[0, 0, 1, 0, 1, 0] BA1=0 BS=[0, 0, 0, 0, 0] BP=[1, 0, 0, 0, 0, 0, 0, 0]	5.4e-4	PASS	No
BS_6S0YKNJD	chr2	73572357	C	T	rs772624348;rs772624348&CM020923&CD150744	ALMS1	stop_gained	23	22	0.49	chr2:g.73572357C>T	c.10480C>T	p.Gln3494Ter	Pathogenic	ClinVar	Pathogenic	criteria provided, multiple submitters, no conflicts	2	210122	None	https://www.ncbi.nlm.nih.gov/clinvar/variation/210122/	InterVar: Pathogenic PVS1=1 PS=[0, 0, 0, 0, 0] PM=[0, 1, 0, 0, 0, 0, 0] PP=[0, 0, 1, 0, 1, 0] BA1=0 BS=[0, 0, 0, 0, 0] BP=[0, 0, 0, 0, 0, 0, 0, 0]	7.7e-5	PASS	No
BS_6S7T92KS	chr11	102796790	C	T	NA	MMP1	splice_acceptor_variant	13	26	0.67	chr11:g.102796790C>T	c.500-1G>A	NA	Pathogenic	InterVar	NA	NA	NA	NA	NA	NA	InterVar: Pathogenic PVS1=1 PS=[0, 0, 0, 0, 0] PM=[0, 1, 0, 0, 0, 0, 0] PP=[0, 0, 1, 0, 0, 0] BA1=0 BS=[0, 0, 0, 0, 0] BP=[0, 0, 0, 0, 0, 0, 0, 0]	0	.	No
BS_6S7T92KS	chr4	88074903	C	T	rs755226061;rs755226061&CM994295&CM1313859	PKD2	stop_gained	18	10	0.36	chr4:g.88074903C>T	c.2614C>T	p.Arg872Ter	Pathogenic	ClinVar	Pathogenic	criteria provided, multiple submitters, no conflicts	2	448036	None	https://www.ncbi.nlm.nih.gov/clinvar/variation/448036/	InterVar: Pathogenic PVS1=1 PS=[0, 0, 0, 0, 0] PM=[0, 1, 0, 0, 0, 0, 0] PP=[0, 0, 1, 0, 1, 0] BA1=0 BS=[0, 0, 0, 0, 0] BP=[0, 0, 0, 0, 0, 0, 0, 0]	1.5e-5	PASS	No
BS_6VQ446ZB	chr10	79311129	T	G	NA	ZMIZ1	stop_gained	20	6	0.23	chr10:g.79311129T>G	c.3041T>G	p.Leu1014Ter	Pathogenic	InterVar	NA	NA	NA	NA	NA	NA	InterVar: Pathogenic PVS1=1 PS=[0, 0, 0, 0, 0] PM=[0, 1, 0, 0, 0, 0, 0] PP=[0, 0, 1, 0, 0, 0] BA1=0 BS=[0, 0, 0, 0, 0] BP=[0, 0, 0, 0, 0, 0, 0, 0]	0	.	No
BS_6VQ446ZB	chr11	116837101	G	A	rs1373700967&CM108780	APOA1	stop_gained	16	17	0.52	chr11:g.116837101G>A	c.100C>T	p.Arg34Ter	Pathogenic	ClinVar	Pathogenic	criteria provided, single submitter	1	2137256	None	https://www.ncbi.nlm.nih.gov/clinvar/variation/2137256/	InterVar: Likely pathogenic PVS1=1 PS=[0, 0, 0, 0, 0] PM=[0, 1, 0, 0, 0, 0, 0] PP=[0, 0, 0, 0, 0, 0] BA1=0 BS=[0, 0, 0, 0, 0] BP=[0, 0, 0, 0, 0, 0, 0, 0]	0	.	No
BS_6VQ446ZB	chr15	65029613	T	G	rs769064443	MTFMT	start_lost	11	3	0.21	chr15:g.65029613T>G	c.1A>C	p.Met1?	Pathogenic	ClinVar	Pathogenic	criteria provided, multiple submitters, no conflicts	2	1324745	None	https://www.ncbi.nlm.nih.gov/clinvar/variation/1324745/	InterVar: Uncertain significance PVS1=0 PS=[0, 0, 0, 0, 0] PM=[0, 1, 0, 0, 0, 0, 0] PP=[0, 0, 0, 0, 0, 0] BA1=0 BS=[0, 0, 0, 0, 0] BP=[0, 0, 0, 0, 0, 0, 0, 0]	4.9e-5	PASS	No
BS_6K3Y2WXF	chr20	32429336	A	G	rs1600575080	ASXL1	splice_acceptor_variant	10	7	0.41	chr20:g.32429336A>G	c.472-2A>G	NA	Pathogenic	InterVar	NA	NA	NA	NA	NA	NA	InterVar: Pathogenic PVS1=1 PS=[0, 0, 0, 0, 0] PM=[0, 1, 0, 0, 0, 0, 0] PP=[0, 0, 1, 0, 0, 0] BA1=0 BS=[0, 0, 0, 0, 0] BP=[0, 0, 0, 0, 0, 0, 0, 0]	1.5e-5	PASS	Yes
BS_6VTM903X	chr10	124403835	T	C	rs121965046;rs121965046&CM920520	OAT	missense_variant	19	11	0.37	chr10:g.124403835T>C	c.734A>G	p.Tyr245Cys	Likely_pathogenic	InterVar	NA	NA	0	NA	NA	NA	InterVar: Likely pathogenic PVS1=0 PS=[0, 0, 0, 0, 0] PM=[1, 1, 0, 0, 0, 0, 0] PP=[0, 0, 1, 0, 1, 0] BA1=0 BS=[0, 0, 0, 0, 0] BP=[0, 0, 0, 0, 0, 0, 0, 0]	3.05e-5	PASS	No
BS_6VTM903X	chr11	47667631	T	TC	rs1402992136	AGBL2	frameshift_variant	12	25	0.68	chr11:g.47667632dup	c.2279dup	p.Asn761LysfsTer2	Likely_pathogenic	InterVar	NA	NA	NA	NA	NA	NA	InterVar: Likely pathogenic PVS1=1 PS=[0, 0, 0, 0, 0] PM=[0, 1, 0, 0, 0, 0, 0] PP=[0, 0, 0, 0, 0, 0] BA1=0 BS=[0, 0, 0, 0, 0] BP=[0, 0, 0, 0, 0, 0, 0, 0]	0	.	No
BS_6VTM903X	chr2	227310822	CT	C	rs760846085;rs760846085&CD172707	COL4A3	frameshift_variant	24	14	0.37	chr2:g.227310823del	c.4803del	p.Gly1602AlafsTer13	Pathogenic	ClinVar	Pathogenic	criteria provided, multiple submitters, no conflicts	2	550931	None	https://www.ncbi.nlm.nih.gov/clinvar/variation/550931/	InterVar: Pathogenic PVS1=1 PS=[0, 0, 0, 0, 0] PM=[0, 1, 0, 0, 0, 0, 0] PP=[0, 0, 0, 0, 1, 0] BA1=0 BS=[0, 0, 0, 0, 0] BP=[0, 0, 0, 0, 0, 0, 0, 0]	4.6e-5	PASS	No
BS_6VYD7653	chr1	15444683	TGGTGGGGCTTCAG	T	rs753459089	CTRC	frameshift_variant	10	13	0.57	chr1:g.15444688_15444700del	c.576_588del	p.Trp192Ter	Pathogenic	ClinVar	Pathogenic	criteria provided, single submitter	1	1749479	None	https://www.ncbi.nlm.nih.gov/clinvar/variation/1749479/	InterVar: Likely pathogenic PVS1=1 PS=[0, 0, 0, 0, 0] PM=[0, 1, 0, 0, 0, 0, 0] PP=[0, 0, 0, 0, 0, 0] BA1=0 BS=[0, 0, 0, 0, 0] BP=[0, 0, 0, 0, 0, 0, 0, 0]	0	.	No
BS_6VYD7653	chr14	104802288	G	A	NA	ZBTB42	missense_variant	14	20	0.59	chr14:g.104802288G>A	c.1091G>A	p.Cys364Tyr	Likely_pathogenic	InterVar	NA	NA	NA	NA	NA	NA	InterVar: Likely pathogenic PVS1=0 PS=[0, 0, 0, 0, 0] PM=[1, 1, 0, 0, 0, 0, 0] PP=[0, 1, 1, 0, 0, 0] BA1=0 BS=[0, 0, 0, 0, 0] BP=[0, 0, 0, 0, 0, 0, 0, 0]	0	.	No
BS_6VYD7653	chr17	75283517	A	C	NA	SLC25A19	missense_variant	21	6	0.22	chr17:g.75283517A>C	c.365T>G	p.Phe122Cys	Likely_pathogenic	InterVar	NA	NA	NA	NA	NA	NA	InterVar: Likely pathogenic PVS1=0 PS=[0, 0, 0, 0, 0] PM=[1, 1, 0, 0, 0, 0, 0] PP=[0, 1, 1, 0, 0, 0] BA1=0 BS=[0, 0, 0, 0, 0] BP=[1, 0, 0, 0, 0, 0, 0, 0]	0	.	No
BS_6VYD7653	chr4	56019557	T	C	rs1236457610	CEP135	splice_donor_variant	12	16	0.57	chr4:g.56019557T>C	c.3215+2T>C	NA	Pathogenic	InterVar	NA	NA	0	NA	NA	NA	InterVar: Pathogenic PVS1=1 PS=[0, 0, 0, 0, 0] PM=[0, 1, 0, 0, 0, 0, 0] PP=[0, 0, 1, 0, 1, 0] BA1=0 BS=[0, 0, 0, 0, 0] BP=[0, 0, 0, 0, 0, 0, 0, 0]	3.05e-5	PASS	No
BS_6VYD7653	chr4	67753959	T	C	rs776395394	GNRHR	missense_variant	9	17	0.65	chr4:g.67753959T>C	c.377A>G	p.Tyr126Cys	Likely_pathogenic	InterVar	NA	NA	NA	NA	NA	NA	InterVar: Likely pathogenic PVS1=0 PS=[0, 0, 0, 0, 0] PM=[1, 1, 0, 0, 0, 0, 0] PP=[0, 1, 1, 0, 0, 0] BA1=0 BS=[0, 0, 0, 0, 0] BP=[0, 0, 0, 0, 0, 0, 0, 0]	0	.	No
BS_6VYD7653	chr6	33176471	G	GC	NA	COL11A2	frameshift_variant	16	4	0.2	chr6:g.33176471_33176472insC	c.2130_2131insG	p.Gln711AlafsTer25	Likely_pathogenic	InterVar	NA	NA	NA	NA	NA	NA	InterVar: Likely pathogenic PVS1=1 PS=[0, 0, 0, 0, 0] PM=[0, 1, 0, 0, 0, 0, 0] PP=[0, 0, 0, 0, 0, 0] BA1=0 BS=[0, 0, 0, 0, 0] BP=[0, 0, 0, 0, 0, 0, 0, 0]	0	.	No
BS_6VYD7653	chr8	11563001	G	A	rs1254453742	BLK	stop_gained	19	12	0.39	chr8:g.11563001G>A	c.1203G>A	p.Trp401Ter	Pathogenic	InterVar	NA	NA	NA	NA	NA	NA	InterVar: Pathogenic PVS1=1 PS=[0, 0, 0, 0, 0] PM=[0, 1, 0, 0, 0, 0, 0] PP=[0, 0, 1, 0, 0, 0] BA1=0 BS=[0, 0, 0, 0, 0] BP=[0, 0, 0, 0, 0, 0, 0, 0]	0	.	No
BS_6X36H0V9	chr15	41388492	G	A	rs765203135	NDUFAF1	stop_gained	23	17	0.43	chr15:g.41388492G>A	c.790C>T	p.Arg264Ter	Likely_pathogenic	InterVar	NA	NA	NA	NA	NA	NA	InterVar: Likely pathogenic PVS1=1 PS=[0, 0, 0, 0, 0] PM=[0, 1, 0, 0, 0, 0, 0] PP=[0, 0, 0, 0, 0, 0] BA1=0 BS=[0, 0, 0, 0, 0] BP=[0, 0, 0, 0, 0, 0, 0, 0]	2.4e-5	PASS	No
BS_6X36H0V9	chr22	42627690	T	G	rs794728013;rs794728013&CS971706	CYB5R3	splice_acceptor_variant	12	17	0.59	chr22:g.42627690T>G	c.464-2A>C	NA	Pathogenic	ClinVar	Pathogenic	criteria provided, multiple submitters, no conflicts	2	245	None	https://www.ncbi.nlm.nih.gov/clinvar/variation/245/	InterVar: Pathogenic PVS1=1 PS=[0, 0, 0, 0, 0] PM=[0, 1, 0, 0, 0, 0, 0] PP=[0, 0, 1, 0, 1, 0] BA1=0 BS=[0, 0, 0, 0, 0] BP=[0, 0, 0, 0, 0, 0, 0, 0]	9.7e-5	PASS	No
BS_6Y9AK5F8	chr1	1435798	T	TGGCGCGGAGC	rs749383814	VWA1	frameshift_variant	10	11	0.52	chr1:g.1435810_1435819dup	c.62_71dup	p.Gly25ArgfsTer74	Pathogenic	ClinVar	Pathogenic	criteria provided, multiple submitters, no conflicts	2	830327	None	https://www.ncbi.nlm.nih.gov/clinvar/variation/830327/	InterVar: Uncertain significance PVS1=1 PS=[0, 0, 0, 0, 0] PM=[0, 0, 0, 0, 0, 0, 0] PP=[0, 0, 0, 0, 1, 0] BA1=0 BS=[0, 0, 0, 0, 0] BP=[0, 0, 0, 0, 0, 0, 0, 0]	9.545e-4	PASS	No
BS_6Y9AK5F8	chr19	40600090	CT	C	rs747013505	LTBP4	upstream_gene_variant	15	16	0.52	chr19:g.40600091del	NA	NA	Pathogenic	ClinVar	Pathogenic	criteria provided, multiple submitters, no conflicts	2	189236	None	https://www.ncbi.nlm.nih.gov/clinvar/variation/189236/	InterVar: Pathogenic PVS1=1 PS=[0, 0, 0, 0, 0] PM=[0, 1, 0, 0, 0, 0, 0] PP=[0, 0, 0, 0, 1, 0] BA1=0 BS=[0, 0, 0, 0, 0] BP=[0, 0, 0, 0, 0, 0, 0, 0]	1.695e-4	PASS	No
BS_6Y9AK5F8	chr2	143040429	TCTTTAAG	T	rs770642379	KYNU	frameshift_variant&splice_region_variant	20	16	0.44	chr2:g.143040431_143040437del	c.1045_1051del	p.Phe349LysfsTer4	Pathogenic	ClinVar	Pathogenic	criteria provided, multiple submitters, no conflicts	2	403731	None	https://www.ncbi.nlm.nih.gov/clinvar/variation/403731/	InterVar: Pathogenic PVS1=1 PS=[0, 0, 0, 0, 0] PM=[0, 1, 0, 0, 0, 0, 0] PP=[0, 0, 0, 0, 1, 0] BA1=0 BS=[0, 0, 0, 0, 0] BP=[0, 0, 0, 0, 0, 0, 0, 0]	6.15e-5	PASS	No
BS_6Y9AK5F8	chr22	50626033	T	A	rs74315475;rs74315475&CM940107	ARSA	missense_variant	17	12	0.41	chr22:g.50626033T>A	c.1010A>T	p.Asp337Val	Pathogenic	ClinVar	Pathogenic	criteria provided, multiple submitters, no conflicts	2	3080	None	https://www.ncbi.nlm.nih.gov/clinvar/variation/3080/	InterVar: Uncertain significance PVS1=0 PS=[0, 0, 0, 0, 0] PM=[0, 1, 0, 0, 0, 0, 0] PP=[0, 0, 1, 0, 1, 0] BA1=0 BS=[0, 0, 0, 0, 0] BP=[0, 0, 0, 0, 0, 0, 0, 0]	1.235e-4	PASS	No
BS_70SGSPD8	chr11	78124187	GGTAATCCAAC	G	NA	ALG8	frameshift_variant	16	11	0.41	chr11:g.78124190_78124199del	c.192_201del	p.Leu65ProfsTer23	Likely_pathogenic	InterVar	NA	NA	NA	NA	NA	NA	InterVar: Likely pathogenic PVS1=1 PS=[0, 0, 0, 0, 0] PM=[0, 1, 0, 0, 0, 0, 0] PP=[0, 0, 0, 0, 0, 0] BA1=0 BS=[0, 0, 0, 0, 0] BP=[0, 0, 0, 0, 0, 0, 0, 0]	0	.	No
BS_70SGSPD8	chr13	52024288	GTA	G	NA	ALG11	frameshift_variant	13	17	0.57	chr13:g.52024293_52024294del	c.563_564del	p.Ile188ArgfsTer30	Likely_pathogenic	InterVar	NA	NA	NA	NA	NA	NA	InterVar: Likely pathogenic PVS1=1 PS=[0, 0, 0, 0, 0] PM=[0, 1, 0, 0, 0, 0, 0] PP=[0, 0, 0, 0, 0, 0] BA1=0 BS=[0, 0, 0, 0, 0] BP=[0, 0, 0, 0, 0, 0, 0, 0]	0	.	No
BS_70SGSPD8	chr14	23143160	G	C	rs554159244	SLC7A8	missense_variant	12	17	0.59	chr14:g.23143160G>C	c.553C>G	p.Arg185Gly	Likely_pathogenic	InterVar	NA	NA	NA	NA	NA	NA	InterVar: Likely pathogenic PVS1=0 PS=[0, 0, 0, 0, 0] PM=[1, 1, 0, 0, 0, 0, 0] PP=[0, 1, 1, 0, 0, 0] BA1=0 BS=[0, 0, 0, 0, 0] BP=[0, 0, 0, 0, 0, 0, 0, 0]	0	.	No
BS_70SGSPD8	chr6	158144397	G	A	NA	SERAC1	stop_gained	15	20	0.57	chr6:g.158144397G>A	c.511C>T	p.Gln171Ter	Pathogenic	InterVar	NA	NA	NA	NA	NA	NA	InterVar: Pathogenic PVS1=1 PS=[0, 0, 0, 0, 0] PM=[0, 1, 0, 0, 0, 0, 0] PP=[0, 0, 1, 0, 0, 0] BA1=0 BS=[0, 0, 0, 0, 0] BP=[0, 0, 0, 0, 0, 0, 0, 0]	0	.	No
BS_71CN44A6	chr3	47841618	G	T	rs1231808442	DHX30	missense_variant&splice_region_variant	13	20	0.61	chr3:g.47841618G>T	c.670G>T	p.Gly224Trp	Likely_pathogenic	InterVar	NA	NA	NA	NA	NA	NA	InterVar: Likely pathogenic PVS1=0 PS=[0, 0, 0, 0, 0] PM=[1, 1, 0, 0, 0, 0, 0] PP=[0, 1, 1, 0, 0, 0] BA1=0 BS=[0, 0, 0, 0, 0] BP=[0, 0, 0, 0, 0, 0, 0, 0]	0	.	No
BS_6K3Y2WXF	chr16	2086815	TTTGTGTCCA	T	rs1555438624	TSC2	inframe_deletion	16	27	0.63	chr16:g.2086820_2086828del	c.4938_4946del	p.Ser1647_Val1649del	Likely_pathogenic	ClinVar	Likely_pathogenic	criteria provided, single submitter	1	448733	None	https://www.ncbi.nlm.nih.gov/clinvar/variation/448733/	InterVar: Uncertain significance PVS1=0 PS=[0, 0, 0, 0, 0] PM=[0, 1, 0, 1, 0, 0, 0] PP=[0, 0, 0, 0, 1, 0] BA1=0 BS=[0, 0, 0, 0, 0] BP=[0, 0, 0, 0, 0, 0, 0, 0]	0	.	Yes
BS_6VTM903X	chr1	45331699	AG	A	rs587778536;rs587778536&CD030388	MUTYH	frameshift_variant	20	15	0.43	chr1:g.45331702del	c.1063del	p.Ala357ProfsTer23	Pathogenic	ClinVar	Pathogenic	criteria provided, conflicting interpretations, submissions associated with conceptIDs, consensus call taken	1	134860	Variant has conflicting interpretations in ClinVar and at least 1 submission with P/LP call	https://www.ncbi.nlm.nih.gov/clinvar/variation/134860/	InterVar: Likely pathogenic PVS1=1 PS=[0, 0, 0, 0, 0] PM=[0, 1, 0, 0, 0, 0, 0] PP=[0, 0, 0, 0, 0, 0] BA1=0 BS=[0, 0, 0, 0, 0] BP=[0, 0, 0, 0, 0, 0, 0, 0]	1.08e-4	PASS	Yes
BS_751B2CF8	chr7	117642566	G	A	rs77010898;rs77010898&CM962484&CM900061	CFTR	stop_gained	20	21	0.51	chr7:g.117642566G>A	c.3846G>A	p.Trp1282Ter	Pathogenic	ClinVar	Pathogenic	practice guideline	4	7129	None	https://www.ncbi.nlm.nih.gov/clinvar/variation/7129/	InterVar: Pathogenic PVS1=1 PS=[0, 0, 0, 0, 0] PM=[0, 0, 0, 0, 0, 0, 0] PP=[0, 0, 1, 0, 1, 0] BA1=0 BS=[1, 0, 0, 0, 0] BP=[0, 0, 0, 0, 0, 0, 0, 0]	1.385e-4	PASS	No
BS_79FBVAB7	chr1	228276585	G	GGCCCCCC	rs1473188312	OBSCN	frameshift_variant	12	7	0.37	chr1:g.228276589_228276590insCCCGCCC	c.7485_7486insCCCGCCC	p.Thr2496ProfsTer25	Likely_pathogenic	InterVar	NA	NA	NA	NA	NA	NA	InterVar: Likely pathogenic PVS1=1 PS=[0, 0, 0, 0, 0] PM=[0, 1, 0, 0, 0, 0, 0] PP=[0, 0, 0, 0, 0, 0] BA1=0 BS=[0, 0, 0, 0, 0] BP=[0, 0, 0, 0, 0, 0, 0, 0]	1.5e-5	PASS	No
BS_79FBVAB7	chr6	87500583	G	GTT	NA	SLC35A1	frameshift_variant	6	16	0.73	chr6:g.87500584_87500585dup	c.271_272dup	p.Leu91PhefsTer2	Likely_pathogenic	InterVar	NA	NA	NA	NA	NA	NA	InterVar: Likely pathogenic PVS1=1 PS=[0, 0, 0, 0, 0] PM=[0, 1, 0, 0, 0, 0, 0] PP=[0, 0, 0, 0, 0, 0] BA1=0 BS=[0, 0, 0, 0, 0] BP=[0, 0, 0, 0, 0, 0, 0, 0]	0	.	No
BS_7CBZW7P6	chr10	101010781	CT	C	rs397516633;rs397516633&CD161987	PDZD7	frameshift_variant	6	7	0.54	chr10:g.101010783del	c.2107del	p.Ser703ValfsTer20	Pathogenic	ClinVar	Pathogenic	criteria provided, multiple submitters, no conflicts	2	44121	None	https://www.ncbi.nlm.nih.gov/clinvar/variation/44121/	InterVar: Pathogenic PVS1=1 PS=[0, 0, 0, 0, 0] PM=[0, 1, 0, 0, 0, 0, 0] PP=[0, 0, 0, 0, 1, 0] BA1=0 BS=[0, 0, 0, 0, 0] BP=[0, 0, 0, 0, 0, 0, 0, 0]	6.625e-4	PASS	No
BS_7CBZW7P6	chr19	46411589	TTTGA	T	NA	CCDC8	frameshift_variant	4	13	0.76	chr19:g.46411592_46411595del	c.1218_1221del	p.Asn406LysfsTer72	Likely_pathogenic	InterVar	NA	NA	NA	NA	NA	NA	InterVar: Likely pathogenic PVS1=1 PS=[0, 0, 0, 0, 0] PM=[0, 1, 0, 0, 0, 0, 0] PP=[0, 0, 0, 0, 0, 0] BA1=0 BS=[0, 0, 0, 0, 0] BP=[0, 0, 0, 0, 0, 0, 0, 0]	0	.	No
BS_7CBZW7P6	chr4	121854790	G	A	rs119466002;rs119466002&CM030644	BBS7	missense_variant	7	11	0.61	chr4:g.121854790G>A	c.632C>T	p.Thr211Ile	Pathogenic	ClinVar	Pathogenic	criteria provided, multiple submitters, no conflicts	2	3016	None	https://www.ncbi.nlm.nih.gov/clinvar/variation/3016/	InterVar: Likely pathogenic PVS1=0 PS=[0, 0, 0, 0, 0] PM=[1, 1, 0, 0, 0, 0, 0] PP=[0, 0, 1, 0, 1, 0] BA1=0 BS=[0, 0, 0, 0, 0] BP=[0, 0, 0, 0, 0, 0, 0, 0]	5.31e-4	PASS	No
BS_7CBZW7P6	chr5	119452823	T	A	rs1001866915	HSD17B4	intron_variant	17	15	0.47	chr5:g.119452823T>A	c.58+190T>A	NA	Likely_pathogenic	ClinVar	Likely_pathogenic	criteria provided, single submitter	1	586027	None	https://www.ncbi.nlm.nih.gov/clinvar/variation/586027/	InterVar: Pathogenic PVS1=1 PS=[0, 0, 0, 0, 0] PM=[0, 1, 0, 0, 0, 0, 0] PP=[0, 0, 1, 0, 1, 0] BA1=0 BS=[0, 0, 0, 0, 0] BP=[0, 0, 0, 0, 0, 0, 0, 0]	5.3e-4	PASS	No
BS_751B2CF8	chr15	40210185	ACT	A	rs756459860	BUB1B	frameshift_variant	20	17	0.46	chr15:g.40210188_40210189del	c.2363_2364del	p.Ser788CysfsTer29	Pathogenic	ClinVar	Pathogenic	criteria provided, multiple submitters, no conflicts	2	986977	None	https://www.ncbi.nlm.nih.gov/clinvar/variation/986977/	InterVar: Pathogenic PVS1=1 PS=[0, 0, 0, 0, 0] PM=[0, 1, 0, 0, 0, 0, 0] PP=[0, 0, 0, 0, 1, 0] BA1=0 BS=[0, 0, 0, 0, 0] BP=[0, 0, 0, 0, 0, 0, 0, 0]	2.4e-5	PASS	Yes
BS_7FHJGTZG	chr11	72095041	C	CG	rs760867044	LRRC51	frameshift_variant	20	13	0.39	chr11:g.72095043dup	c.384dup	p.Leu129AlafsTer3	Likely_pathogenic	InterVar	NA	NA	NA	NA	NA	NA	InterVar: Likely pathogenic PVS1=1 PS=[0, 0, 0, 0, 0] PM=[0, 1, 0, 0, 0, 0, 0] PP=[0, 0, 0, 0, 0, 0] BA1=0 BS=[0, 0, 0, 0, 0] BP=[0, 0, 0, 0, 0, 0, 0, 0]	1.5e-5	PASS	No
BS_7FHJGTZG	chr3	124474731	G	A	NA	KALRN	stop_gained&splice_region_variant	24	14	0.37	chr3:g.124474731G>A	c.4100G>A	p.Trp1367Ter	Pathogenic	InterVar	NA	NA	NA	NA	NA	NA	InterVar: Pathogenic PVS1=1 PS=[0, 0, 0, 0, 0] PM=[0, 1, 0, 0, 0, 0, 0] PP=[0, 0, 1, 0, 0, 0] BA1=0 BS=[0, 0, 0, 0, 0] BP=[0, 0, 0, 0, 0, 0, 0, 0]	0	.	No
BS_7FHJGTZG	chr7	143330772	G	A	rs150885084;rs150885084&CM980361	CLCN1	missense_variant&splice_region_variant	24	22	0.48	chr7:g.143330772G>A	c.854G>A	p.Gly285Glu	Pathogenic	ClinVar	Pathogenic	criteria provided, multiple submitters, no conflicts	2	280100	None	https://www.ncbi.nlm.nih.gov/clinvar/variation/280100/	InterVar: Likely pathogenic PVS1=0 PS=[0, 0, 0, 0, 0] PM=[1, 1, 0, 0, 0, 0, 0] PP=[0, 0, 1, 0, 1, 0] BA1=0 BS=[0, 0, 0, 0, 0] BP=[0, 0, 0, 0, 0, 0, 0, 0]	6.15e-5	PASS	No
BS_7GZKB2J6	chr14	34783927	C	G	rs768216576	BAZ1A	missense_variant&splice_region_variant	12	25	0.68	chr14:g.34783927C>G	c.1832G>C	p.Gly611Ala	Likely_pathogenic	InterVar	NA	NA	NA	NA	NA	NA	InterVar: Likely pathogenic PVS1=0 PS=[0, 0, 0, 0, 0] PM=[1, 1, 0, 0, 0, 0, 0] PP=[0, 1, 1, 0, 0, 0] BA1=0 BS=[0, 0, 0, 0, 0] BP=[0, 0, 0, 0, 0, 0, 0, 0]	0	.	No
BS_7GZKB2J6	chr21	42382101	C	T	rs181949335;rs181949335&CM073384	TMPRSS3	missense_variant	19	18	0.49	chr21:g.42382101C>T	c.916G>A	p.Ala306Thr	Pathogenic	ClinVar	Pathogenic	criteria provided, multiple submitters, no conflicts	2	46131	None	https://www.ncbi.nlm.nih.gov/clinvar/variation/46131/	InterVar: Uncertain significance PVS1=0 PS=[0, 0, 0, 0, 0] PM=[0, 1, 0, 0, 0, 0, 0] PP=[0, 0, 1, 0, 1, 0] BA1=0 BS=[0, 0, 0, 0, 0] BP=[0, 0, 0, 0, 0, 0, 0, 0]	4.025e-4	PASS	No
BS_7GZKB2J6	chr6	151430154	T	C	rs144972972;rs144972972&CM147820	RMND1	missense_variant	17	16	0.48	chr6:g.151430154T>C	c.713A>G	p.Asn238Ser	Pathogenic	ClinVar	Pathogenic	criteria provided, conflicting interpretations, submissions associated with conceptIDs, consensus call taken	1	225255	Variant has conflicting interpretations in ClinVar and at least 1 submission with P/LP call	https://www.ncbi.nlm.nih.gov/clinvar/variation/225255/	InterVar: Uncertain significance PVS1=0 PS=[0, 0, 0, 0, 0] PM=[1, 1, 0, 0, 0, 0, 0] PP=[0, 0, 0, 0, 0, 0] BA1=0 BS=[0, 0, 0, 0, 0] BP=[0, 0, 0, 0, 0, 0, 0, 0]	4.78e-4	PASS	No
BS_7NEND0C1	chr1	113107639	G	A	NA	LRIG2	stop_gained	29	17	0.37	chr1:g.113107639G>A	c.1359G>A	p.Trp453Ter	Pathogenic	InterVar	NA	NA	NA	NA	NA	NA	InterVar: Pathogenic PVS1=1 PS=[0, 0, 0, 0, 0] PM=[0, 1, 0, 0, 0, 0, 0] PP=[0, 0, 1, 0, 0, 0] BA1=0 BS=[0, 0, 0, 0, 0] BP=[0, 0, 0, 0, 0, 0, 0, 0]	0	.	No
BS_7NEND0C1	chr1	210683582	C	T	rs768347864	KCNH1	missense_variant	22	25	0.53	chr1:g.210683582C>T	c.2669G>A	p.Arg890His	Likely_pathogenic	InterVar	NA	NA	NA	NA	NA	NA	InterVar: Likely pathogenic PVS1=0 PS=[0, 0, 0, 0, 0] PM=[1, 1, 0, 0, 0, 0, 0] PP=[0, 1, 1, 0, 0, 0] BA1=0 BS=[0, 0, 0, 0, 0] BP=[0, 0, 0, 0, 0, 0, 0, 0]	2.085e-4	PASS	No
BS_7NEND0C1	chr12	80255183	C	T	rs371465450;rs371465450&CM137544	OTOGL	stop_gained&splice_region_variant	10	18	0.64	chr12:g.80255183C>T	c.1585C>T	p.Gln529Ter	Pathogenic	ClinVar	Pathogenic	criteria provided, multiple submitters, no conflicts	2	503724	None	https://www.ncbi.nlm.nih.gov/clinvar/variation/503724/	InterVar: Pathogenic PVS1=1 PS=[0, 0, 0, 0, 0] PM=[0, 1, 0, 0, 0, 0, 0] PP=[0, 0, 1, 0, 1, 0] BA1=0 BS=[0, 0, 0, 0, 0] BP=[0, 0, 0, 0, 0, 0, 0, 0]	1.08e-4	PASS	No
BS_7NEND0C1	chr12	122380559	C	G	NA	CLIP1	splice_acceptor_variant	17	15	0.47	chr12:g.122380559C>G	c.-106-1G>C	NA	Pathogenic	InterVar	NA	NA	NA	NA	NA	NA	InterVar: Pathogenic PVS1=1 PS=[0, 0, 0, 0, 0] PM=[0, 1, 0, 0, 0, 0, 0] PP=[0, 0, 1, 0, 0, 0] BA1=0 BS=[0, 0, 0, 0, 0] BP=[0, 0, 0, 0, 0, 0, 0, 0]	6.6e-5	PASS	No
BS_7NEND0C1	chr5	66144422	A	AC	NA	SREK1	frameshift_variant	20	19	0.49	chr5:g.66144427dup	c.51dup	p.Thr18HisfsTer51	Likely_pathogenic	InterVar	NA	NA	NA	NA	NA	NA	InterVar: Likely pathogenic PVS1=1 PS=[0, 0, 0, 0, 0] PM=[0, 1, 0, 0, 0, 0, 0] PP=[0, 0, 0, 0, 0, 0] BA1=0 BS=[0, 0, 0, 0, 0] BP=[0, 0, 0, 0, 0, 0, 0, 0]	0	.	No
BS_751B2CF8	chr12	132642548	AG	A	NA	POLE	frameshift_variant	17	8	0.32	chr12:g.132642550del	c.4909del	p.Leu1637SerfsTer13	Likely_pathogenic	InterVar	NA	NA	NA	NA	NA	NA	InterVar: Likely pathogenic PVS1=1 PS=[0, 0, 0, 0, 0] PM=[0, 1, 0, 0, 0, 0, 0] PP=[0, 0, 0, 0, 0, 0] BA1=0 BS=[0, 0, 0, 0, 0] BP=[0, 0, 0, 0, 0, 0, 0, 0]	0	.	Yes
BS_7QH9BCJQ	chr11	68041832	G	T	CS147612	TCIRG1	splice_donor_variant	18	12	0.4	chr11:g.68041832G>T	c.196+1G>T	NA	Pathogenic	ClinVar	Pathogenic	criteria provided, multiple submitters, no conflicts	2	1068056	None	https://www.ncbi.nlm.nih.gov/clinvar/variation/1068056/	InterVar: Pathogenic PVS1=1 PS=[0, 0, 0, 0, 0] PM=[0, 1, 0, 0, 0, 0, 0] PP=[0, 0, 1, 0, 0, 0] BA1=0 BS=[0, 0, 0, 0, 0] BP=[0, 0, 0, 0, 0, 0, 0, 0]	0	.	No
BS_7QH9BCJQ	chr16	3013594	C	T	rs1382082637	CLDN9	stop_gained	15	11	0.42	chr16:g.3013594C>T	c.232C>T	p.Gln78Ter	Likely_pathogenic	InterVar	NA	NA	NA	NA	NA	NA	InterVar: Pathogenic PVS1=1 PS=[0, 0, 0, 0, 0] PM=[0, 1, 0, 0, 0, 0, 0] PP=[0, 0, 1, 0, 0, 0] BA1=0 BS=[0, 0, 0, 0, 0] BP=[0, 0, 0, 0, 0, 0, 0, 0]	0	.	No
BS_7QH9BCJQ	chr17	80107705	C	T	rs142967546;rs142967546&CM128385	GAA	missense_variant	19	17	0.47	chr17:g.80107705C>T	c.841C>T	p.Arg281Trp	Likely_pathogenic	ClinVar	Likely_pathogenic	reviewed by expert panel	3	283894	None	https://www.ncbi.nlm.nih.gov/clinvar/variation/283894/	InterVar: Likely pathogenic PVS1=0 PS=[0, 0, 0, 0, 0] PM=[1, 1, 0, 0, 0, 0, 0] PP=[0, 0, 1, 0, 1, 0] BA1=0 BS=[0, 0, 0, 0, 0] BP=[0, 0, 0, 0, 0, 0, 0, 0]	6.535e-4	PASS	No
BS_7QH9BCJQ	chr18	9257789	CAT	C	NA	ANKRD12	frameshift_variant	16	22	0.58	chr18:g.9257792_9257793del	c.4525_4526del	p.Met1509ValfsTer7	Likely_pathogenic	InterVar	NA	NA	NA	NA	NA	NA	InterVar: Likely pathogenic PVS1=1 PS=[0, 0, 0, 0, 0] PM=[0, 1, 0, 0, 0, 0, 0] PP=[0, 0, 0, 0, 0, 0] BA1=0 BS=[0, 0, 0, 0, 0] BP=[0, 0, 0, 0, 0, 0, 0, 0]	0	.	No
BS_7QH9BCJQ	chr22	17182647	C	T	rs1568966771	ADA2	stop_gained	17	16	0.48	chr22:g.17182647C>T	c.1196G>A	p.Trp399Ter	Likely_pathogenic	InterVar	NA	NA	0	NA	NA	NA	InterVar: Likely pathogenic PVS1=1 PS=[0, 0, 0, 0, 0] PM=[0, 1, 0, 0, 0, 0, 0] PP=[0, 0, 0, 0, 0, 0] BA1=0 BS=[0, 0, 0, 0, 0] BP=[0, 0, 0, 0, 0, 0, 0, 0]	2.4e-5	PASS	No
BS_7QSPXKMP	chr1	37880157	C	G	rs749203715	INPP5B	missense_variant	20	22	0.52	chr1:g.37880157C>G	c.1469G>C	p.Gly490Ala	Likely_pathogenic	InterVar	NA	NA	NA	NA	NA	NA	InterVar: Likely pathogenic PVS1=0 PS=[0, 0, 0, 0, 0] PM=[1, 1, 0, 0, 0, 0, 0] PP=[0, 1, 1, 0, 0, 0] BA1=0 BS=[0, 0, 0, 0, 0] BP=[0, 0, 0, 0, 0, 0, 0, 0]	3.05e-5	PASS	No
BS_7QSPXKMP	chr1	244842061	G	C	rs367956888	COX20	splice_donor_region_variant&intron_variant	22	21	0.49	chr1:g.244842061G>C	c.157+3G>C	NA	Pathogenic	ClinVar	Pathogenic	criteria provided, conflicting interpretations, submissions associated with conceptIDs, consensus call taken	1	380082	Variant has conflicting interpretations in ClinVar and at least 1 submission with P/LP call	https://www.ncbi.nlm.nih.gov/clinvar/variation/380082/	InterVar: Uncertain significance PVS1=0 PS=[0, 0, 0, 0, 0] PM=[0, 1, 0, 0, 0, 0, 0] PP=[0, 0, 0, 0, 0, 0] BA1=0 BS=[0, 0, 0, 0, 0] BP=[0, 0, 0, 0, 0, 0, 0, 0]	9.885e-4	PASS	No
BS_7QSPXKMP	chr10	49474074	A	G	rs368728467;rs368728467&CM980627	ERCC6	missense_variant	28	26	0.48	chr10:g.49474074A>G	c.2551T>C	p.Trp851Arg	Likely_pathogenic	ClinVar	Likely_pathogenic	criteria provided, conflicting interpretations, submissions associated with conceptIDs, consensus call taken	1	210955	Variant has conflicting interpretations in ClinVar and at least 1 submission with P/LP call	https://www.ncbi.nlm.nih.gov/clinvar/variation/210955/	InterVar: Likely pathogenic PVS1=0 PS=[1, 0, 0, 0, 0] PM=[1, 1, 0, 0, 0, 0, 0] PP=[0, 0, 1, 0, 0, 0] BA1=0 BS=[0, 0, 0, 0, 0] BP=[1, 0, 0, 0, 0, 0, 0, 0]	0	.	No
BS_7QSPXKMP	chr11	6617154	C	G	rs56144125;rs56144125&CS971663&CS991344	TPP1	splice_acceptor_variant	30	28	0.48	chr11:g.6617154C>G	c.509-1G>C	NA	Pathogenic	ClinVar	Pathogenic	criteria provided, multiple submitters, no conflicts	2	2644	None	https://www.ncbi.nlm.nih.gov/clinvar/variation/2644/	InterVar: Pathogenic PVS1=1 PS=[0, 0, 0, 0, 0] PM=[0, 1, 0, 0, 0, 0, 0] PP=[0, 0, 1, 0, 1, 0] BA1=0 BS=[0, 0, 0, 0, 0] BP=[0, 0, 0, 0, 0, 0, 0, 0]	9.415e-4	PASS	No
BS_7QSPXKMP	chr2	219038387	G	GGTGCT	NA	CFAP65	frameshift_variant	21	18	0.46	chr2:g.219038389_219038393dup	c.340_344dup	p.Ile116AlafsTer24	Likely_pathogenic	InterVar	NA	NA	NA	NA	NA	NA	InterVar: Likely pathogenic PVS1=1 PS=[0, 0, 0, 0, 0] PM=[0, 1, 0, 0, 0, 0, 0] PP=[0, 0, 0, 0, 0, 0] BA1=0 BS=[0, 0, 0, 0, 0] BP=[0, 0, 0, 0, 0, 0, 0, 0]	0	.	No
BS_7V4S5B83	chr10	133370721	CCT	C	rs746519257	ECHS1	frameshift_variant	20	23	0.53	chr10:g.133370724_133370725del	c.123_124del	p.Gly42GlufsTer3	Pathogenic	ClinVar	Pathogenic	criteria provided, multiple submitters, no conflicts	2	802643	None	https://www.ncbi.nlm.nih.gov/clinvar/variation/802643/	InterVar: Pathogenic PVS1=1 PS=[0, 0, 0, 0, 0] PM=[0, 1, 0, 0, 0, 0, 0] PP=[0, 0, 0, 0, 1, 0] BA1=0 BS=[0, 0, 0, 0, 0] BP=[0, 0, 0, 0, 0, 0, 0, 0]	1.695e-4	PASS	No
BS_7V4S5B83	chr13	28014492	G	A	NA	FLT3	missense_variant	21	26	0.55	chr13:g.28014492G>A	c.2819C>T	p.Thr940Ile	Likely_pathogenic	InterVar	NA	NA	NA	NA	NA	NA	InterVar: Likely pathogenic PVS1=0 PS=[0, 0, 0, 0, 0] PM=[1, 1, 0, 0, 0, 0, 0] PP=[0, 1, 1, 0, 0, 0] BA1=0 BS=[0, 0, 0, 0, 0] BP=[0, 0, 0, 0, 0, 0, 0, 0]	1.5e-5	PASS	No
BS_7V4S5B83	chr7	143320771	T	G	rs748639603;rs748639603&CM121970	CLCN1	missense_variant	19	21	0.53	chr7:g.143320771T>G	c.409T>G	p.Tyr137Asp	Pathogenic	ClinVar	Pathogenic	criteria provided, multiple submitters, no conflicts	2	571653	None	https://www.ncbi.nlm.nih.gov/clinvar/variation/571653/	InterVar: Likely pathogenic PVS1=0 PS=[0, 0, 0, 0, 0] PM=[1, 1, 0, 0, 0, 0, 0] PP=[0, 0, 1, 0, 1, 0] BA1=0 BS=[0, 0, 0, 0, 0] BP=[0, 0, 0, 0, 0, 0, 0, 0]	3.05e-5	PASS	No
BS_7WQ4F99X	chr14	105241282	G	A	rs606231416;rs606231416&CM150832	BRF1	missense_variant	17	24	0.59	chr14:g.105241282G>A	c.677C>T	p.Ser226Leu	Pathogenic	ClinVar	Pathogenic	criteria provided, multiple submitters, no conflicts	2	161423	None	https://www.ncbi.nlm.nih.gov/clinvar/variation/161423/	InterVar: Likely pathogenic PVS1=0 PS=[0, 0, 0, 0, 0] PM=[1, 1, 0, 0, 0, 0, 0] PP=[0, 1, 0, 0, 1, 0] BA1=0 BS=[0, 0, 0, 0, 0] BP=[0, 0, 0, 0, 0, 0, 0, 0]	0	.	No
BS_7WQ4F99X	chr3	184245562	C	G	rs370434427	ALG3	missense_variant	10	12	0.55	chr3:g.184245562C>G	c.350G>C	p.Arg117Pro	Pathogenic	ClinVar	Pathogenic	criteria provided, single submitter	1	617674	None	https://www.ncbi.nlm.nih.gov/clinvar/variation/617674/	InterVar: Uncertain significance PVS1=0 PS=[0, 0, 0, 0, 0] PM=[1, 1, 0, 0, 0, 0, 0] PP=[0, 0, 0, 0, 1, 0] BA1=0 BS=[0, 0, 0, 0, 0] BP=[0, 0, 0, 1, 0, 0, 0, 0]	1.5e-5	PASS	No
BS_7WQ4F99X	chr5	13776577	G	A	rs1175877764	DNAH5	stop_gained	15	13	0.46	chr5:g.13776577G>A	c.9235C>T	p.Arg3079Ter	Pathogenic	ClinVar	Pathogenic	criteria provided, single submitter	1	575414	None	https://www.ncbi.nlm.nih.gov/clinvar/variation/575414/	InterVar: Pathogenic PVS1=1 PS=[0, 0, 0, 0, 0] PM=[0, 1, 0, 0, 0, 0, 0] PP=[0, 0, 1, 0, 1, 0] BA1=0 BS=[0, 0, 0, 0, 0] BP=[0, 0, 0, 0, 0, 0, 0, 0]	0	.	No
BS_7WQ4F99X	chr6	35510887	C	CT	NA	TULP1	frameshift_variant	17	18	0.51	chr6:g.35510888dup	c.472dup	p.Arg158LysfsTer16	Likely_pathogenic	InterVar	NA	NA	NA	NA	NA	NA	InterVar: Likely pathogenic PVS1=1 PS=[0, 0, 0, 0, 0] PM=[0, 1, 0, 0, 0, 0, 0] PP=[0, 0, 0, 0, 0, 0] BA1=0 BS=[0, 0, 0, 0, 0] BP=[0, 0, 0, 0, 0, 0, 0, 0]	0	.	No
BS_7XEH55CB	chr1	100214855	G	A	rs185492864;rs185492864&CM104302	DBT	missense_variant	10	19	0.66	chr1:g.100214855G>A	c.901C>T	p.Arg301Cys	Pathogenic	ClinVar	Pathogenic	criteria provided, multiple submitters, no conflicts	2	94016	None	https://www.ncbi.nlm.nih.gov/clinvar/variation/94016/	InterVar: Uncertain significance PVS1=0 PS=[0, 0, 0, 0, 0] PM=[1, 1, 0, 0, 0, 0, 0] PP=[0, 0, 0, 0, 1, 0] BA1=0 BS=[0, 0, 0, 0, 0] BP=[0, 0, 0, 0, 0, 0, 0, 0]	4.165e-4	PASS	No
BS_7CBZW7P6	chr9	35657776	T	C	rs551450545;rs551450545&CR021398	RMRP	upstream_gene_variant	19	16	0.46	chr9:g.35657776T>C	NA	NA	Pathogenic	ClinVar	Pathogenic	criteria provided, multiple submitters, no conflicts	2	487451	None	https://www.ncbi.nlm.nih.gov/clinvar/variation/487451/	InterVar: Uncertain significance PVS1=0 PS=[0, 0, 0, 0, 0] PM=[0, 1, 0, 0, 0, 0, 0] PP=[0, 0, 0, 0, 1, 0] BA1=0 BS=[0, 0, 0, 0, 0] BP=[0, 0, 0, 0, 0, 0, 0, 0]	1.54e-4	PASS	Yes
BS_7XEH55CB	chr5	132370108	C	T	rs202088921;rs202088921&CM072048	SLC22A5	missense_variant	17	17	0.5	chr5:g.132370108C>T	c.136C>T	p.Pro46Ser	Pathogenic	ClinVar	Pathogenic	criteria provided, multiple submitters, no conflicts	2	193250	None	https://www.ncbi.nlm.nih.gov/clinvar/variation/193250/	InterVar: Likely pathogenic PVS1=0 PS=[0, 0, 0, 0, 0] PM=[1, 1, 0, 0, 0, 0, 0] PP=[0, 0, 1, 0, 1, 0] BA1=0 BS=[0, 0, 0, 0, 0] BP=[0, 0, 0, 0, 0, 0, 0, 0]	8.95e-4	PASS	No
BS_7XX4Q2RJ	chr11	128970808	ATGCATCG	A	rs778536133	ARHGAP32	frameshift_variant	34	13	0.28	chr11:g.128970810_128970816del	c.4398_4404del	p.Asp1467CysfsTer42	Likely_pathogenic	InterVar	NA	NA	NA	NA	NA	NA	InterVar: Likely pathogenic PVS1=1 PS=[0, 0, 0, 0, 0] PM=[0, 1, 0, 0, 0, 0, 0] PP=[0, 0, 0, 0, 0, 0] BA1=0 BS=[0, 0, 0, 0, 0] BP=[0, 0, 0, 0, 0, 0, 0, 0]	0	.	No
BS_7XX4Q2RJ	chr16	30985770	G	T	rs756395357	HSD3B7	stop_gained	17	29	0.63	chr16:g.30985770G>T	c.112G>T	p.Glu38Ter	Pathogenic	InterVar	NA	NA	NA	NA	NA	NA	InterVar: Pathogenic PVS1=1 PS=[0, 0, 0, 0, 0] PM=[0, 1, 0, 0, 0, 0, 0] PP=[0, 0, 1, 0, 0, 0] BA1=0 BS=[0, 0, 0, 0, 0] BP=[0, 0, 0, 0, 0, 0, 0, 0]	0	.	No
BS_7XX4Q2RJ	chr2	181573768	T	A	rs398122963;rs398122963&CM139518	CERKL	stop_gained	20	27	0.57	chr2:g.181573768T>A	c.598A>T	p.Lys200Ter	Pathogenic	ClinVar	Pathogenic	criteria provided, multiple submitters, no conflicts	2	91393	None	https://www.ncbi.nlm.nih.gov/clinvar/variation/91393/	InterVar: Pathogenic PVS1=1 PS=[0, 0, 0, 0, 0] PM=[0, 1, 0, 0, 0, 0, 0] PP=[0, 0, 1, 0, 1, 0] BA1=0 BS=[0, 0, 0, 0, 0] BP=[0, 0, 0, 0, 0, 0, 0, 0]	6.15e-5	PASS	No
BS_81PR0E1C	chr2	110146751	AC	A	rs747861275;rs747861275&CD973331&CS163024	NPHP1	splice_donor_variant	19	10	0.34	chr2:g.110146752del	c.1352+1del	NA	Pathogenic	ClinVar	Pathogenic	criteria provided, single submitter	1	462705	None	https://www.ncbi.nlm.nih.gov/clinvar/variation/462705/	InterVar: Uncertain significance PVS1=0 PS=[0, 0, 0, 0, 0] PM=[0, 1, 0, 0, 0, 0, 0] PP=[0, 0, 0, 0, 1, 0] BA1=0 BS=[0, 0, 0, 0, 0] BP=[0, 0, 0, 0, 0, 0, 0, 0]	1.5e-5	PASS	No
BS_81PR0E1C	chr4	625917	C	A	rs876657718&CM1613858	PDE6B	stop_gained	17	11	0.39	chr4:g.625917C>A	c.291C>A	p.Tyr97Ter	Pathogenic	ClinVar	Pathogenic	criteria provided, multiple submitters, no conflicts	2	228390	None	https://www.ncbi.nlm.nih.gov/clinvar/variation/228390/	InterVar: Pathogenic PVS1=1 PS=[0, 0, 0, 0, 0] PM=[0, 1, 0, 0, 0, 0, 0] PP=[0, 0, 1, 0, 1, 0] BA1=0 BS=[0, 0, 0, 0, 0] BP=[0, 0, 0, 0, 0, 0, 0, 0]	0	.	No
BS_82HQ2RBJ	chr16	88859716	C	G	NA	GALNS	upstream_gene_variant	17	16	0.48	chr16:g.88859716C>G	NA	NA	Likely_pathogenic	InterVar	NA	NA	NA	NA	NA	NA	InterVar: Likely pathogenic PVS1=0 PS=[0, 0, 0, 0, 0] PM=[1, 1, 0, 0, 0, 0, 0] PP=[0, 1, 1, 0, 0, 0] BA1=0 BS=[0, 0, 0, 0, 0] BP=[0, 0, 0, 0, 0, 0, 0, 0]	0	.	No
BS_82HQ2RBJ	chr17	36495337	C	T	rs755319984	ZNHIT3	missense_variant	14	14	0.5	chr17:g.36495337C>T	c.401C>T	p.Pro134Leu	Likely_pathogenic	InterVar	NA	NA	NA	NA	NA	NA	InterVar: Likely pathogenic PVS1=0 PS=[0, 0, 0, 0, 0] PM=[1, 1, 0, 0, 0, 0, 0] PP=[0, 1, 1, 0, 0, 0] BA1=0 BS=[0, 0, 0, 0, 0] BP=[0, 0, 0, 0, 0, 0, 0, 0]	0	.	No
BS_82HQ2RBJ	chr2	196292722	G	A	rs777099507	HECW2	missense_variant	16	20	0.56	chr2:g.196292722G>A	c.2843C>T	p.Thr948Met	Likely_pathogenic	InterVar	NA	NA	NA	NA	NA	NA	InterVar: Likely pathogenic PVS1=0 PS=[0, 0, 0, 0, 0] PM=[1, 1, 0, 0, 0, 0, 0] PP=[0, 1, 1, 0, 0, 0] BA1=0 BS=[0, 0, 0, 0, 0] BP=[0, 0, 0, 0, 0, 0, 0, 0]	2.08e-4	PASS	No
BS_84QXT7FR	chr14	23129684	C	T	rs753611952	SLC7A8	missense_variant	19	14	0.42	chr14:g.23129684C>T	c.1229G>A	p.Arg410His	Likely_pathogenic	InterVar	NA	NA	NA	NA	NA	NA	InterVar: Likely pathogenic PVS1=0 PS=[0, 0, 0, 0, 0] PM=[1, 1, 0, 0, 0, 0, 0] PP=[0, 1, 1, 0, 0, 0] BA1=0 BS=[0, 0, 0, 0, 0] BP=[0, 0, 0, 0, 0, 0, 0, 0]	2.4e-5	PASS	No
BS_85KFJ81X	chr1	161983908	C	T	rs1200916804	OLFML2B	missense_variant	18	20	0.53	chr1:g.161983908C>T	c.2020G>A	p.Gly674Ser	Likely_pathogenic	InterVar	NA	NA	NA	NA	NA	NA	InterVar: Likely pathogenic PVS1=0 PS=[0, 0, 0, 0, 0] PM=[1, 1, 0, 0, 0, 0, 0] PP=[0, 1, 1, 0, 0, 0] BA1=0 BS=[0, 0, 0, 0, 0] BP=[0, 0, 0, 0, 0, 0, 0, 0]	4.6e-5	PASS	No
BS_85KFJ81X	chr12	123754515	G	A	NA	ATP6V0A2	stop_gained	28	20	0.42	chr12:g.123754515G>A	c.2271G>A	p.Trp757Ter	Pathogenic	InterVar	NA	NA	NA	NA	NA	NA	InterVar: Pathogenic PVS1=1 PS=[0, 0, 0, 0, 0] PM=[0, 1, 0, 0, 0, 0, 0] PP=[0, 0, 1, 0, 0, 0] BA1=0 BS=[0, 0, 0, 0, 0] BP=[0, 0, 0, 0, 0, 0, 0, 0]	0	.	No
BS_85KFJ81X	chr19	12891381	CG	C	rs1057516939	GCDH	frameshift_variant	16	13	0.45	chr19:g.12891383del	c.79del	p.Ala27ArgfsTer34	Pathogenic	ClinVar	Pathogenic	criteria provided, multiple submitters, no conflicts	2	371011	None	https://www.ncbi.nlm.nih.gov/clinvar/variation/371011/	InterVar: Pathogenic PVS1=1 PS=[0, 0, 0, 0, 0] PM=[0, 1, 0, 0, 0, 0, 0] PP=[0, 0, 0, 0, 1, 0] BA1=0 BS=[0, 0, 0, 0, 0] BP=[0, 0, 0, 0, 0, 0, 0, 0]	1.5e-5	PASS	No
BS_85KFJ81X	chr22	20566526	A	AGCAG	NA	MED15	frameshift_variant	12	17	0.59	chr22:g.20566526_20566527insGCAG	c.750_751insGCAG	p.Gln251AlafsTer230	Likely_pathogenic	InterVar	NA	NA	NA	NA	NA	NA	InterVar: Likely pathogenic PVS1=1 PS=[0, 0, 0, 0, 0] PM=[0, 1, 0, 0, 0, 0, 0] PP=[0, 0, 0, 0, 0, 0] BA1=0 BS=[0, 0, 0, 0, 0] BP=[0, 0, 0, 0, 0, 0, 0, 0]	6.02e-4	PASS	No
BS_85KFJ81X	chr8	19959257	C	A	CS941507	LPL	splice_region_variant&splice_polypyrimidine_tract_variant&intron_variant	13	18	0.58	chr8:g.19959257C>A	c.1019-3C>A	NA	Pathogenic	ClinVar	Pathogenic	criteria provided, multiple submitters, no conflicts	2	1457932	None	https://www.ncbi.nlm.nih.gov/clinvar/variation/1457932/	InterVar: Uncertain significance PVS1=0 PS=[0, 0, 0, 0, 0] PM=[0, 1, 0, 0, 0, 0, 0] PP=[0, 0, 1, 0, 0, 0] BA1=0 BS=[0, 0, 0, 0, 0] BP=[0, 0, 0, 0, 0, 0, 0, 0]	0	.	No
BS_85TADN40	chr1	152109172	C	A	NA	TCHH	stop_gained	12	20	0.63	chr1:g.152109172C>A	c.4045G>T	p.Glu1349Ter	Likely_pathogenic	InterVar	NA	NA	NA	NA	NA	NA	InterVar: Pathogenic PVS1=1 PS=[0, 0, 0, 0, 0] PM=[0, 1, 0, 0, 0, 0, 0] PP=[0, 0, 1, 0, 0, 0] BA1=0 BS=[0, 0, 0, 0, 0] BP=[0, 0, 0, 0, 0, 0, 0, 0]	0	.	No
BS_85TADN40	chr1	230703308	CA	C	rs387906578;rs387906578&CD065661	AGT	frameshift_variant	16	11	0.41	chr1:g.230703316del	c.1263del	p.Phe421LeufsTer25	Likely_pathogenic	InterVar	NA	NA	0	NA	NA	NA	InterVar: Pathogenic PVS1=1 PS=[0, 0, 0, 0, 0] PM=[0, 1, 0, 0, 0, 0, 0] PP=[0, 0, 0, 0, 1, 0] BA1=0 BS=[0, 0, 0, 0, 0] BP=[0, 0, 0, 0, 0, 0, 0, 0]	0	.	No
BS_7QH9BCJQ	chr10	102504332	C	G	NA	SUFU	stop_gained&splice_region_variant	15	8	0.35	chr10:g.102504332C>G	c.180C>G	p.Tyr60Ter	Pathogenic	InterVar	NA	NA	NA	NA	NA	NA	InterVar: Pathogenic PVS1=1 PS=[0, 0, 0, 0, 0] PM=[0, 1, 0, 0, 0, 0, 0] PP=[0, 0, 1, 0, 0, 0] BA1=0 BS=[0, 0, 0, 0, 0] BP=[0, 0, 0, 0, 0, 0, 0, 0]	0	.	Yes
BS_85TADN40	chr14	102001671	C	T	rs1327664377	DYNC1H1	missense_variant	17	24	0.59	chr14:g.102001671C>T	c.4532C>T	p.Pro1511Leu	Likely_pathogenic	ClinVar	Likely_pathogenic	criteria provided, multiple submitters, no conflicts	2	472535	None	https://www.ncbi.nlm.nih.gov/clinvar/variation/472535/	InterVar: Uncertain significance PVS1=0 PS=[0, 0, 0, 0, 0] PM=[1, 1, 0, 0, 0, 0, 0] PP=[0, 0, 1, 0, 0, 0] BA1=0 BS=[0, 0, 0, 0, 0] BP=[0, 0, 0, 0, 0, 0, 0, 0]	0	.	No
BS_85TADN40	chr16	84745433	G	T	NA	USP10	stop_gained	23	17	0.43	chr16:g.84745433G>T	c.952G>T	p.Glu318Ter	Pathogenic	InterVar	NA	NA	NA	NA	NA	NA	InterVar: Pathogenic PVS1=1 PS=[0, 0, 0, 0, 0] PM=[0, 1, 0, 0, 0, 0, 0] PP=[0, 0, 1, 0, 0, 0] BA1=0 BS=[0, 0, 0, 0, 0] BP=[0, 0, 0, 0, 0, 0, 0, 0]	0	.	No
BS_85TADN40	chr7	56017242	T	C	NA	PSPH	missense_variant	17	16	0.48	chr7:g.56017242T>C	c.413A>G	p.Tyr138Cys	Likely_pathogenic	InterVar	NA	NA	NA	NA	NA	NA	InterVar: Likely pathogenic PVS1=0 PS=[0, 0, 0, 0, 0] PM=[1, 1, 0, 0, 0, 0, 0] PP=[0, 1, 1, 0, 0, 0] BA1=0 BS=[0, 0, 0, 0, 0] BP=[0, 0, 0, 0, 0, 0, 0, 0]	2.015e-4	PASS	No
BS_85TADN40	chr8	38148229	G	A	rs754110873	STAR	stop_gained	19	19	0.5	chr8:g.38148229G>A	c.277C>T	p.Gln93Ter	Pathogenic	InterVar	NA	NA	NA	NA	NA	NA	InterVar: Pathogenic PVS1=1 PS=[0, 0, 0, 0, 0] PM=[0, 1, 0, 0, 0, 0, 0] PP=[0, 0, 1, 0, 0, 0] BA1=0 BS=[0, 0, 0, 0, 0] BP=[0, 0, 0, 0, 0, 0, 0, 0]	0	.	No
BS_86EDWEA2	chr2	185804722	TA	T	rs1213615679	FSIP2	frameshift_variant	23	22	0.49	chr2:g.185804726del	c.15420del	p.Glu5141ArgfsTer17	Likely_pathogenic	InterVar	NA	NA	NA	NA	NA	NA	InterVar: Likely pathogenic PVS1=1 PS=[0, 0, 0, 0, 0] PM=[0, 1, 0, 0, 0, 0, 0] PP=[0, 0, 0, 0, 0, 0] BA1=0 BS=[0, 0, 0, 0, 0] BP=[0, 0, 0, 0, 0, 0, 0, 0]	3.1e-5	PASS	No
BS_872YDFKD	chr17	80108398	T	C	rs766074609;rs766074609&CM040055	GAA	missense_variant	19	20	0.51	chr17:g.80108398T>C	c.1064T>C	p.Leu355Pro	Pathogenic	ClinVar	Pathogenic	reviewed by expert panel	3	284093	None	https://www.ncbi.nlm.nih.gov/clinvar/variation/284093/	InterVar: Likely pathogenic PVS1=0 PS=[0, 0, 0, 0, 0] PM=[1, 1, 0, 0, 0, 0, 0] PP=[0, 0, 1, 0, 1, 0] BA1=0 BS=[0, 0, 0, 0, 0] BP=[0, 0, 0, 0, 0, 0, 0, 0]	0	.	No
BS_872YDFKD	chr21	44889455	CG	C	NA	ITGB2	frameshift_variant	14	23	0.62	chr21:g.44889458del	c.1697del	p.Pro566ArgfsTer18	Likely_pathogenic	InterVar	NA	NA	NA	NA	NA	NA	InterVar: Likely pathogenic PVS1=1 PS=[0, 0, 0, 0, 0] PM=[0, 1, 0, 0, 0, 0, 0] PP=[0, 0, 0, 0, 0, 0] BA1=0 BS=[0, 0, 0, 0, 0] BP=[0, 0, 0, 0, 0, 0, 0, 0]	2.4e-5	PASS	No
BS_872YDFKD	chr6	7565521	G	A	rs727504443;rs727504443&CS994472	DSP	splice_donor_variant	18	17	0.49	chr6:g.7565521G>A	c.939+1G>A	NA	Pathogenic	ClinVar	Pathogenic	criteria provided, multiple submitters, no conflicts	2	178282	None	https://www.ncbi.nlm.nih.gov/clinvar/variation/178282/	InterVar: Pathogenic PVS1=1 PS=[0, 0, 0, 0, 0] PM=[0, 1, 0, 0, 0, 0, 0] PP=[0, 0, 1, 0, 1, 0] BA1=0 BS=[0, 0, 0, 0, 0] BP=[0, 0, 0, 0, 0, 0, 0, 0]	2.4e-5	PASS	No
BS_874XHFP7	chr1	47301708	AG	A	NA	STIL	frameshift_variant	16	17	0.52	chr1:g.47301710del	c.305del	p.Pro102LeufsTer9	Likely_pathogenic	InterVar	NA	NA	NA	NA	NA	NA	InterVar: Likely pathogenic PVS1=1 PS=[0, 0, 0, 0, 0] PM=[0, 1, 0, 0, 0, 0, 0] PP=[0, 0, 0, 0, 0, 0] BA1=0 BS=[0, 0, 0, 0, 0] BP=[0, 0, 0, 0, 0, 0, 0, 0]	0	.	No
BS_874XHFP7	chr10	97641129	CATCT	C	NA	PI4K2A	frameshift_variant	12	24	0.67	chr10:g.97641131_97641134del	c.389_392del	p.Ile130ThrfsTer83	Likely_pathogenic	InterVar	NA	NA	NA	NA	NA	NA	InterVar: Likely pathogenic PVS1=1 PS=[0, 0, 0, 0, 0] PM=[0, 1, 0, 0, 0, 0, 0] PP=[0, 0, 0, 0, 0, 0] BA1=0 BS=[0, 0, 0, 0, 0] BP=[0, 0, 0, 0, 0, 0, 0, 0]	0	.	No
BS_874XHFP7	chr12	57047664	ACACTGGTCTCGGTC	A	rs1397949474	MYO1A	frameshift_variant	26	23	0.47	chr12:g.57047666_57047679del	c.274_287del	p.Asp92TyrfsTer13	Likely_pathogenic	InterVar	NA	NA	NA	NA	NA	NA	InterVar: Likely pathogenic PVS1=1 PS=[0, 0, 0, 0, 0] PM=[0, 1, 0, 0, 0, 0, 0] PP=[0, 0, 0, 0, 0, 0] BA1=0 BS=[0, 0, 0, 0, 0] BP=[0, 0, 0, 0, 0, 0, 0, 0]	0	.	No
BS_874XHFP7	chr3	10345571	A	G	rs1485572860	ATP2B2	missense_variant	18	14	0.44	chr3:g.10345571A>G	c.2516T>C	p.Ile839Thr	Likely_pathogenic	InterVar	NA	NA	NA	NA	NA	NA	InterVar: Likely pathogenic PVS1=0 PS=[0, 0, 0, 0, 0] PM=[1, 1, 0, 0, 0, 0, 0] PP=[0, 1, 1, 0, 0, 0] BA1=0 BS=[0, 0, 0, 0, 0] BP=[0, 0, 0, 0, 0, 0, 0, 0]	0	.	No
BS_874XHFP7	chr5	129461746	G	T	NA	ADAMTS19	stop_gained	14	24	0.63	chr5:g.129461746G>T	c.736G>T	p.Gly246Ter	Pathogenic	InterVar	NA	NA	NA	NA	NA	NA	InterVar: Pathogenic PVS1=1 PS=[0, 0, 0, 0, 0] PM=[0, 1, 0, 0, 0, 0, 0] PP=[0, 0, 1, 0, 0, 0] BA1=0 BS=[0, 0, 0, 0, 0] BP=[0, 0, 0, 0, 0, 0, 0, 0]	0	.	No
BS_8782G07F	chr15	80173089	C	T	rs80338898;rs80338898&CM980725	FAH	missense_variant	11	18	0.62	chr15:g.80173089C>T	c.782C>T	p.Pro261Leu	Pathogenic	ClinVar	Pathogenic	criteria provided, multiple submitters, no conflicts	2	21058	None	https://www.ncbi.nlm.nih.gov/clinvar/variation/21058/	InterVar: Likely pathogenic PVS1=0 PS=[0, 0, 0, 0, 0] PM=[1, 1, 0, 0, 0, 0, 0] PP=[0, 0, 1, 0, 1, 0] BA1=0 BS=[0, 0, 0, 0, 0] BP=[1, 0, 0, 0, 0, 0, 0, 0]	2.01e-4	PASS	No
BS_8782G07F	chr17	28560119	G	GC	rs762144519	PIGS	frameshift_variant	21	14	0.4	chr17:g.28560124dup	c.748dup	p.Ala250GlyfsTer38	Likely_pathogenic	InterVar	NA	NA	NA	NA	NA	NA	InterVar: Likely pathogenic PVS1=1 PS=[0, 0, 0, 0, 0] PM=[0, 1, 0, 0, 0, 0, 0] PP=[0, 0, 0, 0, 0, 0] BA1=0 BS=[0, 0, 0, 0, 0] BP=[0, 0, 0, 0, 0, 0, 0, 0]	0	PASS	No
BS_7XEH55CB	chr17	7675995	G	C	rs786201057&CM157948&CM102351	TP53	missense_variant&splice_region_variant	12	13	0.52	chr17:g.7675995G>C	c.374C>G	p.Thr125Arg	Pathogenic	ClinVar	Pathogenic	criteria provided, multiple submitters, no conflicts	2	376667	None	https://www.ncbi.nlm.nih.gov/clinvar/variation/376667/	InterVar: Likely pathogenic PVS1=0 PS=[0, 0, 0, 0, 0] PM=[1, 1, 0, 0, 0, 0, 0] PP=[0, 0, 1, 0, 1, 0] BA1=0 BS=[0, 0, 0, 0, 0] BP=[0, 0, 0, 0, 0, 0, 0, 0]	0	.	Yes
BS_88B4WV6J	chr12	50108060	C	T	rs1399100216	GPD1	stop_gained	15	14	0.48	chr12:g.50108060C>T	c.883C>T	p.Gln295Ter	Pathogenic	InterVar	NA	NA	NA	NA	NA	NA	InterVar: Pathogenic PVS1=1 PS=[0, 0, 0, 0, 0] PM=[0, 1, 0, 0, 0, 0, 0] PP=[0, 0, 1, 0, 0, 0] BA1=0 BS=[0, 0, 0, 0, 0] BP=[0, 0, 0, 0, 0, 0, 0, 0]	1.5e-5	PASS	No
BS_85TADN40	chr11	108251924	A	G	rs780932013	ATM	synonymous_variant	10	24	0.71	chr11:g.108251924A>G	c.1695A>G	p.Glu565=	Pathogenic	ClinVar	Pathogenic	criteria provided, conflicting interpretations, submissions associated with conceptIDs, latest date evaluated taken	1	407723	Variant has conflicting interpretations in ClinVar and at least 1 submission with P/LP call	https://www.ncbi.nlm.nih.gov/clinvar/variation/407723/	InterVar: Likely benign PVS1=0 PS=[0, 0, 0, 0, 0] PM=[0, 1, 0, 0, 0, 0, 0] PP=[0, 0, 0, 0, 0, 0] BA1=0 BS=[0, 0, 0, 0, 0] BP=[0, 0, 0, 1, 0, 0, 1, 0]	3.05e-5	PASS	Yes
BS_88B4WV6J	chr17	81239602	CG	C	NA	NDUFAF8	frameshift_variant	16	13	0.45	chr17:g.81239604del	c.121del	p.Ala41ProfsTer6	Likely_pathogenic	InterVar	NA	NA	NA	NA	NA	NA	InterVar: Likely pathogenic PVS1=1 PS=[0, 0, 0, 0, 0] PM=[0, 1, 0, 0, 0, 0, 0] PP=[0, 0, 0, 0, 0, 0] BA1=0 BS=[0, 0, 0, 0, 0] BP=[0, 0, 0, 0, 0, 0, 0, 0]	0	.	No
BS_88B4WV6J	chr18	46522183	CG	C	NA	LOXHD1	frameshift_variant	20	14	0.41	chr18:g.46522188del	c.5002del	p.Arg1668GlufsTer27	Likely_pathogenic	InterVar	NA	NA	NA	NA	NA	NA	InterVar: Likely pathogenic PVS1=1 PS=[0, 0, 0, 0, 0] PM=[0, 1, 0, 0, 0, 0, 0] PP=[0, 0, 0, 0, 0, 0] BA1=0 BS=[0, 0, 0, 0, 0] BP=[0, 0, 0, 0, 0, 0, 0, 0]	0	.	No
BS_88B4WV6J	chr19	41410983	C	T	rs188135164	BCKDHA	missense_variant	15	8	0.35	chr19:g.41410983C>T	c.349C>T	p.Arg117Cys	Likely_pathogenic	ClinVar	Likely_pathogenic	criteria provided, single submitter	1	457143	None	https://www.ncbi.nlm.nih.gov/clinvar/variation/457143/	InterVar: Uncertain significance PVS1=0 PS=[0, 0, 0, 0, 0] PM=[1, 1, 0, 0, 0, 0, 0] PP=[0, 0, 1, 0, 0, 0] BA1=0 BS=[0, 0, 0, 0, 0] BP=[0, 0, 0, 0, 0, 0, 0, 0]	7.7e-5	PASS	No
BS_88FW45Z8	chr1	152307398	TG	T	rs375277670;rs774362740;rs774362740&CD159693	FLG	frameshift_variant	15	18	0.55	chr1:g.152307399del	c.7487del	p.Thr2496AsnfsTer104	Pathogenic	ClinVar	Pathogenic	criteria provided, multiple submitters, no conflicts	2	280218	None	https://www.ncbi.nlm.nih.gov/clinvar/variation/280218/	InterVar: Pathogenic PVS1=1 PS=[0, 0, 0, 0, 0] PM=[0, 1, 0, 0, 0, 0, 0] PP=[0, 0, 0, 0, 1, 0] BA1=0 BS=[0, 0, 0, 0, 0] BP=[0, 0, 0, 0, 0, 0, 0, 0]	6.155e-4	PASS	No
BS_88FW45Z8	chr10	49482809	G	A	rs121917904;rs121917904&CM083633	ERCC6	stop_gained	13	15	0.54	chr10:g.49482809G>A	c.2047C>T	p.Arg683Ter	Pathogenic	ClinVar	Pathogenic	criteria provided, multiple submitters, no conflicts	2	1711	None	https://www.ncbi.nlm.nih.gov/clinvar/variation/1711/	InterVar: Pathogenic PVS1=1 PS=[0, 0, 0, 0, 0] PM=[0, 1, 0, 0, 0, 0, 0] PP=[0, 0, 1, 0, 1, 0] BA1=0 BS=[0, 0, 0, 0, 0] BP=[0, 0, 0, 0, 0, 0, 0, 0]	2.015e-4	PASS	No
BS_88FW45Z8	chr19	15187315	G	A	rs201118034;rs201118034&CM994179	NOTCH3	missense_variant	23	14	0.38	chr19:g.15187315G>A	c.1630C>T	p.Arg544Cys	Pathogenic	ClinVar	Pathogenic	criteria provided, multiple submitters, no conflicts	2	546089	None	https://www.ncbi.nlm.nih.gov/clinvar/variation/546089/	InterVar: Uncertain significance PVS1=0 PS=[0, 0, 0, 0, 0] PM=[1, 0, 0, 0, 0, 0, 0] PP=[0, 0, 1, 0, 1, 0] BA1=0 BS=[0, 0, 0, 0, 0] BP=[1, 0, 0, 0, 0, 0, 0, 0]	8.055e-4	PASS	No
BS_88FW45Z8	chrX	67546332	G	C	rs202150225;rs202150225&CM172882	AR	missense_variant	11	12	0.52	chrX:g.67546332G>C	c.1186G>C	p.Gly396Arg	Likely_pathogenic	ClinVar	Likely_pathogenic	criteria provided, single submitter	1	2445332	None	https://www.ncbi.nlm.nih.gov/clinvar/variation/2445332/	InterVar: Uncertain significance PVS1=0 PS=[0, 0, 0, 0, 0] PM=[1, 1, 0, 0, 0, 0, 0] PP=[0, 0, 0, 0, 0, 0] BA1=0 BS=[0, 0, 0, 0, 0] BP=[0, 0, 0, 0, 0, 0, 0, 0]	6.005e-4	PASS	No
BS_89N80Q5Q	chr12	132053386	A	AG	NA	EP400	frameshift_variant	8	2	0.2	chr12:g.132053387dup	c.7518dup	p.Pro2507AlafsTer75	Likely_pathogenic	InterVar	NA	NA	NA	NA	NA	NA	InterVar: Likely pathogenic PVS1=1 PS=[0, 0, 0, 0, 0] PM=[0, 1, 0, 0, 0, 0, 0] PP=[0, 0, 0, 0, 0, 0] BA1=0 BS=[0, 0, 0, 0, 0] BP=[0, 0, 0, 0, 0, 0, 0, 0]	0	.	No
BS_89N80Q5Q	chr14	87993036	G	C	rs1057516816	GALC	stop_gained	16	27	0.63	chr14:g.87993036G>C	c.129C>G	p.Tyr43Ter	Pathogenic	ClinVar	Pathogenic	criteria provided, multiple submitters, no conflicts	2	370855	None	https://www.ncbi.nlm.nih.gov/clinvar/variation/370855/	InterVar: Pathogenic PVS1=1 PS=[0, 0, 0, 0, 0] PM=[0, 1, 0, 0, 0, 0, 0] PP=[0, 0, 0, 0, 1, 0] BA1=0 BS=[0, 0, 0, 0, 0] BP=[0, 0, 0, 0, 0, 0, 0, 0]	2.02e-4	PASS	No
BS_8AEFKGN1	chr17	50621766	C	A	rs942568151	CACNA1G	missense_variant	15	14	0.48	chr17:g.50621766C>A	c.6032C>A	p.Thr2011Lys	Likely_pathogenic	InterVar	NA	NA	NA	NA	NA	NA	InterVar: Likely pathogenic PVS1=0 PS=[0, 0, 0, 0, 0] PM=[1, 1, 0, 0, 0, 0, 0] PP=[0, 1, 1, 0, 0, 0] BA1=0 BS=[0, 0, 0, 0, 0] BP=[0, 0, 0, 0, 0, 0, 0, 0]	0	.	No
BS_8AEFKGN1	chr2	161949151	C	T	NA	SLC4A10	stop_gained	25	21	0.46	chr2:g.161949151C>T	c.2269C>T	p.Arg757Ter	Likely_pathogenic	ClinVar	Likely_pathogenic	criteria provided, single submitter	1	1342971	None	https://www.ncbi.nlm.nih.gov/clinvar/variation/1342971/	InterVar: Uncertain significance PVS1=0 PS=[0, 0, 0, 0, 0] PM=[0, 1, 0, 0, 0, 0, 0] PP=[0, 0, 1, 0, 0, 0] BA1=0 BS=[0, 0, 0, 0, 0] BP=[0, 0, 0, 0, 0, 0, 0, 0]	0	.	No
BS_8BNM6DE1	chr1	173831632	T	C	rs142433332;rs142433332&CS072183	DARS2	splice_donor_variant	69	54	0.44	chr1:g.173831632T>C	c.492+2T>C	NA	Pathogenic	ClinVar	Pathogenic	criteria provided, multiple submitters, no conflicts	2	1062	None	https://www.ncbi.nlm.nih.gov/clinvar/variation/1062/	InterVar: Pathogenic PVS1=1 PS=[0, 0, 0, 0, 0] PM=[0, 1, 0, 0, 0, 0, 0] PP=[0, 0, 1, 0, 1, 0] BA1=0 BS=[0, 0, 0, 0, 0] BP=[0, 0, 0, 0, 0, 0, 0, 0]	3.545e-4	PASS	No
BS_8BNM6DE1	chr2	181558617	G	A	rs121909398;rs121909398&CM040509	CERKL	stop_gained	107	72	0.4	chr2:g.181558617G>A	c.769C>T	p.Arg257Ter	Pathogenic	ClinVar	Pathogenic	criteria provided, multiple submitters, no conflicts	2	2364	None	https://www.ncbi.nlm.nih.gov/clinvar/variation/2364/	InterVar: Likely pathogenic PVS1=1 PS=[0, 0, 0, 0, 0] PM=[0, 1, 0, 0, 0, 0, 0] PP=[0, 0, 0, 0, 0, 0] BA1=0 BS=[0, 0, 0, 0, 0] BP=[0, 0, 0, 0, 0, 0, 0, 0]	6.635e-4	PASS	No
BS_8BNM6DE1	chr3	24228950	T	C	rs1360759569	THRB	missense_variant	68	61	0.47	chr3:g.24228950T>C	c.10A>G	p.Asn4Asp	Likely_pathogenic	InterVar	NA	NA	NA	NA	NA	NA	InterVar: Likely pathogenic PVS1=0 PS=[0, 0, 0, 0, 0] PM=[1, 1, 0, 0, 0, 0, 0] PP=[0, 1, 1, 0, 0, 0] BA1=0 BS=[0, 0, 0, 0, 0] BP=[0, 0, 0, 0, 0, 0, 0, 0]	0	.	No
BS_8CA6RYK8	chr1	94010795	C	T	rs61751407;rs61751407&CS982057	ABCA4	splice_donor_5th_base_variant&intron_variant	25	26	0.51	chr1:g.94010795C>T	c.5714+5G>A	NA	Pathogenic	ClinVar	Pathogenic	criteria provided, multiple submitters, no conflicts	2	99403	None	https://www.ncbi.nlm.nih.gov/clinvar/variation/99403/	InterVar: Uncertain significance PVS1=0 PS=[0, 0, 0, 0, 0] PM=[0, 1, 0, 0, 0, 0, 0] PP=[0, 0, 1, 0, 0, 0] BA1=0 BS=[0, 0, 0, 0, 0] BP=[0, 0, 0, 0, 0, 0, 0, 0]	5.09e-4	PASS	No
BS_8CA6RYK8	chr11	133919818	G	A	NA	IGSF9B	stop_gained	13	19	0.59	chr11:g.133919818G>A	c.3907C>T	p.Gln1303Ter	Pathogenic	InterVar	NA	NA	NA	NA	NA	NA	InterVar: Pathogenic PVS1=1 PS=[0, 0, 0, 0, 0] PM=[0, 1, 0, 0, 0, 0, 0] PP=[0, 0, 1, 0, 0, 0] BA1=0 BS=[0, 0, 0, 0, 0] BP=[0, 0, 0, 0, 0, 0, 0, 0]	0	.	No
BS_8CA6RYK8	chrX	70929726	A	C	NA	SLC7A3	missense_variant	11	3	0.21	chrX:g.70929726A>C	c.272T>G	p.Val91Gly	Likely_pathogenic	InterVar	NA	NA	NA	NA	NA	NA	InterVar: Likely pathogenic PVS1=0 PS=[0, 0, 0, 0, 0] PM=[1, 1, 0, 0, 0, 0, 0] PP=[0, 1, 1, 0, 0, 0] BA1=0 BS=[0, 0, 0, 0, 0] BP=[0, 0, 0, 0, 0, 0, 0, 0]	0	.	No
BS_8CDVTS20	chr12	88077789	CT	C	rs386834158;rs386834158&CD073587	CEP290	frameshift_variant	16	11	0.41	chr12:g.88077794del	c.5493del	p.Ala1832ProfsTer19	Pathogenic	ClinVar	Pathogenic	criteria provided, multiple submitters, no conflicts	2	56739	None	https://www.ncbi.nlm.nih.gov/clinvar/variation/56739/	InterVar: Pathogenic PVS1=1 PS=[0, 0, 0, 0, 0] PM=[0, 1, 0, 0, 0, 0, 0] PP=[0, 0, 0, 0, 1, 0] BA1=0 BS=[0, 0, 0, 0, 0] BP=[0, 0, 0, 0, 0, 0, 0, 0]	1.5e-5	PASS	No
BS_8CDVTS20	chr17	78569494	T	TCA	rs749758037	DNAH17	frameshift_variant	13	18	0.58	chr17:g.78569495_78569496dup	c.1076_1077dup	p.Lys360Ter	Likely_pathogenic	InterVar	NA	NA	NA	NA	NA	NA	InterVar: Likely pathogenic PVS1=1 PS=[0, 0, 0, 0, 0] PM=[0, 1, 0, 0, 0, 0, 0] PP=[0, 0, 0, 0, 0, 0] BA1=0 BS=[0, 0, 0, 0, 0] BP=[0, 0, 0, 0, 0, 0, 0, 0]	6.15e-5	PASS	No
BS_8D40GRF9	chr19	8486169	C	CT	NA	HNRNPM	frameshift_variant	9	21	0.7	chr19:g.8486170dup	c.1742dup	p.Glu582GlyfsTer24	Likely_pathogenic	InterVar	NA	NA	NA	NA	NA	NA	InterVar: Likely pathogenic PVS1=1 PS=[0, 0, 0, 0, 0] PM=[0, 1, 0, 0, 0, 0, 0] PP=[0, 0, 0, 0, 0, 0] BA1=0 BS=[0, 0, 0, 0, 0] BP=[0, 0, 0, 0, 0, 0, 0, 0]	0	.	No
BS_8D40GRF9	chr19	55160690	T	TC	rs756430359	DNAAF3	frameshift_variant	20	11	0.35	chr19:g.55160697dup	c.997dup	p.Asp333GlyfsTer64	Pathogenic	ClinVar	Pathogenic	criteria provided, multiple submitters, no conflicts	2	410279	None	https://www.ncbi.nlm.nih.gov/clinvar/variation/410279/	InterVar: Pathogenic PVS1=1 PS=[0, 0, 0, 0, 0] PM=[0, 1, 0, 0, 0, 0, 0] PP=[0, 0, 0, 0, 1, 0] BA1=0 BS=[0, 0, 0, 0, 0] BP=[0, 0, 0, 0, 0, 0, 0, 0]	1.695e-4	PASS	No
BS_8D40GRF9	chr2	27099731	G	A	rs1303018629	KHK	missense_variant	23	23	0.5	chr2:g.27099731G>A	c.878G>A	p.Gly293Asp	Likely_pathogenic	InterVar	NA	NA	NA	NA	NA	NA	InterVar: Likely pathogenic PVS1=0 PS=[0, 0, 0, 0, 0] PM=[1, 1, 0, 0, 0, 0, 0] PP=[0, 1, 1, 0, 0, 0] BA1=0 BS=[0, 0, 0, 0, 0] BP=[0, 0, 0, 0, 0, 0, 0, 0]	1.5e-5	PASS	No
BS_8D40GRF9	chr5	176908695	C	T	rs766633588	UIMC1	splice_acceptor_variant	18	21	0.54	chr5:g.176908695C>T	c.1677-1G>A	NA	Likely_pathogenic	ClinVar	Likely_pathogenic	criteria provided, single submitter	1	546991	None	https://www.ncbi.nlm.nih.gov/clinvar/variation/546991/	InterVar: Pathogenic PVS1=1 PS=[0, 0, 0, 0, 0] PM=[0, 1, 0, 0, 0, 0, 0] PP=[0, 0, 1, 0, 1, 0] BA1=0 BS=[0, 0, 0, 0, 0] BP=[0, 0, 0, 0, 0, 0, 0, 0]	0	.	No
BS_8D40GRF9	chr7	44064893	GC	G	rs747947171;rs747947171&CD084177	PGAM2	frameshift_variant	16	18	0.53	chr7:g.44064895del	c.533del	p.Gly178AlafsTer31	Likely_pathogenic	ClinVar	Likely_pathogenic	criteria provided, multiple submitters, no conflicts	2	587530	None	https://www.ncbi.nlm.nih.gov/clinvar/variation/587530/	InterVar: Pathogenic PVS1=1 PS=[0, 0, 0, 0, 0] PM=[0, 1, 0, 0, 0, 0, 0] PP=[0, 0, 0, 0, 1, 0] BA1=0 BS=[0, 0, 0, 0, 0] BP=[0, 0, 0, 0, 0, 0, 0, 0]	9.25e-5	PASS	No
BS_8DTDM1MK	chr3	20178291	AT	A	rs1213350009	SGO1	frameshift_variant	58	47	0.45	chr3:g.20178294del	c.395del	p.Asn132IlefsTer4	Likely_pathogenic	InterVar	NA	NA	NA	NA	NA	NA	InterVar: Likely pathogenic PVS1=1 PS=[0, 0, 0, 0, 0] PM=[0, 1, 0, 0, 0, 0, 0] PP=[0, 0, 0, 0, 0, 0] BA1=0 BS=[0, 0, 0, 0, 0] BP=[0, 0, 0, 0, 0, 0, 0, 0]	1.5e-5	PASS	No
BS_8DTDM1MK	chr4	142124720	CA	C	NA	INPP4B	frameshift_variant	35	32	0.48	chr4:g.142124721del	c.1760del	p.Leu587ArgfsTer9	Likely_pathogenic	InterVar	NA	NA	NA	NA	NA	NA	InterVar: Likely pathogenic PVS1=1 PS=[0, 0, 0, 0, 0] PM=[0, 1, 0, 0, 0, 0, 0] PP=[0, 0, 0, 0, 0, 0] BA1=0 BS=[0, 0, 0, 0, 0] BP=[0, 0, 0, 0, 0, 0, 0, 0]	0	.	No
BS_8782G07F	chr5	112839514	T	A	rs1801155;rs1801155&CM970090&CD972005&CD130095	APC	missense_variant	11	21	0.66	chr5:g.112839514T>A	c.3920T>A	p.Ile1307Lys	Likely_pathogenic	ClinVar	Likely_pathogenic	criteria provided, conflicting interpretations, submissions associated with conceptIDs, consensus call taken	1	822	Variant has conflicting interpretations in ClinVar and at least 1 submission with P/LP call	https://www.ncbi.nlm.nih.gov/clinvar/variation/822/	InterVar: Likely benign PVS1=0 PS=[0, 0, 0, 0, 0] PM=[1, 0, 0, 0, 0, 0, 0] PP=[0, 0, 0, 0, 0, 0] BA1=0 BS=[1, 0, 0, 0, 0] BP=[1, 0, 0, 0, 0, 0, 0, 0]	8.365e-4	PASS	Yes
BS_8HZ761SQ	chr18	51176802	C	T	NA	MEX3C	stop_gained	16	16	0.5	chr18:g.51176802C>T	c.1529G>A	p.Trp510Ter	Likely_pathogenic	InterVar	NA	NA	NA	NA	NA	NA	InterVar: Pathogenic PVS1=1 PS=[0, 0, 0, 0, 0] PM=[0, 1, 0, 0, 0, 0, 0] PP=[0, 0, 1, 0, 0, 0] BA1=0 BS=[0, 0, 0, 0, 0] BP=[0, 0, 0, 0, 0, 0, 0, 0]	0	.	No
BS_8HZ761SQ	chr19	16914706	G	GC	rs768927002	CPAMD8	frameshift_variant	22	9	0.29	chr19:g.16914708dup	c.3736dup	p.Ala1246GlyfsTer49	Likely_pathogenic	InterVar	NA	NA	NA	NA	NA	NA	InterVar: Likely pathogenic PVS1=1 PS=[0, 0, 0, 0, 0] PM=[0, 1, 0, 0, 0, 0, 0] PP=[0, 0, 0, 0, 0, 0] BA1=0 BS=[0, 0, 0, 0, 0] BP=[0, 0, 0, 0, 0, 0, 0, 0]	9.25e-5	PASS	No
BS_8HZ761SQ	chr2	121530892	C	T	rs559979281;rs559979281&CR1512533	CLASP1	intron_variant	20	18	0.47	chr2:g.121530892C>T	c.196-567G>A	NA	Pathogenic	ClinVar	Pathogenic	criteria provided, conflicting interpretations, submissions associated with conceptIDs, consensus call taken	1	218083	Variant has conflicting interpretations in ClinVar and at least 1 submission with P/LP call	https://www.ncbi.nlm.nih.gov/clinvar/variation/218083/	InterVar: Uncertain significance PVS1=0 PS=[0, 0, 0, 0, 0] PM=[0, 1, 0, 0, 0, 0, 0] PP=[0, 0, 0, 0, 1, 0] BA1=0 BS=[0, 0, 0, 0, 0] BP=[0, 0, 0, 0, 0, 0, 0, 0]	6.325e-4	PASS	No
BS_8HZ761SQ	chr2	218814186	C	T	rs121908096;rs121908096&CM984629&CM910105	CYP27A1	missense_variant&splice_region_variant	18	12	0.4	chr2:g.218814186C>T	c.1183C>T	p.Arg395Cys	Pathogenic	ClinVar	Pathogenic	criteria provided, multiple submitters, no conflicts	2	4255	None	https://www.ncbi.nlm.nih.gov/clinvar/variation/4255/	InterVar: Uncertain significance PVS1=0 PS=[0, 0, 0, 0, 0] PM=[0, 1, 0, 0, 0, 0, 0] PP=[0, 0, 1, 0, 1, 0] BA1=0 BS=[0, 0, 0, 0, 0] BP=[0, 0, 0, 0, 0, 0, 0, 0]	4.625e-4	PASS	No
BS_8HZ761SQ	chr3	31533192	CGGCTGGGT	C	NA	STT3B	frameshift_variant	9	11	0.55	chr3:g.31533196_31533203del	c.198_205del	p.Gly67ValfsTer38	Likely_pathogenic	InterVar	NA	NA	NA	NA	NA	NA	InterVar: Likely pathogenic PVS1=1 PS=[0, 0, 0, 0, 0] PM=[0, 1, 0, 0, 0, 0, 0] PP=[0, 0, 0, 0, 0, 0] BA1=0 BS=[0, 0, 0, 0, 0] BP=[0, 0, 0, 0, 0, 0, 0, 0]	0	.	No
BS_8HZ761SQ	chr9	113393460	G	A	NA	ALAD	missense_variant	16	9	0.36	chr9:g.113393460G>A	c.100C>T	p.Pro34Ser	Likely_pathogenic	InterVar	NA	NA	NA	NA	NA	NA	InterVar: Likely pathogenic PVS1=0 PS=[0, 0, 0, 0, 0] PM=[1, 1, 0, 0, 0, 0, 0] PP=[0, 1, 1, 0, 0, 0] BA1=0 BS=[0, 0, 0, 0, 0] BP=[0, 0, 0, 0, 0, 0, 0, 0]	0	.	No
BS_8JEJCH4Z	chr2	26191522	C	T	rs200438844;rs200438844&CM108925	HADHA	missense_variant	174	133	0.43	chr2:g.26191522C>T	c.2107G>A	p.Gly703Arg	Likely_pathogenic	ClinVar	Likely_pathogenic	criteria provided, conflicting interpretations, submissions associated with conceptIDs, latest date evaluated taken	1	429439	Variant has conflicting interpretations in ClinVar and at least 1 submission with P/LP call	https://www.ncbi.nlm.nih.gov/clinvar/variation/429439/	InterVar: Uncertain significance PVS1=0 PS=[0, 0, 0, 0, 0] PM=[1, 1, 0, 0, 0, 0, 0] PP=[0, 0, 1, 0, 0, 0] BA1=0 BS=[0, 0, 0, 0, 0] BP=[0, 0, 0, 0, 0, 0, 0, 0]	4.04e-4	PASS	No
BS_8JEJCH4Z	chr21	44521921	G	A	rs201663789	TSPEAR	stop_gained	178	145	0.45	chr21:g.44521921G>A	c.1528C>T	p.Arg510Ter	Pathogenic	ClinVar	Pathogenic	criteria provided, conflicting interpretations, submissions associated with conceptIDs, latest date evaluated taken	1	504870	Variant has conflicting interpretations in ClinVar and at least 1 submission with P/LP call	https://www.ncbi.nlm.nih.gov/clinvar/variation/504870/	InterVar: Likely pathogenic PVS1=1 PS=[0, 0, 0, 0, 0] PM=[0, 1, 0, 0, 0, 0, 0] PP=[0, 0, 0, 0, 0, 0] BA1=0 BS=[0, 0, 0, 0, 0] BP=[0, 0, 0, 0, 0, 0, 0, 0]	2.775e-4	PASS	No
BS_8JEJCH4Z	chr7	100629355	C	T	rs780902940;rs780902940&CM1211086	TFR2	missense_variant	184	183	0.5	chr7:g.100629355C>T	c.1288G>A	p.Gly430Arg	Likely_pathogenic	ClinVar	Likely_pathogenic	criteria provided, conflicting interpretations, single submission associated with conceptIDs	1	810145	Variant has conflicting interpretations in ClinVar and at least 1 submission with P/LP call	https://www.ncbi.nlm.nih.gov/clinvar/variation/810145/	InterVar: Uncertain significance PVS1=0 PS=[0, 0, 0, 0, 0] PM=[1, 1, 0, 0, 0, 0, 0] PP=[0, 0, 1, 0, 0, 0] BA1=0 BS=[0, 0, 0, 0, 0] BP=[0, 0, 0, 0, 0, 0, 0, 0]	0	.	No
BS_8PRJTBE1	chr10	17127827	A	G	rs146047781;rs146047781&CS156559	CUBN	splice_donor_variant	20	14	0.41	chr10:g.17127827A>G	c.348+2T>C	NA	Likely_pathogenic	ClinVar	Likely_pathogenic	criteria provided, conflicting interpretations, submissions associated with conceptIDs, latest date evaluated taken	1	572384	Variant has conflicting interpretations in ClinVar and at least 1 submission with P/LP call	https://www.ncbi.nlm.nih.gov/clinvar/variation/572384/	InterVar: Pathogenic PVS1=1 PS=[0, 0, 0, 0, 0] PM=[0, 1, 0, 0, 0, 0, 0] PP=[0, 0, 1, 0, 0, 0] BA1=0 BS=[0, 0, 0, 0, 0] BP=[0, 0, 0, 0, 0, 0, 0, 0]	1.385e-4	PASS	No
BS_8PRJTBE1	chr12	48981208	C	A	NA	WNT1	stop_gained	12	14	0.54	chr12:g.48981208C>A	c.681C>A	p.Cys227Ter	Pathogenic	ClinVar	Pathogenic	criteria provided, single submitter	1	1372966	None	https://www.ncbi.nlm.nih.gov/clinvar/variation/1372966/	InterVar: Pathogenic PVS1=1 PS=[0, 0, 0, 0, 0] PM=[0, 1, 0, 0, 0, 0, 0] PP=[0, 0, 1, 0, 0, 0] BA1=0 BS=[0, 0, 0, 0, 0] BP=[0, 0, 0, 0, 0, 0, 0, 0]	0	.	No
BS_8PRJTBE1	chr7	152660725	CA	C	rs730882048;rs730882048&CD159809	XRCC2	frameshift_variant	17	15	0.47	chr7:g.152660728del	c.96del	p.Phe32LeufsTer30	Likely_pathogenic	ClinVar	Likely_pathogenic	criteria provided, conflicting interpretations, submissions associated with conceptIDs, latest date evaluated taken	1	183003	Variant has conflicting interpretations in ClinVar and at least 1 submission with P/LP call	https://www.ncbi.nlm.nih.gov/clinvar/variation/183003/	InterVar: Uncertain significance PVS1=1 PS=[0, 0, 0, 0, 0] PM=[0, 0, 0, 0, 0, 0, 0] PP=[0, 0, 0, 0, 0, 0] BA1=0 BS=[0, 0, 0, 0, 0] BP=[0, 0, 0, 0, 0, 0, 0, 0]	1.385e-4	PASS	No
BS_8Q2EAYJR	chr10	95045904	GCCAA	G	NA	CYP2C8	frameshift_variant	23	21	0.48	chr10:g.95045909_95045912del	c.863_866del	p.Val288AlafsTer3	Likely_pathogenic	InterVar	NA	NA	NA	NA	NA	NA	InterVar: Likely pathogenic PVS1=1 PS=[0, 0, 0, 0, 0] PM=[0, 1, 0, 0, 0, 0, 0] PP=[0, 0, 0, 0, 0, 0] BA1=0 BS=[0, 0, 0, 0, 0] BP=[0, 0, 0, 0, 0, 0, 0, 0]	0	.	No
BS_88B4WV6J	chr13	20189166	C	T	rs76434661;rs76434661&CM013723	GJB2	missense_variant	20	18	0.47	chr13:g.20189166C>T	c.416G>A	p.Ser139Asn	Pathogenic	ClinVar	Pathogenic	criteria provided, conflicting interpretations, submissions associated with conceptIDs, consensus call taken	1	44749	Variant has conflicting interpretations in ClinVar and at least 1 submission with P/LP call	https://www.ncbi.nlm.nih.gov/clinvar/variation/44749/	InterVar: Uncertain significance PVS1=0 PS=[0, 0, 0, 0, 0] PM=[0, 1, 0, 0, 0, 0, 0] PP=[0, 0, 1, 0, 0, 0] BA1=0 BS=[0, 0, 0, 0, 0] BP=[0, 0, 0, 0, 0, 0, 0, 0]	7.865e-4	PASS	Yes
BS_8Q2EAYJR	chr3	146160981	T	TC	rs1353563172	PLOD2	frameshift_variant	12	19	0.61	chr3:g.146160987dup	c.8dup	p.Cys4MetfsTer35	Pathogenic	ClinVar	Pathogenic	criteria provided, multiple submitters, no conflicts	2	1458515	None	https://www.ncbi.nlm.nih.gov/clinvar/variation/1458515/	InterVar: Likely pathogenic PVS1=1 PS=[0, 0, 0, 0, 0] PM=[0, 1, 0, 0, 0, 0, 0] PP=[0, 0, 0, 0, 0, 0] BA1=0 BS=[0, 0, 0, 0, 0] BP=[0, 0, 0, 0, 0, 0, 0, 0]	0	.	No
BS_8Q2EAYJR	chr7	117592416	C	T	rs140455771;rs140455771&CM000667&CD136207	CFTR	missense_variant	19	14	0.42	chr7:g.117592416C>T	c.2249C>T	p.Pro750Leu	Likely_pathogenic	ClinVar	Likely_pathogenic	criteria provided, conflicting interpretations, submissions associated with conceptIDs, consensus call taken	1	53460	Variant has conflicting interpretations in ClinVar and at least 1 submission with P/LP call	https://www.ncbi.nlm.nih.gov/clinvar/variation/53460/	InterVar: Uncertain significance PVS1=0 PS=[0, 0, 0, 0, 0] PM=[1, 1, 0, 0, 0, 0, 0] PP=[0, 0, 1, 0, 0, 0] BA1=0 BS=[0, 0, 0, 0, 0] BP=[1, 0, 0, 0, 0, 0, 0, 0]	7.56e-4	PASS	No
BS_8HZ761SQ	chr22	28734532	C	T	rs141568342;rs141568342&CM119699&CM030414	CHEK2	missense_variant	6	18	0.75	chr22:g.28734532C>T	c.190G>A	p.Glu64Lys	Likely_pathogenic	ClinVar, upgraded to P/LP following manual review	Uncertain_significance	criteria provided, conflicting interpretations, submissions associated with conceptIDs, consensus call taken	1	128068	Variant has conflicting interpretations in ClinVar and at least 1 submission with P/LP call	https://www.ncbi.nlm.nih.gov/clinvar/variation/128068/	InterVar: Uncertain significance PVS1=0 PS=[0, 0, 0, 0, 0] PM=[1, 1, 0, 0, 0, 0, 0] PP=[0, 0, 1, 0, 0, 0] BA1=0 BS=[0, 0, 0, 0, 0] BP=[1, 0, 0, 0, 0, 0, 0, 0]	2.775e-4	PASS	Yes
BS_8R1DYXMB	chr10	78009682	G	C	rs201314157;rs201314157&CS176992	POLR3A	splice_region_variant&splice_polypyrimidine_tract_variant&intron_variant	10	18	0.64	chr10:g.78009682G>C	c.1771-7C>G	NA	Pathogenic	ClinVar	Pathogenic	criteria provided, conflicting interpretations, submissions associated with conceptIDs, consensus call taken	1	449556	Variant has conflicting interpretations in ClinVar and at least 1 submission with P/LP call	https://www.ncbi.nlm.nih.gov/clinvar/variation/449556/	InterVar: Uncertain significance PVS1=0 PS=[0, 0, 0, 0, 0] PM=[0, 1, 0, 0, 0, 0, 0] PP=[0, 0, 0, 0, 0, 0] BA1=0 BS=[0, 0, 0, 0, 0] BP=[0, 0, 0, 0, 0, 0, 0, 0]	2.31e-4	PASS	No
BS_8R1DYXMB	chr15	73244441	A	C	NA	NEO1	missense_variant	18	26	0.59	chr15:g.73244441A>C	c.1549A>C	p.Asn517His	Likely_pathogenic	InterVar	NA	NA	NA	NA	NA	NA	InterVar: Likely pathogenic PVS1=0 PS=[0, 0, 0, 0, 0] PM=[1, 1, 0, 0, 0, 0, 0] PP=[0, 1, 1, 0, 0, 0] BA1=0 BS=[0, 0, 0, 0, 0] BP=[0, 0, 0, 0, 0, 0, 0, 0]	0	.	No
BS_8R1DYXMB	chr8	86605416	C	T	rs1000861056	CNGB3	intron_variant	18	16	0.47	chr8:g.86605416C>T	c.1663-1205G>A	NA	Pathogenic	ClinVar	Pathogenic	criteria provided, single submitter	1	635822	None	https://www.ncbi.nlm.nih.gov/clinvar/variation/635822/	InterVar: Uncertain significance PVS1=0 PS=[0, 0, 0, 0, 0] PM=[0, 1, 0, 0, 0, 0, 0] PP=[0, 0, 0, 0, 1, 0] BA1=0 BS=[0, 0, 0, 0, 0] BP=[0, 0, 0, 0, 0, 0, 0, 0]	6.6e-5	PASS	No
BS_8R1DYXMB	chr9	131032173	CAGGTAGG	C	rs775851709	LAMC3	splice_donor_variant&splice_donor_5th_base_variant&coding_sequence_variant&intron_variant	13	9	0.41	chr9:g.131032177_131032183del	c.809+2_809+8del	NA	Likely_pathogenic	ClinVar	Likely_pathogenic	criteria provided, multiple submitters, no conflicts	2	1464952	None	https://www.ncbi.nlm.nih.gov/clinvar/variation/1464952/	InterVar: Likely pathogenic PVS1=1 PS=[0, 0, 0, 0, 0] PM=[0, 1, 0, 0, 0, 0, 0] PP=[0, 0, 0, 0, 0, 0] BA1=0 BS=[0, 0, 0, 0, 0] BP=[0, 0, 0, 0, 0, 0, 0, 0]	5.1e-5	PASS	No
BS_8SMZ11ER	chr12	132736905	CAG	C	rs765308207	ANKLE2	frameshift_variant	15	13	0.46	chr12:g.132736906_132736907del	c.1579_1580del	p.Leu527GlufsTer36	Likely_pathogenic	InterVar	NA	NA	NA	NA	NA	NA	InterVar: Likely pathogenic PVS1=1 PS=[0, 0, 0, 0, 0] PM=[0, 1, 0, 0, 0, 0, 0] PP=[0, 0, 0, 0, 0, 0] BA1=0 BS=[0, 0, 0, 0, 0] BP=[0, 0, 0, 0, 0, 0, 0, 0]	0	PASS	No
BS_8SMZ11ER	chr16	70474586	C	T	rs755169246	FCSK	missense_variant	8	11	0.58	chr16:g.70474586C>T	c.2047C>T	p.Arg683Cys	Likely_pathogenic	ClinVar	Likely_pathogenic	criteria provided, conflicting interpretations, submissions associated with conceptIDs, latest date evaluated taken	1	619034	Variant has conflicting interpretations in ClinVar and at least 1 submission with P/LP call	https://www.ncbi.nlm.nih.gov/clinvar/variation/619034/	InterVar: Uncertain significance PVS1=0 PS=[0, 0, 0, 0, 0] PM=[1, 1, 0, 0, 0, 0, 0] PP=[0, 0, 0, 0, 0, 0] BA1=0 BS=[0, 0, 0, 0, 0] BP=[0, 0, 0, 0, 0, 0, 0, 0]	1.985e-4	PASS	No
BS_8SMZ11ER	chr4	52038229	GT	G	NA	SGCB	frameshift_variant	12	9	0.43	chr4:g.52038231del	c.30del	p.Glu10AspfsTer9	Pathogenic	ClinVar	Pathogenic	criteria provided, multiple submitters, no conflicts	2	1443062	None	https://www.ncbi.nlm.nih.gov/clinvar/variation/1443062/	InterVar: Likely pathogenic PVS1=1 PS=[0, 0, 0, 0, 0] PM=[0, 1, 0, 0, 0, 0, 0] PP=[0, 0, 0, 0, 0, 0] BA1=0 BS=[0, 0, 0, 0, 0] BP=[0, 0, 0, 0, 0, 0, 0, 0]	0	.	No
BS_8SMZ11ER	chr6	45949255	C	T	rs772355734	CLIC5	splice_donor_variant	20	10	0.33	chr6:g.45949255C>T	c.299+1G>A	NA	Likely_pathogenic	InterVar	NA	NA	NA	NA	NA	NA	InterVar: Pathogenic PVS1=1 PS=[0, 0, 0, 0, 0] PM=[0, 1, 0, 0, 0, 0, 0] PP=[0, 0, 1, 0, 0, 0] BA1=0 BS=[0, 0, 0, 0, 0] BP=[0, 0, 0, 0, 0, 0, 0, 0]	4.6e-5	PASS	No
BS_8SMZ11ER	chr8	98140831	C	T	rs149102421;rs149102421&CM112386	POP1	stop_gained	13	22	0.63	chr8:g.98140831C>T	c.1537C>T	p.Arg513Ter	Likely_pathogenic	ClinVar	Likely_pathogenic	criteria provided, conflicting interpretations, submissions associated with conceptIDs, consensus call taken	1	1029341	Variant has conflicting interpretations in ClinVar and at least 1 submission with P/LP call	https://www.ncbi.nlm.nih.gov/clinvar/variation/1029341/	InterVar: Pathogenic PVS1=1 PS=[0, 0, 0, 0, 0] PM=[0, 0, 0, 0, 0, 0, 0] PP=[0, 0, 1, 0, 1, 0] BA1=0 BS=[0, 0, 0, 0, 0] BP=[0, 0, 0, 0, 0, 0, 0, 0]	4.64e-4	PASS	No
BS_8WTBCJT5	chr16	20341210	G	T	rs141800038	UMOD	stop_gained	10	12	0.55	chr16:g.20341210G>T	c.1458C>A	p.Tyr486Ter	Likely_pathogenic	InterVar	NA	NA	NA	NA	NA	NA	InterVar: Likely pathogenic PVS1=1 PS=[0, 0, 0, 0, 0] PM=[0, 1, 0, 0, 0, 0, 0] PP=[0, 0, 0, 0, 0, 0] BA1=0 BS=[0, 0, 0, 0, 0] BP=[0, 0, 0, 0, 0, 0, 0, 0]	5.84e-4	PASS	No
BS_8WTBCJT5	chr17	7560076	G	A	NA	TNFSF12-TNFSF13	stop_gained	22	20	0.48	chr17:g.7560076G>A	c.653G>A	p.Trp218Ter	Pathogenic	InterVar	NA	NA	NA	NA	NA	NA	InterVar: Pathogenic PVS1=1 PS=[0, 0, 0, 0, 0] PM=[0, 1, 0, 0, 0, 0, 0] PP=[0, 0, 1, 0, 0, 0] BA1=0 BS=[0, 0, 0, 0, 0] BP=[0, 0, 0, 0, 0, 0, 0, 0]	0	.	No
BS_8WTBCJT5	chr17	44259346	T	G	NA	SLC4A1	splice_acceptor_variant	18	7	0.28	chr17:g.44259346T>G	c.695-2A>C	NA	Pathogenic	InterVar	NA	NA	NA	NA	NA	NA	InterVar: Pathogenic PVS1=1 PS=[0, 0, 0, 0, 0] PM=[0, 1, 0, 0, 0, 0, 0] PP=[0, 0, 1, 0, 0, 0] BA1=0 BS=[0, 0, 0, 0, 0] BP=[0, 0, 0, 0, 0, 0, 0, 0]	0	.	No
BS_8HZ761SQ	chr17	40631693	G	A	rs397509405;rs397509405&CM132158	SMARCE1	stop_gained&splice_region_variant	4	17	0.81	chr17:g.40631693G>A	c.715C>T	p.Arg239Ter	Pathogenic	ClinVar	Pathogenic	criteria provided, multiple submitters, no conflicts	2	55832	None	https://www.ncbi.nlm.nih.gov/clinvar/variation/55832/	InterVar: Pathogenic PVS1=1 PS=[0, 0, 0, 0, 0] PM=[0, 1, 0, 0, 0, 0, 0] PP=[0, 0, 1, 0, 1, 0] BA1=0 BS=[0, 0, 0, 0, 0] BP=[0, 0, 0, 0, 0, 0, 0, 0]	0	.	Yes
BS_8YD46AZB	chr15	44651743	CT	C	rs312262722;rs312262722&CD071363	SPG11	frameshift_variant	19	29	0.6	chr15:g.44651746del	c.1203del	p.Asp402IlefsTer14	Pathogenic	ClinVar	Pathogenic	criteria provided, multiple submitters, no conflicts	2	41268	None	https://www.ncbi.nlm.nih.gov/clinvar/variation/41268/	InterVar: Pathogenic PVS1=1 PS=[0, 0, 0, 0, 0] PM=[0, 1, 0, 0, 0, 0, 0] PP=[0, 0, 0, 0, 1, 0] BA1=0 BS=[0, 0, 0, 0, 0] BP=[0, 0, 0, 0, 0, 0, 0, 0]	4.6e-5	PASS	No
BS_8YD46AZB	chr17	39462190	C	G	rs780248349	CDK12	missense_variant	15	19	0.56	chr17:g.39462190C>G	c.119C>G	p.Ser40Trp	Likely_pathogenic	InterVar	NA	NA	NA	NA	NA	NA	InterVar: Likely pathogenic PVS1=0 PS=[0, 0, 0, 0, 0] PM=[1, 1, 0, 0, 0, 0, 0] PP=[0, 1, 1, 0, 0, 0] BA1=0 BS=[0, 0, 0, 0, 0] BP=[0, 0, 0, 0, 0, 0, 0, 0]	2.085e-4	PASS	No
BS_8YD46AZB	chr17	42521083	C	T	NA	ATP6V0A1	missense_variant	14	18	0.56	chr17:g.42521083C>T	c.2477C>T	p.Ser826Phe	Likely_pathogenic	InterVar	NA	NA	NA	NA	NA	NA	InterVar: Likely pathogenic PVS1=0 PS=[0, 0, 0, 0, 0] PM=[1, 1, 0, 0, 0, 0, 0] PP=[0, 1, 1, 0, 0, 0] BA1=0 BS=[0, 0, 0, 0, 0] BP=[0, 0, 0, 0, 0, 0, 0, 0]	0	.	No
BS_8YD46AZB	chr18	23538650	C	T	rs752728865	NPC1	missense_variant	23	18	0.44	chr18:g.23538650C>T	c.2933G>A	p.Arg978His	Likely_pathogenic	ClinVar	Likely_pathogenic	criteria provided, single submitter	1	1512551	None	https://www.ncbi.nlm.nih.gov/clinvar/variation/1512551/	InterVar: Uncertain significance PVS1=0 PS=[0, 0, 0, 0, 0] PM=[0, 1, 0, 0, 0, 0, 0] PP=[0, 0, 1, 0, 0, 0] BA1=0 BS=[0, 0, 0, 0, 0] BP=[0, 0, 0, 0, 0, 0, 0, 0]	3.05e-5	PASS	No
BS_8ZTNXCZJ	chr19	41985377	G	A	NA	ATP1A3	missense_variant	18	20	0.53	chr19:g.41985377G>A	c.653C>T	p.Ser218Phe	Likely_pathogenic	InterVar	NA	NA	NA	NA	NA	NA	InterVar: Likely pathogenic PVS1=0 PS=[0, 0, 0, 0, 0] PM=[1, 1, 0, 0, 0, 0, 0] PP=[0, 1, 1, 0, 0, 0] BA1=0 BS=[0, 0, 0, 0, 0] BP=[0, 0, 0, 0, 0, 0, 0, 0]	0	.	No
BS_91CV203N	chr19	7536447	A	T	rs148045000;rs148045000&CS1411564	PNPLA6	splice_acceptor_variant	12	22	0.65	chr19:g.7536447A>T	c.316-2A>T	NA	Pathogenic	ClinVar	Pathogenic	criteria provided, multiple submitters, no conflicts	2	872466	None	https://www.ncbi.nlm.nih.gov/clinvar/variation/872466/	InterVar: Pathogenic PVS1=1 PS=[0, 0, 0, 0, 0] PM=[0, 1, 0, 0, 0, 0, 0] PP=[0, 0, 1, 0, 1, 0] BA1=0 BS=[0, 0, 0, 0, 0] BP=[0, 0, 0, 0, 0, 0, 0, 0]	0	PASS	No
BS_91CV203N	chr2	178707805	TC	T	NA	TTN	frameshift_variant	31	24	0.44	chr2:g.178707806del	c.28761del	p.Lys9588SerfsTer12	Likely_pathogenic	InterVar	NA	NA	NA	NA	NA	NA	InterVar: Likely pathogenic PVS1=1 PS=[0, 0, 0, 0, 0] PM=[0, 1, 0, 0, 0, 0, 0] PP=[0, 0, 0, 0, 0, 0] BA1=0 BS=[0, 0, 0, 0, 0] BP=[0, 0, 0, 0, 0, 0, 0, 0]	0	.	No
BS_91CV203N	chr5	13788721	G	C	rs727502973;rs727502973&CM1414805	DNAH5	missense_variant	19	19	0.5	chr5:g.13788721G>C	c.8642C>G	p.Ala2881Gly	Pathogenic	ClinVar	Pathogenic	criteria provided, multiple submitters, no conflicts	2	163139	None	https://www.ncbi.nlm.nih.gov/clinvar/variation/163139/	InterVar: Uncertain significance PVS1=0 PS=[0, 0, 0, 0, 0] PM=[0, 1, 0, 0, 0, 0, 0] PP=[0, 0, 0, 0, 1, 0] BA1=0 BS=[0, 0, 0, 0, 0] BP=[0, 0, 0, 0, 0, 0, 0, 0]	4.6e-5	PASS	No
BS_92HPNHFB	chr15	31063284	GC	G	NA	TRPM1	frameshift_variant	17	20	0.54	chr15:g.31063288del	c.798del	p.Gln267ArgfsTer33	Likely_pathogenic	InterVar	NA	NA	NA	NA	NA	NA	InterVar: Likely pathogenic PVS1=1 PS=[0, 0, 0, 0, 0] PM=[0, 1, 0, 0, 0, 0, 0] PP=[0, 0, 0, 0, 0, 0] BA1=0 BS=[0, 0, 0, 0, 0] BP=[0, 0, 0, 0, 0, 0, 0, 0]	0	.	No
BS_92HPNHFB	chr2	171690251	GA	G	rs781422125;rs755197346	DYNC1I2	frameshift_variant	16	15	0.48	chr2:g.171690260del	c.105del	p.Glu36LysfsTer34	Likely_pathogenic	InterVar	NA	NA	NA	NA	NA	NA	InterVar: Likely pathogenic PVS1=1 PS=[0, 0, 0, 0, 0] PM=[0, 1, 0, 0, 0, 0, 0] PP=[0, 0, 0, 0, 0, 0] BA1=0 BS=[0, 0, 0, 0, 0] BP=[0, 0, 0, 0, 0, 0, 0, 0]	0	PASS	No
BS_92HPNHFB	chrX	154966603	T	C	rs375241473;rs375241473&CM020415	F8	missense_variant	19	27	0.59	chrX:g.154966603T>C	c.1094A>G	p.Tyr365Cys	Pathogenic	ClinVar	Pathogenic	criteria provided, conflicting interpretations, submissions associated with conceptIDs, consensus call taken	1	618104	Variant has conflicting interpretations in ClinVar and at least 1 submission with P/LP call	https://www.ncbi.nlm.nih.gov/clinvar/variation/618104/	InterVar: Uncertain significance PVS1=0 PS=[0, 0, 0, 0, 0] PM=[0, 1, 0, 0, 0, 0, 0] PP=[0, 0, 1, 0, 0, 0] BA1=0 BS=[0, 0, 0, 0, 0] BP=[0, 0, 0, 0, 0, 0, 0, 0]	1.175e-4	PASS	No
BS_92SK6DD8	chr15	56443765	TTC	T	rs1423048983	MNS1	frameshift_variant	26	15	0.37	chr15:g.56443767_56443768del	c.774_775del	p.Lys259ThrfsTer2	Likely_pathogenic	InterVar	NA	NA	NA	NA	NA	NA	InterVar: Likely pathogenic PVS1=1 PS=[0, 0, 0, 0, 0] PM=[0, 1, 0, 0, 0, 0, 0] PP=[0, 0, 0, 0, 0, 0] BA1=0 BS=[0, 0, 0, 0, 0] BP=[0, 0, 0, 0, 0, 0, 0, 0]	1.5e-5	PASS	No
BS_8Q2EAYJR	chr11	108289006	A	AT	rs730881309	ATM	frameshift_variant	16	15	0.48	chr11:g.108289010dup	c.4143dup	p.Pro1382SerfsTer6	Pathogenic	ClinVar	Pathogenic	criteria provided, multiple submitters, no conflicts	2	181880	None	https://www.ncbi.nlm.nih.gov/clinvar/variation/181880/	InterVar: Pathogenic PVS1=1 PS=[0, 0, 0, 0, 0] PM=[0, 1, 0, 0, 0, 0, 0] PP=[0, 0, 0, 0, 1, 0] BA1=0 BS=[0, 0, 0, 0, 0] BP=[0, 0, 0, 0, 0, 0, 0, 0]	0	.	Yes
BS_92SK6DD8	chr8	144360300	C	T	rs375088539;rs375088539&CM1515394	SLC52A2	stop_gained	23	22	0.49	chr8:g.144360300C>T	c.808C>T	p.Gln270Ter	Pathogenic	ClinVar	Pathogenic	criteria provided, multiple submitters, no conflicts	2	188051	None	https://www.ncbi.nlm.nih.gov/clinvar/variation/188051/	InterVar: Pathogenic PVS1=1 PS=[0, 0, 0, 0, 0] PM=[0, 1, 0, 0, 0, 0, 0] PP=[0, 0, 0, 0, 1, 0] BA1=0 BS=[0, 0, 0, 0, 0] BP=[0, 0, 0, 0, 0, 0, 0, 0]	4.85e-5	PASS	No
BS_92SK6DD8	chr9	13205914	A	G	rs750355280	MPDZ	splice_donor_variant	19	24	0.56	chr9:g.13205914A>G	c.1474+2T>C	NA	Likely_pathogenic	ClinVar	Likely_pathogenic	criteria provided, single submitter	1	2421545	None	https://www.ncbi.nlm.nih.gov/clinvar/variation/2421545/	InterVar: Pathogenic PVS1=1 PS=[0, 0, 0, 0, 0] PM=[0, 1, 0, 0, 0, 0, 0] PP=[0, 0, 1, 0, 1, 0] BA1=0 BS=[0, 0, 0, 0, 0] BP=[0, 0, 0, 0, 0, 0, 0, 0]	1.5e-5	PASS	No
BS_92SK6DD8	chrX	71564686	C	T	rs776939085	OGT	missense_variant	21	13	0.38	chrX:g.71564686C>T	c.2522C>T	p.Ala841Val	Likely_pathogenic	InterVar	NA	NA	NA	NA	NA	NA	InterVar: Likely pathogenic PVS1=0 PS=[0, 0, 0, 0, 0] PM=[1, 1, 0, 0, 0, 0, 0] PP=[0, 1, 1, 0, 0, 0] BA1=0 BS=[0, 0, 0, 0, 0] BP=[0, 0, 0, 0, 0, 0, 0, 0]	0	PASS	No
BS_938K7FSV	chr1	152309046	C	T	rs560912365	FLG	stop_gained	25	18	0.42	chr1:g.152309046C>T	c.5840G>A	p.Trp1947Ter	Pathogenic	ClinVar	Pathogenic	criteria provided, single submitter	1	1217958	None	https://www.ncbi.nlm.nih.gov/clinvar/variation/1217958/	InterVar: Pathogenic PVS1=1 PS=[0, 0, 0, 0, 0] PM=[0, 1, 0, 0, 0, 0, 0] PP=[0, 0, 0, 0, 1, 0] BA1=0 BS=[0, 0, 0, 0, 0] BP=[0, 0, 0, 0, 0, 0, 0, 0]	7.285e-4	PASS	No
BS_8Q2EAYJR	chr9	21974861	C	A	rs1800586;rs1800586&CR982410&CR119688	CDKN2A	upstream_gene_variant	17	21	0.55	chr9:g.21974861C>A	NA	NA	Pathogenic	ClinVar	Pathogenic	criteria provided, multiple submitters, no conflicts	2	182414	None	https://www.ncbi.nlm.nih.gov/clinvar/variation/182414/	InterVar: Uncertain significance PVS1=0 PS=[0, 0, 0, 0, 0] PM=[0, 0, 0, 0, 0, 0, 0] PP=[0, 0, 0, 0, 1, 0] BA1=0 BS=[0, 0, 0, 0, 0] BP=[0, 0, 0, 0, 0, 0, 0, 0]	3.05e-5	PASS	Yes
BS_938K7FSV	chr2	156571185	C	T	rs746390648	GPD2	missense_variant	15	22	0.59	chr2:g.156571185C>T	c.1660C>T	p.Arg554Cys	Likely_pathogenic	InterVar	NA	NA	NA	NA	NA	NA	InterVar: Likely pathogenic PVS1=0 PS=[0, 0, 0, 0, 0] PM=[1, 1, 0, 0, 0, 0, 0] PP=[0, 1, 1, 0, 0, 0] BA1=0 BS=[0, 0, 0, 0, 0] BP=[0, 0, 0, 0, 0, 0, 0, 0]	2.08e-4	PASS	No
BS_938K7FSV	chr9	131509742	GC	G	NA	POMT1	frameshift_variant&splice_region_variant	17	10	0.37	chr9:g.131509745del	c.542del	p.Pro181LeufsTer4	Likely_pathogenic	InterVar	NA	NA	NA	NA	NA	NA	InterVar: Likely pathogenic PVS1=1 PS=[0, 0, 0, 0, 0] PM=[0, 1, 0, 0, 0, 0, 0] PP=[0, 0, 0, 0, 0, 0] BA1=0 BS=[0, 0, 0, 0, 0] BP=[0, 0, 0, 0, 0, 0, 0, 0]	0	.	No
BS_949NSSEH	chr12	120369031	A	C	NA	MSI1	splice_donor_variant	12	4	0.25	chr12:g.120369031A>C	c.59+2T>G	NA	Pathogenic	InterVar	NA	NA	NA	NA	NA	NA	InterVar: Pathogenic PVS1=1 PS=[0, 0, 0, 0, 0] PM=[0, 1, 0, 0, 0, 0, 0] PP=[0, 0, 1, 0, 0, 0] BA1=0 BS=[0, 0, 0, 0, 0] BP=[0, 0, 0, 0, 0, 0, 0, 0]	0	.	No
BS_949NSSEH	chr15	40625638	G	T	NA	KNL1	stop_gained&splice_region_variant	20	7	0.26	chr15:g.40625638G>T	c.5374G>T	p.Glu1792Ter	Likely_pathogenic	InterVar	NA	NA	NA	NA	NA	NA	InterVar: Likely pathogenic PVS1=1 PS=[0, 0, 0, 0, 0] PM=[0, 1, 0, 0, 0, 0, 0] PP=[0, 0, 0, 0, 0, 0] BA1=0 BS=[0, 0, 0, 0, 0] BP=[0, 0, 0, 0, 0, 0, 0, 0]	0	.	No
BS_949NSSEH	chr18	23538564	G	C	rs80358257;rs80358257&CM992942	NPC1	missense_variant	16	14	0.47	chr18:g.23538564G>C	c.3019C>G	p.Pro1007Ala	Pathogenic	ClinVar	Pathogenic	criteria provided, conflicting interpretations, submissions associated with conceptIDs, consensus call taken	1	2966	Variant has conflicting interpretations in ClinVar and at least 1 submission with P/LP call	https://www.ncbi.nlm.nih.gov/clinvar/variation/2966/	InterVar: Uncertain significance PVS1=0 PS=[0, 0, 0, 0, 0] PM=[0, 1, 0, 0, 0, 0, 0] PP=[0, 0, 1, 0, 0, 0] BA1=0 BS=[0, 0, 0, 0, 0] BP=[0, 0, 0, 0, 0, 0, 0, 0]	3.395e-4	PASS	No
BS_949NSSEH	chr21	14965689	G	C	NA	NRIP1	stop_gained	14	26	0.65	chr21:g.14965689G>C	c.2504C>G	p.Ser835Ter	Likely_pathogenic	InterVar	NA	NA	NA	NA	NA	NA	InterVar: Likely pathogenic PVS1=1 PS=[0, 0, 0, 0, 0] PM=[0, 1, 0, 0, 0, 0, 0] PP=[0, 0, 0, 0, 0, 0] BA1=0 BS=[0, 0, 0, 0, 0] BP=[0, 0, 0, 0, 0, 0, 0, 0]	0	.	No
BS_95P46VE0	chr1	21570326	C	T	rs121918020;rs121918020&CM067338	ALPL	missense_variant	12	15	0.56	chr1:g.21570326C>T	c.814C>T	p.Arg272Cys	Pathogenic	ClinVar	Pathogenic	criteria provided, multiple submitters, no conflicts	2	13684	None	https://www.ncbi.nlm.nih.gov/clinvar/variation/13684/	InterVar: Likely pathogenic PVS1=0 PS=[0, 0, 0, 0, 0] PM=[1, 1, 0, 0, 0, 0, 0] PP=[0, 0, 1, 0, 1, 0] BA1=0 BS=[0, 0, 0, 0, 0] BP=[0, 0, 0, 0, 0, 0, 0, 0]	3.05e-5	PASS	No
BS_95P46VE0	chr14	50944228	G	T	rs150483902	PYGL	missense_variant	12	8	0.4	chr14:g.50944228G>T	c.176C>A	p.Thr59Lys	Likely_pathogenic	ClinVar	Likely_pathogenic	criteria provided, single submitter	1	803027	None	https://www.ncbi.nlm.nih.gov/clinvar/variation/803027/	InterVar: Likely pathogenic PVS1=0 PS=[0, 0, 0, 0, 0] PM=[1, 1, 0, 0, 0, 0, 0] PP=[0, 0, 1, 0, 1, 0] BA1=0 BS=[0, 0, 0, 0, 0] BP=[0, 0, 0, 0, 0, 0, 0, 0]	1.5e-5	PASS	No
BS_8YD46AZB	chr14	45198718	C	T	rs144567652;rs144567652&CM130997	FANCM	stop_gained	20	11	0.35	chr14:g.45198718C>T	c.5791C>T	p.Arg1931Ter	Pathogenic	ClinVar	Pathogenic	criteria provided, conflicting interpretations, submissions associated with conceptIDs, consensus call taken	1	526381	Variant has conflicting interpretations in ClinVar and at least 1 submission with P/LP call	https://www.ncbi.nlm.nih.gov/clinvar/variation/526381/	InterVar: Uncertain significance PVS1=1 PS=[0, 0, 0, 0, 0] PM=[0, 0, 0, 0, 0, 0, 0] PP=[0, 0, 1, 0, 0, 0] BA1=0 BS=[0, 0, 0, 0, 0] BP=[0, 0, 0, 0, 0, 0, 0, 0]	9.105e-4	PASS	Yes
BS_95W988HQ	chr12	52949307	G	C	rs200221269	KRT18	missense_variant	19	12	0.39	chr12:g.52949307G>C	c.134G>C	p.Arg45Pro	Likely_pathogenic	InterVar	NA	NA	0	NA	NA	NA	InterVar: Likely pathogenic PVS1=0 PS=[0, 0, 0, 0, 0] PM=[1, 1, 0, 0, 0, 0, 0] PP=[0, 1, 1, 0, 0, 0] BA1=0 BS=[0, 0, 0, 0, 0] BP=[0, 0, 0, 0, 0, 0, 0, 0]	3.39e-4	PASS	No
BS_95W988HQ	chr12	101753469	TGA	T	rs34002892	GNPTAB	frameshift_variant	12	16	0.57	chr12:g.101753472_101753473del	c.3503_3504del	p.Leu1168GlnfsTer5	Pathogenic	ClinVar	Pathogenic	criteria provided, multiple submitters, no conflicts	2	2771	None	https://www.ncbi.nlm.nih.gov/clinvar/variation/2771/	InterVar: Pathogenic PVS1=1 PS=[0, 0, 0, 0, 0] PM=[0, 1, 0, 0, 0, 0, 0] PP=[0, 0, 0, 0, 1, 0] BA1=0 BS=[0, 0, 0, 0, 0] BP=[0, 0, 0, 0, 0, 0, 0, 0]	5.705e-4	PASS	No
BS_95W988HQ	chr16	66529054	C	T	rs281865492;rs281865492&CM083564	TK2	missense_variant	10	18	0.64	chr16:g.66529054C>T	c.389G>A	p.Arg130Gln	Pathogenic	ClinVar	Pathogenic	criteria provided, multiple submitters, no conflicts	2	38989	None	https://www.ncbi.nlm.nih.gov/clinvar/variation/38989/	InterVar: Likely pathogenic PVS1=0 PS=[0, 0, 0, 0, 0] PM=[1, 1, 0, 0, 0, 0, 0] PP=[0, 0, 1, 0, 1, 0] BA1=0 BS=[0, 0, 0, 0, 0] BP=[0, 0, 0, 0, 0, 0, 0, 0]	0	.	No
BS_96TV932S	chr15	80180230	G	A	rs80338901;rs80338901&CS930802	FAH	splice_donor_5th_base_variant&intron_variant	22	13	0.37	chr15:g.80180230G>A	c.1062+5G>A	NA	Pathogenic	ClinVar	Pathogenic	criteria provided, multiple submitters, no conflicts	2	11870	None	https://www.ncbi.nlm.nih.gov/clinvar/variation/11870/	InterVar: Uncertain significance PVS1=0 PS=[0, 0, 0, 0, 0] PM=[0, 1, 0, 0, 0, 0, 0] PP=[0, 0, 1, 0, 1, 0] BA1=0 BS=[0, 0, 0, 0, 0] BP=[0, 0, 0, 0, 0, 0, 0, 0]	5.245e-4	PASS	No
BS_96TV932S	chr4	3074920	AG	A	NA	HTT	frameshift_variant	9	6	0.4	chr4:g.3074921del	c.96del	p.Gln32HisfsTer69	Likely_pathogenic	InterVar	NA	NA	NA	NA	NA	NA	InterVar: Likely pathogenic PVS1=1 PS=[0, 0, 0, 0, 0] PM=[0, 1, 0, 0, 0, 0, 0] PP=[0, 0, 0, 0, 0, 0] BA1=0 BS=[0, 0, 0, 0, 0] BP=[0, 0, 0, 0, 0, 0, 0, 0]	1.6e-5	PASS	No
BS_96TV932S	chr8	103918451	C	T	NA	RIMS2	stop_gained	11	13	0.54	chr8:g.103918451C>T	c.2047C>T	p.Arg683Ter	Pathogenic	InterVar	NA	NA	NA	NA	NA	NA	InterVar: Pathogenic PVS1=1 PS=[0, 0, 0, 0, 0] PM=[0, 1, 0, 0, 0, 0, 0] PP=[0, 0, 1, 0, 0, 0] BA1=0 BS=[0, 0, 0, 0, 0] BP=[0, 0, 0, 0, 0, 0, 0, 0]	0	.	No
BS_9704T3DW	chr11	9069454	T	C	rs368638374	SCUBE2	missense_variant	24	13	0.35	chr11:g.9069454T>C	c.559A>G	p.Ile187Val	Likely_pathogenic	InterVar	NA	NA	NA	NA	NA	NA	InterVar: Likely pathogenic PVS1=0 PS=[0, 0, 0, 0, 0] PM=[1, 1, 0, 0, 0, 0, 0] PP=[0, 1, 1, 0, 0, 0] BA1=0 BS=[0, 0, 0, 0, 0] BP=[0, 0, 0, 0, 0, 0, 0, 0]	1.215e-4	PASS	No
BS_9704T3DW	chr16	1790896	G	GC	NA	IGFALS	frameshift_variant	14	19	0.58	chr16:g.1790898dup	c.1521dup	p.Leu508AlafsTer29	Likely_pathogenic	InterVar	NA	NA	NA	NA	NA	NA	InterVar: Likely pathogenic PVS1=1 PS=[0, 0, 0, 0, 0] PM=[0, 1, 0, 0, 0, 0, 0] PP=[0, 0, 0, 0, 0, 0] BA1=0 BS=[0, 0, 0, 0, 0] BP=[0, 0, 0, 0, 0, 0, 0, 0]	0	.	No
BS_9704T3DW	chr17	8886235	C	A	NA	PIK3R5	missense_variant	27	15	0.36	chr17:g.8886235C>A	c.2122G>T	p.Ala708Ser	Likely_pathogenic	InterVar	NA	NA	NA	NA	NA	NA	InterVar: Likely pathogenic PVS1=0 PS=[0, 0, 0, 0, 0] PM=[1, 1, 0, 0, 0, 0, 0] PP=[0, 1, 1, 0, 0, 0] BA1=0 BS=[0, 0, 0, 0, 0] BP=[0, 0, 0, 0, 0, 0, 0, 0]	0	.	No
BS_9704T3DW	chr8	144397279	CT	C	NA	CPSF1	frameshift_variant	18	18	0.5	chr8:g.144397280del	c.2519del	p.Gln840ArgfsTer116	Likely_pathogenic	InterVar	NA	NA	NA	NA	NA	NA	InterVar: Likely pathogenic PVS1=1 PS=[0, 0, 0, 0, 0] PM=[0, 1, 0, 0, 0, 0, 0] PP=[0, 0, 0, 0, 0, 0] BA1=0 BS=[0, 0, 0, 0, 0] BP=[0, 0, 0, 0, 0, 0, 0, 0]	0	.	No
BS_9704T3DW	chrX	49227104	TTC	T	rs1557110239	CACNA1F	frameshift_variant	8	2	0.2	chrX:g.49227113_49227114del	c.1140_1141del	p.Lys381SerfsTer42	Likely_pathogenic	InterVar	NA	NA	NA	NA	NA	NA	InterVar: Likely pathogenic PVS1=1 PS=[0, 0, 0, 0, 0] PM=[0, 1, 0, 0, 0, 0, 0] PP=[0, 0, 0, 0, 0, 0] BA1=0 BS=[0, 0, 0, 0, 0] BP=[0, 0, 0, 0, 0, 0, 0, 0]	0	PASS	No
BS_97241EMC	chr16	681512	A	C	rs146251364;rs146251364&CM145141	STUB1	missense_variant	22	18	0.45	chr16:g.681512A>C	c.433A>C	p.Lys145Gln	Likely_pathogenic	ClinVar	Likely_pathogenic	criteria provided, conflicting interpretations, submissions associated with conceptIDs, consensus call taken	1	212325	Variant has conflicting interpretations in ClinVar and at least 1 submission with P/LP call	https://www.ncbi.nlm.nih.gov/clinvar/variation/212325/	InterVar: Uncertain significance PVS1=0 PS=[0, 0, 0, 0, 0] PM=[1, 1, 0, 0, 0, 0, 0] PP=[0, 0, 0, 0, 0, 0] BA1=0 BS=[0, 0, 0, 0, 0] BP=[0, 0, 0, 0, 0, 0, 0, 0]	8.605e-4	PASS	No
BS_97241EMC	chr22	50604019	CG	C	NA	MAPK8IP2	frameshift_variant	23	10	0.3	chr22:g.50604024del	c.725del	p.Gly242AspfsTer26	Likely_pathogenic	InterVar	NA	NA	NA	NA	NA	NA	InterVar: Likely pathogenic PVS1=1 PS=[0, 0, 0, 0, 0] PM=[0, 1, 0, 0, 0, 0, 0] PP=[0, 0, 0, 0, 0, 0] BA1=0 BS=[0, 0, 0, 0, 0] BP=[0, 0, 0, 0, 0, 0, 0, 0]	0	.	No
BS_98RN7Y9D	chr3	12503504	GT	G	NA	TSEN2	frameshift_variant	19	25	0.57	chr3:g.12503505del	c.552del	p.Asp185IlefsTer6	Likely_pathogenic	InterVar	NA	NA	NA	NA	NA	NA	InterVar: Likely pathogenic PVS1=1 PS=[0, 0, 0, 0, 0] PM=[0, 1, 0, 0, 0, 0, 0] PP=[0, 0, 0, 0, 0, 0] BA1=0 BS=[0, 0, 0, 0, 0] BP=[0, 0, 0, 0, 0, 0, 0, 0]	0	.	No
BS_92SK6DD8	chr16	89745026	T	TC	rs747851434	FANCA	frameshift_variant	13	23	0.64	chr16:g.89745028dup	c.3558dup	p.Arg1187GlufsTer28	Pathogenic	ClinVar	Pathogenic	criteria provided, multiple submitters, no conflicts	2	3444	None	https://www.ncbi.nlm.nih.gov/clinvar/variation/3444/	InterVar: Pathogenic PVS1=1 PS=[0, 0, 0, 0, 0] PM=[0, 1, 0, 0, 0, 0, 0] PP=[0, 0, 0, 0, 1, 0] BA1=0 BS=[0, 0, 0, 0, 0] BP=[0, 0, 0, 0, 0, 0, 0, 0]	6.15e-5	PASS	Yes
BS_99MW9ECE	chr12	52550156	G	C	rs775082125	KRT71	missense_variant	20	13	0.39	chr12:g.52550156G>C	c.529C>G	p.Leu177Val	Likely_pathogenic	InterVar	NA	NA	NA	NA	NA	NA	InterVar: Likely pathogenic PVS1=0 PS=[0, 0, 0, 0, 0] PM=[1, 1, 0, 0, 0, 0, 0] PP=[0, 1, 1, 0, 0, 0] BA1=0 BS=[0, 0, 0, 0, 0] BP=[0, 0, 0, 0, 0, 0, 0, 0]	0	.	No
BS_99MW9ECE	chr15	41092119	C	G	rs749039242	INO80	missense_variant	13	24	0.65	chr15:g.41092119C>G	c.445G>C	p.Glu149Gln	Likely_pathogenic	InterVar	NA	NA	NA	NA	NA	NA	InterVar: Likely pathogenic PVS1=0 PS=[0, 0, 0, 0, 0] PM=[1, 1, 0, 0, 0, 0, 0] PP=[0, 1, 1, 0, 0, 0] BA1=0 BS=[0, 0, 0, 0, 0] BP=[0, 0, 0, 0, 0, 0, 0, 0]	3.05e-5	PASS	No
BS_99MW9ECE	chr5	33954405	CT	C	rs767200387	SLC45A2	frameshift_variant	18	25	0.58	chr5:g.33954406del	c.987del	p.Ala330ProfsTer68	Likely_pathogenic	InterVar	NA	NA	NA	NA	NA	NA	InterVar: Pathogenic PVS1=1 PS=[0, 0, 0, 0, 0] PM=[0, 1, 0, 0, 0, 0, 0] PP=[0, 0, 0, 0, 1, 0] BA1=0 BS=[0, 0, 0, 0, 0] BP=[0, 0, 0, 0, 0, 0, 0, 0]	4.635e-4	PASS	No
BS_938K7FSV	chr16	2046131	TG	T	rs763525759	NTHL1	frameshift_variant	19	16	0.46	chr16:g.2046138del	c.350del	p.Pro117GlnfsTer12	Pathogenic	ClinVar	Pathogenic	criteria provided, multiple submitters, no conflicts	2	824156	None	https://www.ncbi.nlm.nih.gov/clinvar/variation/824156/	InterVar: Pathogenic PVS1=1 PS=[0, 0, 0, 0, 0] PM=[0, 1, 0, 0, 0, 0, 0] PP=[0, 0, 0, 0, 1, 0] BA1=0 BS=[0, 0, 0, 0, 0] BP=[0, 0, 0, 0, 0, 0, 0, 0]	4.85e-5	PASS	Yes
BS_9A5CF1QE	chr17	18135747	C	T	rs549138385	MYO15A	stop_gained	23	16	0.41	chr17:g.18135747C>T	c.4519C>T	p.Arg1507Ter	Pathogenic	ClinVar	Pathogenic	criteria provided, multiple submitters, no conflicts	2	421664	None	https://www.ncbi.nlm.nih.gov/clinvar/variation/421664/	InterVar: Pathogenic PVS1=1 PS=[0, 0, 0, 0, 0] PM=[0, 1, 0, 0, 0, 0, 0] PP=[0, 0, 1, 0, 1, 0] BA1=0 BS=[0, 0, 0, 0, 0] BP=[0, 0, 0, 0, 0, 0, 0, 0]	2.4e-5	PASS	No
BS_9A5CF1QE	chr5	110739129	C	CGT	rs1064795772	SLC25A46	frameshift_variant	14	11	0.44	chr5:g.110739130_110739131insTG	c.11_12insTG	p.Arg5GlyfsTer40	Pathogenic	ClinVar	Pathogenic	criteria provided, multiple submitters, no conflicts	2	422422	None	https://www.ncbi.nlm.nih.gov/clinvar/variation/422422/	InterVar: Pathogenic PVS1=1 PS=[0, 0, 0, 0, 0] PM=[0, 1, 0, 0, 0, 0, 0] PP=[0, 0, 0, 0, 1, 0] BA1=0 BS=[0, 0, 0, 0, 0] BP=[0, 0, 0, 0, 0, 0, 0, 0]	1.5e-5	PASS	No
BS_9BBWSCD6	chr17	8909150	C	T	NA	PIK3R5	missense_variant	16	28	0.64	chr17:g.8909150C>T	c.128G>A	p.Ser43Asn	Likely_pathogenic	InterVar	NA	NA	NA	NA	NA	NA	InterVar: Likely pathogenic PVS1=0 PS=[0, 0, 0, 0, 0] PM=[1, 1, 0, 0, 0, 0, 0] PP=[0, 1, 1, 0, 0, 0] BA1=0 BS=[0, 0, 0, 0, 0] BP=[0, 0, 0, 0, 0, 0, 0, 0]	0	.	No
BS_9BBWSCD6	chr4	173529020	CG	C	NA	HAND2	frameshift_variant	17	21	0.55	chr4:g.173529025del	c.269del	p.Pro90ArgfsTer9	Likely_pathogenic	InterVar	NA	NA	NA	NA	NA	NA	InterVar: Likely pathogenic PVS1=1 PS=[0, 0, 0, 0, 0] PM=[0, 1, 0, 0, 0, 0, 0] PP=[0, 0, 0, 0, 0, 0] BA1=0 BS=[0, 0, 0, 0, 0] BP=[0, 0, 0, 0, 0, 0, 0, 0]	0	.	No
BS_9BBWSCD6	chr5	147831550	TG	T	rs193922659;rs193922659&CD040330	SPINK1	frameshift_variant	16	30	0.65	chr5:g.147831551del	c.27del	p.Ser10ValfsTer6	Pathogenic	ClinVar	Pathogenic	criteria provided, multiple submitters, no conflicts	2	36780	None	https://www.ncbi.nlm.nih.gov/clinvar/variation/36780/	InterVar: Pathogenic PVS1=1 PS=[0, 0, 0, 0, 0] PM=[0, 1, 0, 0, 0, 0, 0] PP=[0, 0, 0, 0, 1, 0] BA1=0 BS=[0, 0, 0, 0, 0] BP=[0, 0, 0, 0, 0, 0, 0, 0]	1.325e-4	PASS	No
BS_9E41M9S0	chr1	19242474	C	T	rs1455505579	EMC1	splice_acceptor_variant	18	34	0.65	chr1:g.19242474C>T	c.381-1G>A	NA	Pathogenic	InterVar	NA	NA	NA	NA	NA	NA	InterVar: Pathogenic PVS1=1 PS=[0, 0, 0, 0, 0] PM=[0, 1, 0, 0, 0, 0, 0] PP=[0, 0, 1, 0, 0, 0] BA1=0 BS=[0, 0, 0, 0, 0] BP=[0, 0, 0, 0, 0, 0, 0, 0]	2.4e-5	PASS	No
BS_9E41M9S0	chr19	49740086	A	AG	NA	TSKS	frameshift_variant	27	25	0.48	chr19:g.49740088dup	c.1594dup	p.Leu532ProfsTer36	Likely_pathogenic	InterVar	NA	NA	NA	NA	NA	NA	InterVar: Likely pathogenic PVS1=1 PS=[0, 0, 0, 0, 0] PM=[0, 1, 0, 0, 0, 0, 0] PP=[0, 0, 0, 0, 0, 0] BA1=0 BS=[0, 0, 0, 0, 0] BP=[0, 0, 0, 0, 0, 0, 0, 0]	0	.	No
BS_9E41M9S0	chr21	46355576	C	A	rs200198092	PCNT	stop_gained	18	26	0.59	chr21:g.46355576C>A	c.1886C>A	p.Ser629Ter	Likely_pathogenic	InterVar	NA	NA	NA	NA	NA	NA	InterVar: Likely pathogenic PVS1=1 PS=[0, 0, 0, 0, 0] PM=[0, 1, 0, 0, 0, 0, 0] PP=[0, 0, 0, 0, 0, 0] BA1=0 BS=[0, 0, 0, 0, 0] BP=[0, 0, 0, 0, 0, 0, 0, 0]	2.43e-4	PASS	No
BS_9E41M9S0	chr9	110775821	C	A	rs368395413	MUSK	stop_gained	25	16	0.39	chr9:g.110775821C>A	c.1218C>A	p.Cys406Ter	Pathogenic	InterVar	NA	NA	NA	NA	NA	NA	InterVar: Pathogenic PVS1=1 PS=[0, 0, 0, 0, 0] PM=[0, 1, 0, 0, 0, 0, 0] PP=[0, 0, 1, 0, 0, 0] BA1=0 BS=[0, 0, 0, 0, 0] BP=[0, 0, 0, 0, 0, 0, 0, 0]	0	.	No
BS_9F8D3A05	chr1	16029206	GC	G	NA	CLCNKA	frameshift_variant	13	21	0.62	chr1:g.16029209del	c.1137del	p.Glu380ArgfsTer29	Likely_pathogenic	InterVar	NA	NA	NA	NA	NA	NA	InterVar: Likely pathogenic PVS1=1 PS=[0, 0, 0, 0, 0] PM=[0, 1, 0, 0, 0, 0, 0] PP=[0, 0, 0, 0, 0, 0] BA1=0 BS=[0, 0, 0, 0, 0] BP=[0, 0, 0, 0, 0, 0, 0, 0]	0	.	No
BS_9F8D3A05	chr11	101504725	G	A	NA	TRPC6	stop_gained	22	22	0.5	chr11:g.101504725G>A	c.244C>T	p.Arg82Ter	Pathogenic	InterVar	NA	NA	NA	NA	NA	NA	InterVar: Pathogenic PVS1=1 PS=[0, 0, 0, 0, 0] PM=[0, 1, 0, 0, 0, 0, 0] PP=[0, 0, 1, 0, 0, 0] BA1=0 BS=[0, 0, 0, 0, 0] BP=[0, 0, 0, 0, 0, 0, 0, 0]	0	.	No
BS_9F8D3A05	chr6	52025395	C	T	CM041058	PKHD1	missense_variant	11	18	0.62	chr6:g.52025395C>T	c.4415G>A	p.Cys1472Tyr	Pathogenic	ClinVar	Pathogenic	criteria provided, single submitter	1	2136418	None	https://www.ncbi.nlm.nih.gov/clinvar/variation/2136418/	InterVar: Uncertain significance PVS1=0 PS=[0, 0, 0, 0, 0] PM=[1, 1, 0, 0, 0, 0, 0] PP=[0, 0, 1, 0, 0, 0] BA1=0 BS=[0, 0, 0, 0, 0] BP=[0, 0, 0, 0, 0, 0, 0, 0]	0	.	No
BS_9G82HJFA	chr14	104007161	C	CA	NA	TDRD9	frameshift_variant&splice_region_variant	12	19	0.61	chr14:g.104007162dup	c.2010dup	p.Trp671MetfsTer16	Likely_pathogenic	InterVar	NA	NA	NA	NA	NA	NA	InterVar: Likely pathogenic PVS1=1 PS=[0, 0, 0, 0, 0] PM=[0, 1, 0, 0, 0, 0, 0] PP=[0, 0, 0, 0, 0, 0] BA1=0 BS=[0, 0, 0, 0, 0] BP=[0, 0, 0, 0, 0, 0, 0, 0]	0	.	No
BS_9G82HJFA	chr15	55334007	G	C	NA	PIGB	missense_variant&splice_region_variant	20	26	0.57	chr15:g.55334007G>C	c.794G>C	p.Gly265Ala	Likely_pathogenic	InterVar	NA	NA	NA	NA	NA	NA	InterVar: Likely pathogenic PVS1=0 PS=[0, 0, 0, 0, 0] PM=[1, 1, 0, 0, 0, 0, 0] PP=[0, 1, 1, 0, 0, 0] BA1=0 BS=[0, 0, 0, 0, 0] BP=[0, 0, 0, 0, 0, 0, 0, 0]	0	.	No
BS_9G82HJFA	chr16	2300145	AG	A	CD075278	ABCA3	frameshift_variant&splice_region_variant	10	14	0.58	chr16:g.2300148del	c.1470del	p.Ser491ProfsTer62	Likely_pathogenic	InterVar	NA	NA	NA	NA	NA	NA	InterVar: Likely pathogenic PVS1=1 PS=[0, 0, 0, 0, 0] PM=[0, 1, 0, 0, 0, 0, 0] PP=[0, 0, 0, 0, 0, 0] BA1=0 BS=[0, 0, 0, 0, 0] BP=[0, 0, 0, 0, 0, 0, 0, 0]	1.55e-5	PASS	No
BS_9G82HJFA	chr20	41489842	T	TA	NA	CHD6	frameshift_variant	20	20	0.5	chr20:g.41489843dup	c.1615dup	p.Tyr539LeufsTer15	Likely_pathogenic	InterVar	NA	NA	NA	NA	NA	NA	InterVar: Likely pathogenic PVS1=1 PS=[0, 0, 0, 0, 0] PM=[0, 1, 0, 0, 0, 0, 0] PP=[0, 0, 0, 0, 0, 0] BA1=0 BS=[0, 0, 0, 0, 0] BP=[0, 0, 0, 0, 0, 0, 0, 0]	0	.	No
BS_9GT5XCF3	chr14	20448982	A	G	rs1370271394	OSGEP	missense_variant	9	25	0.74	chr14:g.20448982A>G	c.539T>C	p.Ile180Thr	Likely_pathogenic	InterVar	NA	NA	NA	NA	NA	NA	InterVar: Likely pathogenic PVS1=0 PS=[0, 0, 0, 0, 0] PM=[1, 1, 0, 0, 0, 0, 0] PP=[0, 1, 1, 0, 0, 0] BA1=0 BS=[0, 0, 0, 0, 0] BP=[0, 0, 0, 0, 0, 0, 0, 0]	0	.	No
BS_9GT5XCF3	chr2	162310934	C	T	NA	IFIH1	splice_acceptor_variant	22	23	0.51	chr2:g.162310934C>T	c.454-1G>A	NA	Pathogenic	InterVar	NA	NA	NA	NA	NA	NA	InterVar: Pathogenic PVS1=1 PS=[0, 0, 0, 0, 0] PM=[0, 1, 0, 0, 0, 0, 0] PP=[0, 0, 1, 0, 0, 0] BA1=0 BS=[0, 0, 0, 0, 0] BP=[0, 0, 0, 0, 0, 0, 0, 0]	0	.	No
BS_9H6Z0MEG	chr3	38107609	C	T	rs777242958	DLEC1	stop_gained	19	18	0.49	chr3:g.38107609C>T	c.2890C>T	p.Gln964Ter	Pathogenic	InterVar	NA	NA	NA	NA	NA	NA	InterVar: Pathogenic PVS1=1 PS=[0, 0, 0, 0, 0] PM=[0, 1, 0, 0, 0, 0, 0] PP=[0, 0, 1, 0, 0, 0] BA1=0 BS=[0, 0, 0, 0, 0] BP=[0, 0, 0, 0, 0, 0, 0, 0]	1.08e-4	PASS	No
BS_9H6Z0MEG	chr3	196247425	TC	T	NA	PCYT1A	frameshift_variant	16	21	0.57	chr3:g.196247427del	c.427del	p.Asp143MetfsTer4	Likely_pathogenic	InterVar	NA	NA	NA	NA	NA	NA	InterVar: Likely pathogenic PVS1=1 PS=[0, 0, 0, 0, 0] PM=[0, 1, 0, 0, 0, 0, 0] PP=[0, 0, 0, 0, 0, 0] BA1=0 BS=[0, 0, 0, 0, 0] BP=[0, 0, 0, 0, 0, 0, 0, 0]	0	.	No
BS_9H6Z0MEG	chr6	49435500	G	A	rs777758903;rs777758903&CM941080	MMUT	missense_variant	25	30	0.55	chr6:g.49435500G>A	c.2080C>T	p.Arg694Trp	Pathogenic	ClinVar	Pathogenic	criteria provided, multiple submitters, no conflicts	2	218996	None	https://www.ncbi.nlm.nih.gov/clinvar/variation/218996/	InterVar: Likely pathogenic PVS1=0 PS=[0, 0, 0, 0, 0] PM=[1, 1, 0, 0, 0, 0, 0] PP=[0, 0, 1, 0, 1, 0] BA1=0 BS=[0, 0, 0, 0, 0] BP=[0, 0, 0, 0, 0, 0, 0, 0]	0	PASS	No
BS_9HVNGAB8	chr13	60112142	CTCTT	C	rs763177329	DIAPH3	frameshift_variant	15	12	0.44	chr13:g.60112147_60112150del	c.254_257del	p.Lys85ArgfsTer8	Likely_pathogenic	InterVar	NA	NA	NA	NA	NA	NA	InterVar: Likely pathogenic PVS1=1 PS=[0, 0, 0, 0, 0] PM=[0, 1, 0, 0, 0, 0, 0] PP=[0, 0, 0, 0, 0, 0] BA1=0 BS=[0, 0, 0, 0, 0] BP=[0, 0, 0, 0, 0, 0, 0, 0]	2.02e-4	PASS	No
BS_9HVNGAB8	chr18	31472788	G	T	NA	DSG3	stop_gained&splice_region_variant	9	17	0.65	chr18:g.31472788G>T	c.2101G>T	p.Glu701Ter	Pathogenic	InterVar	NA	NA	NA	NA	NA	NA	InterVar: Pathogenic PVS1=1 PS=[0, 0, 0, 0, 0] PM=[0, 1, 0, 0, 0, 0, 0] PP=[0, 0, 1, 0, 0, 0] BA1=0 BS=[0, 0, 0, 0, 0] BP=[0, 0, 0, 0, 0, 0, 0, 0]	0	.	No
BS_9HVNGAB8	chr19	51382540	A	C	NA	LIM2	missense_variant	13	20	0.61	chr19:g.51382540A>C	c.203T>G	p.Met68Arg	Likely_pathogenic	InterVar	NA	NA	NA	NA	NA	NA	InterVar: Likely pathogenic PVS1=0 PS=[0, 0, 0, 0, 0] PM=[1, 1, 0, 0, 0, 0, 0] PP=[0, 1, 1, 0, 0, 0] BA1=0 BS=[0, 0, 0, 0, 0] BP=[0, 0, 0, 0, 0, 0, 0, 0]	0	.	No
BS_9HYDMBBW	chr11	6391540	T	C	rs727504166;rs727504166&CM023132	SMPD1	missense_variant	17	20	0.54	chr11:g.6391540T>C	c.475T>C	p.Cys159Arg	Pathogenic	ClinVar	Pathogenic	criteria provided, multiple submitters, no conflicts	2	167709	None	https://www.ncbi.nlm.nih.gov/clinvar/variation/167709/	InterVar: Likely pathogenic PVS1=0 PS=[0, 0, 0, 0, 0] PM=[1, 1, 0, 0, 0, 0, 0] PP=[0, 0, 1, 0, 1, 0] BA1=0 BS=[0, 0, 0, 0, 0] BP=[0, 0, 0, 0, 0, 0, 0, 0]	6.6e-5	PASS	No
BS_95P46VE0	chr22	20982391	C	CG	rs760808069;rs587777613	LZTR1	frameshift_variant	16	19	0.54	chr22:g.20982398dup	c.27dup	p.Gln10AlafsTer24	Pathogenic	ClinVar	Pathogenic	criteria provided, multiple submitters, no conflicts	2	372684	None	https://www.ncbi.nlm.nih.gov/clinvar/variation/372684/	InterVar: Uncertain significance PVS1=1 PS=[0, 0, 0, 0, 0] PM=[0, 0, 0, 0, 0, 0, 0] PP=[0, 0, 0, 0, 1, 0] BA1=0 BS=[0, 0, 0, 0, 0] BP=[0, 0, 0, 0, 0, 0, 0, 0]	6.15e-5	PASS	Yes
BS_9HYDMBBW	chr3	101757196	G	A	rs1415251629	CEP97	missense_variant&splice_region_variant	19	24	0.56	chr3:g.101757196G>A	c.1027G>A	p.Glu343Lys	Likely_pathogenic	InterVar	NA	NA	NA	NA	NA	NA	InterVar: Likely pathogenic PVS1=0 PS=[0, 0, 0, 0, 0] PM=[1, 1, 0, 0, 0, 0, 0] PP=[0, 1, 1, 0, 0, 0] BA1=0 BS=[0, 0, 0, 0, 0] BP=[0, 0, 0, 0, 0, 0, 0, 0]	6.15e-5	PASS	No
BS_9HYDMBBW	chr3	124496309	A	C	NA	KALRN	splice_acceptor_variant	19	6	0.24	chr3:g.124496309A>C	c.4833-2A>C	NA	Pathogenic	InterVar	NA	NA	NA	NA	NA	NA	InterVar: Pathogenic PVS1=1 PS=[0, 0, 0, 0, 0] PM=[0, 1, 0, 0, 0, 0, 0] PP=[0, 0, 1, 0, 0, 0] BA1=0 BS=[0, 0, 0, 0, 0] BP=[0, 0, 0, 0, 0, 0, 0, 0]	0	.	No
BS_9HYDMBBW	chr3	165830526	C	T	rs527843566;rs527843566&CM920123	BCHE	missense_variant	21	29	0.58	chr3:g.165830526C>T	c.508G>A	p.Val170Met	Likely_pathogenic	ClinVar	Likely_pathogenic	criteria provided, single submitter	1	13217	None	https://www.ncbi.nlm.nih.gov/clinvar/variation/13217/	InterVar: Uncertain significance PVS1=0 PS=[0, 0, 0, 0, 0] PM=[0, 1, 0, 0, 0, 0, 0] PP=[0, 0, 1, 0, 1, 0] BA1=0 BS=[0, 0, 0, 0, 0] BP=[0, 0, 0, 0, 0, 0, 0, 0]	6.15e-5	PASS	No
BS_9HYDMBBW	chr9	125341246	GT	G	NA	GAPVD1	frameshift_variant	11	21	0.66	chr9:g.125341249del	c.2950del	p.Ser984GlnfsTer123	Likely_pathogenic	InterVar	NA	NA	NA	NA	NA	NA	InterVar: Likely pathogenic PVS1=1 PS=[0, 0, 0, 0, 0] PM=[0, 1, 0, 0, 0, 0, 0] PP=[0, 0, 0, 0, 0, 0] BA1=0 BS=[0, 0, 0, 0, 0] BP=[0, 0, 0, 0, 0, 0, 0, 0]	0	.	No
BS_9NRNDZD0	chr1	46248518	A	G	NA	RAD54L	missense_variant	16	18	0.53	chr1:g.46248518A>G	c.10A>G	p.Ser4Gly	Likely_pathogenic	InterVar	NA	NA	NA	NA	NA	NA	InterVar: Likely pathogenic PVS1=0 PS=[0, 0, 0, 0, 0] PM=[1, 1, 0, 0, 0, 0, 0] PP=[0, 1, 1, 0, 0, 0] BA1=0 BS=[0, 0, 0, 0, 0] BP=[0, 0, 0, 0, 0, 0, 0, 0]	0	.	No
BS_9NRNDZD0	chr19	49651542	CCGCCCGG	C	NA	SCAF1	frameshift_variant	12	12	0.5	chr19:g.49651545_49651551del	c.1156_1162del	p.Pro386ThrfsTer76	Likely_pathogenic	InterVar	NA	NA	NA	NA	NA	NA	InterVar: Likely pathogenic PVS1=1 PS=[0, 0, 0, 0, 0] PM=[0, 1, 0, 0, 0, 0, 0] PP=[0, 0, 0, 0, 0, 0] BA1=0 BS=[0, 0, 0, 0, 0] BP=[0, 0, 0, 0, 0, 0, 0, 0]	0	.	No
BS_9NRNDZD0	chr19	50480156	C	T	rs151303712	EMC10	stop_gained	23	21	0.48	chr19:g.50480156C>T	c.343C>T	p.Arg115Ter	Pathogenic	ClinVar	Pathogenic	criteria provided, multiple submitters, no conflicts	2	1320119	None	https://www.ncbi.nlm.nih.gov/clinvar/variation/1320119/	InterVar: Uncertain significance PVS1=1 PS=[0, 0, 0, 0, 0] PM=[0, 0, 0, 0, 0, 0, 0] PP=[0, 0, 0, 0, 0, 0] BA1=0 BS=[0, 0, 0, 0, 0] BP=[0, 0, 0, 0, 0, 0, 0, 0]	2.08e-4	PASS	No
BS_9R1ENMBP	chr19	58479643	G	T	NA	ZNF446	stop_gained&splice_region_variant	12	6	0.33	chr19:g.58479643G>T	c.628G>T	p.Glu210Ter	Pathogenic	InterVar	NA	NA	NA	NA	NA	NA	InterVar: Pathogenic PVS1=1 PS=[0, 0, 0, 0, 0] PM=[0, 1, 0, 0, 0, 0, 0] PP=[0, 0, 1, 0, 0, 0] BA1=0 BS=[0, 0, 0, 0, 0] BP=[0, 0, 0, 0, 0, 0, 0, 0]	0	.	No
BS_9R1ENMBP	chr7	100626905	T	G	NA	TFR2	splice_acceptor_variant	26	8	0.24	chr7:g.100626905T>G	c.1996-2A>C	NA	Likely_pathogenic	ClinVar	Likely_pathogenic	criteria provided, single submitter	1	2434130	None	https://www.ncbi.nlm.nih.gov/clinvar/variation/2434130/	InterVar: Pathogenic PVS1=1 PS=[0, 0, 0, 0, 0] PM=[0, 1, 0, 0, 0, 0, 0] PP=[0, 0, 1, 0, 0, 0] BA1=0 BS=[0, 0, 0, 0, 0] BP=[0, 0, 0, 0, 0, 0, 0, 0]	0	.	No
BS_98RN7Y9D	chr5	1278640	C	T	NA	TERT	splice_donor_variant	16	12	0.43	chr5:g.1278640C>T	c.2286+1G>A	NA	Likely_pathogenic	ClinVar	Likely_pathogenic	criteria provided, multiple submitters, no conflicts	2	1502782	None	https://www.ncbi.nlm.nih.gov/clinvar/variation/1502782/	InterVar: Pathogenic PVS1=1 PS=[0, 0, 0, 0, 0] PM=[0, 1, 0, 0, 0, 0, 0] PP=[0, 0, 1, 0, 1, 0] BA1=0 BS=[0, 0, 0, 0, 0] BP=[0, 0, 0, 0, 0, 0, 0, 0]	0	.	Yes
BS_9S3N3Y5W	chr1	235746522	G	A	rs775461913;rs775461913&CM174595	LYST	stop_gained	23	25	0.52	chr1:g.235746522G>A	c.7786C>T	p.Arg2596Ter	Pathogenic	ClinVar	Pathogenic	criteria provided, single submitter	1	2203003	None	https://www.ncbi.nlm.nih.gov/clinvar/variation/2203003/	InterVar: Pathogenic PVS1=1 PS=[0, 0, 0, 0, 0] PM=[0, 1, 0, 0, 0, 0, 0] PP=[0, 0, 1, 0, 0, 0] BA1=0 BS=[0, 0, 0, 0, 0] BP=[0, 0, 0, 0, 0, 0, 0, 0]	4.85e-5	PASS	No
BS_9S3N3Y5W	chr10	4998705	C	T	rs372922075	AKR1C2	missense_variant	17	18	0.51	chr10:g.4998705C>T	c.490G>A	p.Gly164Arg	Likely_pathogenic	InterVar	NA	NA	NA	NA	NA	NA	InterVar: Likely pathogenic PVS1=0 PS=[0, 0, 0, 0, 0] PM=[1, 1, 0, 0, 0, 0, 0] PP=[0, 1, 1, 0, 0, 0] BA1=0 BS=[0, 0, 0, 0, 0] BP=[0, 0, 0, 0, 0, 0, 0, 0]	2.085e-4	PASS	No
BS_9S3N3Y5W	chr13	37006128	C	T	rs1214554467	EXOSC8	stop_gained	21	20	0.49	chr13:g.37006128C>T	c.358C>T	p.Gln120Ter	Pathogenic	InterVar	NA	NA	NA	NA	NA	NA	InterVar: Pathogenic PVS1=1 PS=[0, 0, 0, 0, 0] PM=[0, 1, 0, 0, 0, 0, 0] PP=[0, 0, 1, 0, 0, 0] BA1=0 BS=[0, 0, 0, 0, 0] BP=[0, 0, 0, 0, 0, 0, 0, 0]	2.4e-5	PASS	No
BS_9S3N3Y5W	chr19	12897713	G	A	rs121434370;rs121434370&CM960715	GCDH	missense_variant	15	22	0.59	chr19:g.12897713G>A	c.1093G>A	p.Glu365Lys	Pathogenic	ClinVar	Pathogenic	criteria provided, multiple submitters, no conflicts	2	2086	None	https://www.ncbi.nlm.nih.gov/clinvar/variation/2086/	InterVar: Likely pathogenic PVS1=0 PS=[0, 0, 0, 0, 0] PM=[1, 1, 0, 0, 0, 0, 0] PP=[0, 0, 1, 0, 1, 0] BA1=0 BS=[0, 0, 0, 0, 0] BP=[0, 0, 0, 0, 0, 0, 0, 0]	6.15e-5	PASS	No
BS_9S3N3Y5W	chr2	233682602	A	AT	rs1476036720	UGT1A7	frameshift_variant	21	19	0.48	chr2:g.233682608dup	c.671dup	p.Lys225GlnfsTer9	Likely_pathogenic	InterVar	NA	NA	NA	NA	NA	NA	InterVar: Likely pathogenic PVS1=1 PS=[0, 0, 0, 0, 0] PM=[0, 1, 0, 0, 0, 0, 0] PP=[0, 0, 0, 0, 0, 0] BA1=0 BS=[0, 0, 0, 0, 0] BP=[0, 0, 0, 0, 0, 0, 0, 0]	2.4e-5	PASS	No
BS_9S3N3Y5W	chr3	189890874	T	G	rs121908846;rs121908846&CM033822	TP63	missense_variant	18	18	0.5	chr3:g.189890874T>G	c.1738T>G	p.Ser580Ala	Likely_pathogenic	InterVar	NA	NA	NA	NA	NA	NA	InterVar: Likely pathogenic PVS1=0 PS=[0, 0, 0, 0, 0] PM=[1, 1, 0, 0, 1, 0, 0] PP=[0, 0, 1, 0, 0, 0] BA1=0 BS=[0, 0, 0, 0, 0] BP=[0, 0, 0, 0, 0, 0, 0, 0]	9.7e-5	PASS	No
BS_9S3N3Y5W	chr8	94404239	T	G	rs899296422	RAD54B	missense_variant&splice_region_variant	23	14	0.38	chr8:g.94404239T>G	c.782A>C	p.Asn261Thr	Likely_pathogenic	InterVar	NA	NA	NA	NA	NA	NA	InterVar: Likely pathogenic PVS1=0 PS=[0, 0, 0, 0, 0] PM=[1, 1, 0, 0, 0, 0, 0] PP=[0, 1, 1, 0, 0, 0] BA1=0 BS=[0, 0, 0, 0, 0] BP=[0, 0, 0, 0, 0, 0, 0, 0]	4.85e-5	PASS	No
BS_9TKZ0YP0	chr10	125815061	A	G	rs121908012;rs121908012&CM900225	UROS	missense_variant	16	29	0.64	chr10:g.125815061A>G	c.217T>C	p.Cys73Arg	Pathogenic	ClinVar	Pathogenic	criteria provided, multiple submitters, no conflicts	2	3750	None	https://www.ncbi.nlm.nih.gov/clinvar/variation/3750/	InterVar: Likely pathogenic PVS1=0 PS=[0, 0, 0, 0, 0] PM=[1, 1, 0, 0, 0, 0, 0] PP=[0, 0, 1, 0, 1, 0] BA1=0 BS=[0, 0, 0, 0, 0] BP=[0, 0, 0, 0, 0, 0, 0, 0]	5.295e-4	PASS	No
BS_9TKZ0YP0	chr11	68406550	G	T	rs80358313;rs80358313&CM053961&CM053295	LRP5	missense_variant	22	23	0.51	chr11:g.68406550G>T	c.1828G>T	p.Gly610Trp	Likely_pathogenic	InterVar	NA	NA	NA	NA	NA	NA	InterVar: Likely pathogenic PVS1=0 PS=[0, 0, 0, 0, 0] PM=[1, 1, 0, 0, 1, 0, 0] PP=[0, 0, 1, 0, 0, 0] BA1=0 BS=[0, 0, 0, 0, 0] BP=[1, 0, 0, 0, 0, 0, 0, 0]	4.03e-4	PASS	No
BS_9TKZ0YP0	chr11	68917800	TAAGAA	T	rs746581714	IGHMBP2	frameshift_variant	21	13	0.38	chr11:g.68917806_68917810del	c.983_987del	p.Lys328ThrfsTer46	Pathogenic	ClinVar	Pathogenic	criteria provided, multiple submitters, no conflicts	2	217449	None	https://www.ncbi.nlm.nih.gov/clinvar/variation/217449/	InterVar: Pathogenic PVS1=1 PS=[0, 0, 0, 0, 0] PM=[0, 1, 0, 0, 0, 0, 0] PP=[0, 0, 0, 0, 1, 0] BA1=0 BS=[0, 0, 0, 0, 0] BP=[0, 0, 0, 0, 0, 0, 0, 0]	6.15e-5	PASS	No
BS_9TKZ0YP0	chr8	94404200	C	T	rs776009216	RAD54B	stop_gained	17	17	0.5	chr8:g.94404200C>T	c.821G>A	p.Trp274Ter	Pathogenic	InterVar	NA	NA	NA	NA	NA	NA	InterVar: Pathogenic PVS1=1 PS=[0, 0, 0, 0, 0] PM=[0, 1, 0, 0, 0, 0, 0] PP=[0, 0, 1, 0, 0, 0] BA1=0 BS=[0, 0, 0, 0, 0] BP=[0, 0, 0, 0, 0, 0, 0, 0]	2.085e-4	PASS	No
BS_9TKZ0YP0	chr8	123359666	GA	G	NA	ATAD2	frameshift_variant	11	24	0.69	chr8:g.123359670del	c.1176del	p.Arg393GlyfsTer5	Likely_pathogenic	InterVar	NA	NA	NA	NA	NA	NA	InterVar: Likely pathogenic PVS1=1 PS=[0, 0, 0, 0, 0] PM=[0, 1, 0, 0, 0, 0, 0] PP=[0, 0, 0, 0, 0, 0] BA1=0 BS=[0, 0, 0, 0, 0] BP=[0, 0, 0, 0, 0, 0, 0, 0]	0	.	No
BS_9TSKXKGH	chr10	13110387	A	C	rs895824243&CM171621	OPTN	missense_variant	22	20	0.48	chr10:g.13110387A>C	c.280A>C	p.Lys94Gln	Likely_pathogenic	ClinVar	Likely_pathogenic	criteria provided, single submitter	1	266059	None	https://www.ncbi.nlm.nih.gov/clinvar/variation/266059/	InterVar: Uncertain significance PVS1=0 PS=[0, 0, 0, 0, 0] PM=[0, 1, 0, 0, 0, 0, 0] PP=[0, 0, 1, 0, 1, 0] BA1=0 BS=[0, 0, 0, 0, 0] BP=[0, 0, 0, 0, 0, 0, 0, 0]	1.5e-5	PASS	No
BS_9TSKXKGH	chr16	88650982	T	C	NA	CYBA	missense_variant	16	16	0.5	chr16:g.88650982T>C	c.32A>G	p.Asn11Ser	Likely_pathogenic	InterVar	NA	NA	NA	NA	NA	NA	InterVar: Likely pathogenic PVS1=0 PS=[0, 0, 0, 0, 0] PM=[1, 1, 0, 0, 0, 0, 0] PP=[0, 1, 1, 0, 0, 0] BA1=0 BS=[0, 0, 0, 0, 0] BP=[0, 0, 0, 0, 0, 0, 0, 0]	0	.	No
BS_9XHV04WE	chr11	9021917	C	T	NA	SCUBE2	missense_variant	22	19	0.46	chr11:g.9021917C>T	c.2893G>A	p.Gly965Ser	Likely_pathogenic	InterVar	NA	NA	NA	NA	NA	NA	InterVar: Likely pathogenic PVS1=0 PS=[0, 0, 0, 0, 0] PM=[1, 1, 0, 0, 0, 0, 0] PP=[0, 1, 1, 0, 0, 0] BA1=0 BS=[0, 0, 0, 0, 0] BP=[0, 0, 0, 0, 0, 0, 0, 0]	0	.	No
BS_9XHV04WE	chr3	148994280	G	C	rs370652040;rs370652040&CS1412046	GYG1	splice_donor_region_variant&intron_variant	16	18	0.53	chr3:g.148994280G>C	c.143+3G>C	NA	Pathogenic	ClinVar	Pathogenic	criteria provided, multiple submitters, no conflicts	2	162661	None	https://www.ncbi.nlm.nih.gov/clinvar/variation/162661/	InterVar: Uncertain significance PVS1=0 PS=[0, 0, 0, 0, 0] PM=[0, 1, 0, 0, 0, 0, 0] PP=[0, 0, 1, 0, 1, 0] BA1=0 BS=[0, 0, 0, 0, 0] BP=[0, 0, 0, 0, 0, 0, 0, 0]	3.085e-4	PASS	No
BS_9XMMXFXW	chr11	78478680	TAA	T	NA	NARS2	frameshift_variant&splice_region_variant	25	14	0.36	chr11:g.78478681_78478682del	c.824_825del	p.Val275AspfsTer18	Likely_pathogenic	InterVar	NA	NA	NA	NA	NA	NA	InterVar: Likely pathogenic PVS1=1 PS=[0, 0, 0, 0, 0] PM=[0, 1, 0, 0, 0, 0, 0] PP=[0, 0, 0, 0, 0, 0] BA1=0 BS=[0, 0, 0, 0, 0] BP=[0, 0, 0, 0, 0, 0, 0, 0]	0	.	No
BS_9YHX7QFW	chr1	92289123	A	AT	NA	GLMN	stop_gained&frameshift_variant	20	24	0.55	chr1:g.92289124dup	c.422dup	p.Tyr141Ter	Likely_pathogenic	InterVar	NA	NA	NA	NA	NA	NA	InterVar: Likely pathogenic PVS1=1 PS=[0, 0, 0, 0, 0] PM=[0, 1, 0, 0, 0, 0, 0] PP=[0, 0, 0, 0, 0, 0] BA1=0 BS=[0, 0, 0, 0, 0] BP=[0, 0, 0, 0, 0, 0, 0, 0]	0	.	No
BS_9YHX7QFW	chr2	178575573	G	A	rs763169614	TTN	missense_variant	24	20	0.45	chr2:g.178575573G>A	c.70559C>T	p.Pro23520Leu	Likely_pathogenic	InterVar	NA	NA	NA	NA	NA	NA	InterVar: Likely pathogenic PVS1=0 PS=[0, 0, 0, 0, 0] PM=[1, 1, 0, 0, 0, 0, 0] PP=[0, 1, 1, 0, 0, 0] BA1=0 BS=[0, 0, 0, 0, 0] BP=[1, 0, 0, 0, 0, 0, 0, 0]	0	.	No
BS_9YHX7QFW	chr3	15645468	C	T	rs80338686;rs80338686&CM970191&CM126825	BTD	missense_variant	12	14	0.54	chr3:g.15645468C>T	c.1552C>T	p.Arg518Cys	Pathogenic	ClinVar	Pathogenic	criteria provided, multiple submitters, no conflicts	2	1898	None	https://www.ncbi.nlm.nih.gov/clinvar/variation/1898/	InterVar: Likely pathogenic PVS1=0 PS=[0, 0, 0, 0, 0] PM=[1, 1, 0, 0, 0, 0, 0] PP=[0, 0, 1, 0, 1, 0] BA1=0 BS=[0, 0, 0, 0, 0] BP=[1, 0, 0, 0, 0, 0, 0, 0]	1.85e-4	PASS	No
BS_9YHX7QFW	chr3	132684658	C	A	CM139048	NPHP3	stop_gained	22	18	0.45	chr3:g.132684658C>A	c.3466G>T	p.Glu1156Ter	Pathogenic	InterVar	NA	NA	NA	NA	NA	NA	InterVar: Pathogenic PVS1=1 PS=[0, 0, 0, 0, 0] PM=[0, 1, 0, 0, 0, 0, 0] PP=[0, 0, 1, 0, 0, 0] BA1=0 BS=[0, 0, 0, 0, 0] BP=[0, 0, 0, 0, 0, 0, 0, 0]	0	.	No
BS_9YHX7QFW	chr3	190404787	G	T	rs104893729;rs104893729&CM001071	CLDN16	missense_variant	22	28	0.56	chr3:g.190404787G>T	c.243G>T	p.Leu81Phe	Pathogenic	ClinVar	Pathogenic	criteria provided, multiple submitters, no conflicts	2	5934	None	https://www.ncbi.nlm.nih.gov/clinvar/variation/5934/	InterVar: Uncertain significance PVS1=0 PS=[0, 0, 0, 0, 0] PM=[0, 1, 0, 0, 0, 0, 0] PP=[0, 0, 1, 0, 1, 0] BA1=0 BS=[0, 0, 0, 0, 0] BP=[0, 0, 0, 0, 0, 0, 0, 0]	3.05e-5	PASS	No
BS_A1A5ZH77	chr1	173831593	G	T	rs121918208;rs121918208&CM071698	DARS2	missense_variant	16	15	0.48	chr1:g.173831593G>T	c.455G>T	p.Cys152Phe	Pathogenic	ClinVar	Pathogenic	criteria provided, multiple submitters, no conflicts	2	1061	None	https://www.ncbi.nlm.nih.gov/clinvar/variation/1061/	InterVar: Uncertain significance PVS1=0 PS=[0, 0, 0, 0, 0] PM=[1, 1, 0, 0, 0, 0, 0] PP=[0, 0, 0, 0, 1, 0] BA1=0 BS=[0, 0, 0, 0, 0] BP=[0, 0, 0, 0, 0, 0, 0, 0]	2.16e-4	PASS	No
BS_A1A5ZH77	chr1	215970645	C	A	rs199840367;rs199840367&CM158292	USH2A	missense_variant	18	16	0.47	chr1:g.215970645C>A	c.6937G>T	p.Gly2313Cys	Likely_pathogenic	ClinVar	Likely_pathogenic	criteria provided, conflicting interpretations, submissions associated with conceptIDs, consensus call taken	1	384319	Variant has conflicting interpretations in ClinVar and at least 1 submission with P/LP call	https://www.ncbi.nlm.nih.gov/clinvar/variation/384319/	InterVar: Uncertain significance PVS1=0 PS=[0, 0, 0, 0, 0] PM=[0, 1, 0, 0, 0, 0, 0] PP=[0, 0, 1, 0, 1, 0] BA1=0 BS=[0, 0, 0, 0, 0] BP=[1, 0, 0, 0, 0, 0, 0, 0]	2.31e-4	PASS	No
BS_A1A5ZH77	chr1	226982725	C	T	rs140246430	COQ8A	missense_variant	18	15	0.45	chr1:g.226982725C>T	c.901C>T	p.Arg301Trp	Pathogenic	ClinVar	Pathogenic	criteria provided, multiple submitters, no conflicts	2	434087	None	https://www.ncbi.nlm.nih.gov/clinvar/variation/434087/	InterVar: Uncertain significance PVS1=0 PS=[0, 0, 0, 0, 0] PM=[1, 1, 0, 0, 0, 0, 0] PP=[0, 0, 0, 0, 1, 0] BA1=0 BS=[0, 0, 0, 0, 0] BP=[0, 0, 0, 0, 0, 0, 0, 0]	4.6e-5	PASS	No
BS_A1A5ZH77	chr11	6616313	A	C	CS120861&CS991346	TPP1	splice_donor_variant	19	23	0.55	chr11:g.6616313A>C	c.1075+2T>G	NA	Likely_pathogenic	InterVar	NA	NA	NA	NA	NA	NA	InterVar: Pathogenic PVS1=1 PS=[0, 0, 0, 0, 0] PM=[0, 1, 0, 0, 0, 0, 0] PP=[0, 0, 1, 0, 0, 0] BA1=0 BS=[0, 0, 0, 0, 0] BP=[0, 0, 0, 0, 0, 0, 0, 0]	0	.	No
BS_A1A5ZH77	chr11	73951138	G	A	rs775700619;rs775700619&CS169030	DNAJB13	splice_donor_variant	12	19	0.61	chr11:g.73951138G>A	c.68+1G>A	NA	Pathogenic	InterVar	NA	NA	NA	NA	NA	NA	InterVar: Pathogenic PVS1=1 PS=[0, 0, 0, 0, 0] PM=[0, 1, 0, 0, 0, 0, 0] PP=[0, 0, 1, 0, 0, 0] BA1=0 BS=[0, 0, 0, 0, 0] BP=[0, 0, 0, 0, 0, 0, 0, 0]	0	.	No
BS_A1A5ZH77	chr12	6943845	A	G	rs781842057	C12orf57	upstream_gene_variant	19	16	0.46	chr12:g.6943845A>G	NA	NA	Likely_pathogenic	ClinVar	Likely_pathogenic	criteria provided, single submitter	1	1328524	None	https://www.ncbi.nlm.nih.gov/clinvar/variation/1328524/	InterVar: Uncertain significance PVS1=0 PS=[0, 0, 0, 0, 0] PM=[0, 1, 0, 0, 0, 0, 0] PP=[0, 0, 0, 0, 0, 0] BA1=0 BS=[0, 0, 0, 0, 0] BP=[0, 0, 0, 0, 0, 0, 0, 0]	2.08e-4	PASS	No
BS_A1A5ZH77	chr14	78709239	T	C	NA	NRXN3	missense_variant	22	20	0.48	chr14:g.78709239T>C	c.1244T>C	p.Ile415Thr	Likely_pathogenic	InterVar	NA	NA	NA	NA	NA	NA	InterVar: Likely pathogenic PVS1=0 PS=[0, 0, 0, 0, 0] PM=[1, 1, 0, 0, 0, 0, 0] PP=[0, 1, 1, 0, 0, 0] BA1=0 BS=[0, 0, 0, 0, 0] BP=[0, 0, 0, 0, 0, 0, 0, 0]	0	.	No
BS_A1A5ZH77	chr2	43824390	A	AT	NA	ABCG5	frameshift_variant	18	22	0.55	chr2:g.43824393dup	c.946dup	p.Ile316AsnfsTer22	Likely_pathogenic	InterVar	NA	NA	NA	NA	NA	NA	InterVar: Likely pathogenic PVS1=1 PS=[0, 0, 0, 0, 0] PM=[0, 1, 0, 0, 0, 0, 0] PP=[0, 0, 0, 0, 0, 0] BA1=0 BS=[0, 0, 0, 0, 0] BP=[0, 0, 0, 0, 0, 0, 0, 0]	0	.	No
BS_A1A5ZH77	chr2	178566398	AG	A	NA	TTN	frameshift_variant	16	19	0.54	chr2:g.178566400del	c.79733del	p.Pro26578LeufsTer4	Likely_pathogenic	InterVar	NA	NA	NA	NA	NA	NA	InterVar: Likely pathogenic PVS1=1 PS=[0, 0, 0, 0, 0] PM=[0, 1, 0, 0, 0, 0, 0] PP=[0, 0, 0, 0, 0, 0] BA1=0 BS=[0, 0, 0, 0, 0] BP=[0, 0, 0, 0, 0, 0, 0, 0]	0	.	No
BS_A1A5ZH77	chr22	42619946	C	A	rs794728011;rs794728011&CS951394	CYB5R3	splice_acceptor_variant	21	21	0.5	chr22:g.42619946C>A	c.734-1G>T	NA	Likely_pathogenic	InterVar	NA	NA	0	NA	NA	NA	InterVar: Pathogenic PVS1=1 PS=[0, 0, 0, 0, 0] PM=[0, 1, 0, 0, 0, 0, 0] PP=[0, 0, 1, 0, 1, 0] BA1=0 BS=[0, 0, 0, 0, 0] BP=[0, 0, 0, 0, 0, 0, 0, 0]	0	.	No
BS_A1A5ZH77	chr6	35992593	C	T	rs755529715	SLC26A8	missense_variant	11	22	0.67	chr6:g.35992593C>T	c.709G>A	p.Ala237Thr	Likely_pathogenic	InterVar	NA	NA	NA	NA	NA	NA	InterVar: Likely pathogenic PVS1=0 PS=[0, 0, 0, 0, 0] PM=[1, 1, 0, 0, 0, 0, 0] PP=[0, 1, 1, 0, 0, 0] BA1=0 BS=[0, 0, 0, 0, 0] BP=[0, 0, 0, 0, 0, 0, 0, 0]	0	.	No
BS_A1A5ZH77	chr7	97855393	C	T	rs1584459666	ASNS	missense_variant	11	21	0.66	chr7:g.97855393C>T	c.1097G>A	p.Gly366Glu	Likely_pathogenic	InterVar	NA	NA	0	NA	NA	NA	InterVar: Likely pathogenic PVS1=0 PS=[0, 0, 0, 0, 0] PM=[1, 1, 0, 0, 0, 0, 0] PP=[0, 0, 1, 0, 1, 0] BA1=0 BS=[0, 0, 0, 0, 0] BP=[0, 0, 0, 0, 0, 0, 0, 0]	0	.	No
BS_A4JP70KJ	chr11	111910331	C	T	rs144451841;rs144451841&CM162368	CRYAB	missense_variant	13	15	0.54	chr11:g.111910331C>T	c.320G>A	p.Arg107His	Likely_pathogenic	InterVar	NA	NA	NA	NA	NA	NA	InterVar: Likely pathogenic PVS1=0 PS=[0, 0, 0, 0, 0] PM=[1, 1, 0, 0, 1, 0, 0] PP=[0, 0, 1, 0, 0, 0] BA1=0 BS=[0, 0, 0, 0, 0] BP=[0, 0, 0, 0, 0, 0, 0, 0]	2.015e-4	PASS	No
BS_A4JP70KJ	chr16	88657584	T	C	NA	MVD	splice_acceptor_variant	13	15	0.54	chr16:g.88657584T>C	c.257-2A>G	NA	Likely_pathogenic	InterVar	NA	NA	NA	NA	NA	NA	InterVar: Pathogenic PVS1=1 PS=[0, 0, 0, 0, 0] PM=[0, 1, 0, 0, 0, 0, 0] PP=[0, 0, 1, 0, 0, 0] BA1=0 BS=[0, 0, 0, 0, 0] BP=[0, 0, 0, 0, 0, 0, 0, 0]	0	.	No
BS_A4JP70KJ	chr17	50167610	C	G	rs766400853	SGCA	stop_gained	12	17	0.59	chr17:g.50167610C>G	c.186C>G	p.Tyr62Ter	Pathogenic	ClinVar	Pathogenic	criteria provided, multiple submitters, no conflicts	2	582221	None	https://www.ncbi.nlm.nih.gov/clinvar/variation/582221/	InterVar: Pathogenic PVS1=1 PS=[0, 0, 0, 0, 0] PM=[0, 1, 0, 0, 0, 0, 0] PP=[0, 0, 0, 0, 1, 0] BA1=0 BS=[0, 0, 0, 0, 0] BP=[0, 0, 0, 0, 0, 0, 0, 0]	0	.	No
BS_A4JP70KJ	chr2	232523459	G	GC	NA	PRSS56	frameshift_variant	21	10	0.32	chr2:g.232523462dup	c.896dup	p.Arg300Ter	Likely_pathogenic	InterVar	NA	NA	NA	NA	NA	NA	InterVar: Likely pathogenic PVS1=1 PS=[0, 0, 0, 0, 0] PM=[0, 1, 0, 0, 0, 0, 0] PP=[0, 0, 0, 0, 0, 0] BA1=0 BS=[0, 0, 0, 0, 0] BP=[0, 0, 0, 0, 0, 0, 0, 0]	0	.	No
BS_A4JP70KJ	chr6	150389486	TTCA	T	rs758499904;rs863223276	IYD	inframe_deletion	12	14	0.54	chr6:g.150389488_150389490del	c.315_317del	p.Phe105_Ile106delinsLeu	Likely_pathogenic	ClinVar	Likely_pathogenic	criteria provided, conflicting interpretations, submissions associated with conceptIDs, latest date evaluated taken	1	738	Variant has conflicting interpretations in ClinVar and at least 1 submission with P/LP call	https://www.ncbi.nlm.nih.gov/clinvar/variation/738/	InterVar: Uncertain significance PVS1=0 PS=[0, 0, 0, 0, 0] PM=[0, 1, 0, 1, 0, 0, 0] PP=[0, 0, 0, 0, 1, 0] BA1=0 BS=[0, 0, 0, 0, 0] BP=[0, 0, 0, 0, 0, 0, 0, 0]	2.93e-4	PASS	No
BS_A75SK7WA	chr1	32327618	G	A	rs201750526	HDAC1	missense_variant	18	21	0.54	chr1:g.32327618G>A	c.577G>A	p.Val193Ile	Likely_pathogenic	InterVar	NA	NA	NA	NA	NA	NA	InterVar: Likely pathogenic PVS1=0 PS=[0, 0, 0, 0, 0] PM=[1, 1, 0, 0, 0, 0, 0] PP=[0, 1, 1, 0, 0, 0] BA1=0 BS=[0, 0, 0, 0, 0] BP=[0, 0, 0, 0, 0, 0, 0, 0]	0	.	No
BS_A75SK7WA	chr1	45508848	G	A	rs121918243;rs121918243&CM060063	MMACHC	missense_variant	13	23	0.64	chr1:g.45508848G>A	c.482G>A	p.Arg161Gln	Pathogenic	ClinVar	Pathogenic	criteria provided, multiple submitters, no conflicts	2	1425	None	https://www.ncbi.nlm.nih.gov/clinvar/variation/1425/	InterVar: Uncertain significance PVS1=0 PS=[0, 0, 0, 0, 0] PM=[1, 1, 0, 0, 0, 0, 0] PP=[0, 0, 1, 0, 0, 0] BA1=0 BS=[0, 0, 0, 0, 0] BP=[0, 0, 0, 0, 0, 0, 0, 0]	2.08e-4	PASS	No
BS_A75SK7WA	chr1	208051382	G	GA	NA	PLXNA2	frameshift_variant	19	9	0.32	chr1:g.208051383dup	c.3034dup	p.Ser1012PhefsTer20	Likely_pathogenic	InterVar	NA	NA	NA	NA	NA	NA	InterVar: Likely pathogenic PVS1=1 PS=[0, 0, 0, 0, 0] PM=[0, 1, 0, 0, 0, 0, 0] PP=[0, 0, 0, 0, 0, 0] BA1=0 BS=[0, 0, 0, 0, 0] BP=[0, 0, 0, 0, 0, 0, 0, 0]	0	.	No
BS_A75SK7WA	chr12	56096504	G	T	rs1051947867	ERBB3	missense_variant&splice_region_variant	18	20	0.53	chr12:g.56096504G>T	c.2057G>T	p.Ser686Ile	Likely_pathogenic	InterVar	NA	NA	NA	NA	NA	NA	InterVar: Likely pathogenic PVS1=0 PS=[0, 0, 0, 0, 0] PM=[1, 1, 0, 0, 0, 0, 0] PP=[0, 1, 1, 0, 0, 0] BA1=0 BS=[0, 0, 0, 0, 0] BP=[0, 0, 0, 0, 0, 0, 0, 0]	0	.	No
BS_A75SK7WA	chr16	29814412	C	T	rs1301400509	PRRT2	missense_variant	17	14	0.45	chr16:g.29814412C>T	c.959C>T	p.Ala320Val	Pathogenic	ClinVar	Pathogenic	criteria provided, conflicting interpretations, submissions associated with conceptIDs, consensus call taken	1	440911	Variant has conflicting interpretations in ClinVar and at least 1 submission with P/LP call	https://www.ncbi.nlm.nih.gov/clinvar/variation/440911/	InterVar: Likely pathogenic PVS1=0 PS=[0, 0, 0, 0, 0] PM=[1, 1, 0, 0, 0, 0, 0] PP=[0, 0, 1, 0, 1, 0] BA1=0 BS=[0, 0, 0, 0, 0] BP=[0, 0, 0, 0, 0, 0, 0, 0]	1.5e-5	PASS	No
BS_A75SK7WA	chr20	3910806	A	T	rs752078407;rs752078407&CM014242	PANK2	missense_variant	21	16	0.43	chr20:g.3910806A>T	c.881A>T	p.Asn294Ile	Pathogenic	ClinVar	Pathogenic	criteria provided, multiple submitters, no conflicts	2	648367	None	https://www.ncbi.nlm.nih.gov/clinvar/variation/648367/	InterVar: Likely pathogenic PVS1=0 PS=[0, 0, 0, 0, 0] PM=[1, 1, 0, 0, 0, 0, 0] PP=[0, 0, 1, 0, 1, 0] BA1=0 BS=[0, 0, 0, 0, 0] BP=[0, 0, 0, 0, 0, 0, 0, 0]	2.645e-4	PASS	No
BS_AA6DZJ9Z	chr15	76295725	G	A	rs754202690;rs754202690&CM061727	ETFA	stop_gained	22	9	0.29	chr15:g.76295725G>A	c.52C>T	p.Arg18Ter	Pathogenic	ClinVar	Pathogenic	criteria provided, multiple submitters, no conflicts	2	666198	None	https://www.ncbi.nlm.nih.gov/clinvar/variation/666198/	InterVar: Pathogenic PVS1=1 PS=[0, 0, 0, 0, 0] PM=[0, 1, 0, 0, 0, 0, 0] PP=[0, 0, 1, 0, 1, 0] BA1=0 BS=[0, 0, 0, 0, 0] BP=[0, 0, 0, 0, 0, 0, 0, 0]	2.115e-4	PASS	No
BS_AA6DZJ9Z	chr7	158887057	T	TA	NA	DYNC2I1	frameshift_variant	21	22	0.51	chr7:g.158887060dup	c.975dup	p.Asp326ArgfsTer31	Pathogenic	ClinVar	Pathogenic	criteria provided, single submitter	1	1076069	None	https://www.ncbi.nlm.nih.gov/clinvar/variation/1076069/	InterVar: Likely pathogenic PVS1=1 PS=[0, 0, 0, 0, 0] PM=[0, 1, 0, 0, 0, 0, 0] PP=[0, 0, 0, 0, 0, 0] BA1=0 BS=[0, 0, 0, 0, 0] BP=[0, 0, 0, 0, 0, 0, 0, 0]	0	.	No
BS_AB2C1EF9	chr14	39092608	C	A	NA	SEC23A	missense_variant	13	16	0.55	chr14:g.39092608C>A	c.299G>T	p.Gly100Val	Likely_pathogenic	InterVar	NA	NA	NA	NA	NA	NA	InterVar: Likely pathogenic PVS1=0 PS=[0, 0, 0, 0, 0] PM=[1, 1, 0, 0, 0, 0, 0] PP=[0, 1, 1, 0, 0, 0] BA1=0 BS=[0, 0, 0, 0, 0] BP=[0, 0, 0, 0, 0, 0, 0, 0]	0	.	No
BS_AB2C1EF9	chr5	170076076	C	T	rs142830212	DOCK2	stop_gained	12	15	0.56	chr5:g.170076076C>T	c.4858C>T	p.Arg1620Ter	Pathogenic	ClinVar	Pathogenic	criteria provided, single submitter	1	1071464	None	https://www.ncbi.nlm.nih.gov/clinvar/variation/1071464/	InterVar: Likely pathogenic PVS1=1 PS=[0, 0, 0, 0, 0] PM=[0, 1, 0, 0, 0, 0, 0] PP=[0, 0, 0, 0, 0, 0] BA1=0 BS=[0, 0, 0, 0, 0] BP=[0, 0, 0, 0, 0, 0, 0, 0]	0	.	No
BS_AB2C1EF9	chrX	57286886	AT	A	rs780404841	FAAH2	frameshift_variant	0	23	1	chrX:g.57286887del	c.62del	p.Ile21LysfsTer3	Likely_pathogenic	InterVar	NA	NA	NA	NA	NA	NA	InterVar: Likely pathogenic PVS1=1 PS=[0, 0, 0, 0, 0] PM=[0, 1, 0, 0, 0, 0, 0] PP=[0, 0, 0, 0, 0, 0] BA1=0 BS=[0, 0, 0, 0, 0] BP=[0, 0, 0, 0, 0, 0, 0, 0]	1.95e-5	PASS	No
BS_ABDWNW1A	chr1	181763463	C	T	NA	CACNA1E	missense_variant	14	16	0.53	chr1:g.181763463C>T	c.4747C>T	p.Leu1583Phe	Likely_pathogenic	InterVar	NA	NA	NA	NA	NA	NA	InterVar: Likely pathogenic PVS1=0 PS=[0, 0, 0, 0, 0] PM=[1, 1, 0, 0, 0, 0, 0] PP=[0, 1, 1, 0, 0, 0] BA1=0 BS=[0, 0, 0, 0, 0] BP=[0, 0, 0, 0, 0, 0, 0, 0]	0	.	No
BS_ABDWNW1A	chr11	68762710	G	A	rs773153659	CPT1A	stop_gained	14	12	0.46	chr11:g.68762710G>A	c.1792C>T	p.Arg598Ter	Pathogenic	ClinVar	Pathogenic	criteria provided, multiple submitters, no conflicts	2	657820	None	https://www.ncbi.nlm.nih.gov/clinvar/variation/657820/	InterVar: Pathogenic PVS1=1 PS=[0, 0, 0, 0, 0] PM=[0, 1, 0, 0, 0, 0, 0] PP=[0, 0, 1, 0, 1, 0] BA1=0 BS=[0, 0, 0, 0, 0] BP=[0, 0, 0, 0, 0, 0, 0, 0]	1.5e-5	PASS	No
BS_ABDWNW1A	chr16	70156797	C	G	NA	PDPR	missense_variant	31	16	0.34	chr16:g.70156797C>G	c.2558C>G	p.Ala853Gly	Likely_pathogenic	InterVar	NA	NA	NA	NA	NA	NA	InterVar: Likely pathogenic PVS1=0 PS=[0, 0, 0, 0, 0] PM=[1, 1, 0, 0, 0, 0, 0] PP=[0, 1, 1, 0, 0, 0] BA1=0 BS=[0, 0, 0, 0, 0] BP=[0, 0, 0, 0, 0, 0, 0, 0]	0	.	No
BS_ABDWNW1A	chr18	49853649	T	A	rs1028726075	MYO5B	splice_acceptor_variant	8	6	0.43	chr18:g.49853649T>A	c.4023-2A>T	NA	Pathogenic	InterVar	NA	NA	NA	NA	NA	NA	InterVar: Pathogenic PVS1=1 PS=[0, 0, 0, 0, 0] PM=[0, 1, 0, 0, 0, 0, 0] PP=[0, 0, 1, 0, 0, 0] BA1=0 BS=[0, 0, 0, 0, 0] BP=[0, 0, 0, 0, 0, 0, 0, 0]	1.215e-4	PASS	No
BS_ABDWNW1A	chr3	15065061	C	T	rs1309918996	MRPS25	missense_variant&splice_region_variant	15	14	0.48	chr3:g.15065061C>T	c.134G>A	p.Arg45Lys	Likely_pathogenic	InterVar	NA	NA	NA	NA	NA	NA	InterVar: Likely pathogenic PVS1=0 PS=[0, 0, 0, 0, 0] PM=[1, 1, 0, 0, 0, 0, 0] PP=[0, 1, 1, 0, 0, 0] BA1=0 BS=[0, 0, 0, 0, 0] BP=[0, 0, 0, 0, 0, 0, 0, 0]	0	.	No
BS_ABDWNW1A	chr5	71641068	A	T	rs757052602;rs757052602&CM110410	MCCC2	missense_variant	22	10	0.31	chr5:g.71641068A>T	c.1065A>T	p.Leu355Phe	Pathogenic	ClinVar	Pathogenic	criteria provided, conflicting interpretations, submissions associated with conceptIDs, consensus call taken	1	203806	Variant has conflicting interpretations in ClinVar and at least 1 submission with P/LP call	https://www.ncbi.nlm.nih.gov/clinvar/variation/203806/	InterVar: Likely pathogenic PVS1=0 PS=[0, 0, 0, 0, 0] PM=[1, 1, 0, 0, 0, 0, 0] PP=[0, 0, 1, 0, 1, 0] BA1=0 BS=[0, 0, 0, 0, 0] BP=[0, 0, 0, 0, 0, 0, 0, 0]	8.61e-4	PASS	No
BS_ABDWNW1A	chr6	42968944	C	G	rs1561823098	PEX6	missense_variant	10	19	0.66	chr6:g.42968944C>G	c.1409G>C	p.Gly470Ala	Pathogenic	ClinVar	Pathogenic	criteria provided, conflicting interpretations, single submission associated with conceptIDs	1	573090	Variant has conflicting interpretations in ClinVar and at least 1 submission with P/LP call	https://www.ncbi.nlm.nih.gov/clinvar/variation/573090/	InterVar: Uncertain significance PVS1=0 PS=[0, 0, 0, 0, 0] PM=[1, 1, 0, 0, 0, 0, 0] PP=[0, 0, 1, 0, 0, 0] BA1=0 BS=[0, 0, 0, 0, 0] BP=[0, 0, 0, 0, 0, 0, 0, 0]	0	.	No
BS_ACZNJGV3	chr12	49296461	GGA	G	rs768401768	PRPH	frameshift_variant	9	7	0.44	chr12:g.49296462_49296463del	c.637_638del	p.Glu213ThrfsTer6	Likely_pathogenic	InterVar	NA	NA	NA	NA	NA	NA	InterVar: Likely pathogenic PVS1=1 PS=[0, 0, 0, 0, 0] PM=[0, 1, 0, 0, 0, 0, 0] PP=[0, 0, 0, 0, 0, 0] BA1=0 BS=[0, 0, 0, 0, 0] BP=[0, 0, 0, 0, 0, 0, 0, 0]	9.25e-5	PASS	No
BS_ACZNJGV3	chr12	102912823	C	T	rs74603784;rs74603784&CM930535&CM155188	PAH	missense_variant	21	21	0.5	chr12:g.102912823C>T	c.136G>A	p.Gly46Ser	Pathogenic	ClinVar	Pathogenic	reviewed by expert panel	3	629	None	https://www.ncbi.nlm.nih.gov/clinvar/variation/629/	InterVar: Likely pathogenic PVS1=0 PS=[0, 0, 0, 0, 0] PM=[1, 1, 0, 0, 0, 0, 0] PP=[0, 0, 1, 0, 1, 0] BA1=0 BS=[0, 0, 0, 0, 0] BP=[1, 0, 0, 0, 0, 0, 0, 0]	6.15e-5	PASS	No
BS_ACZNJGV3	chr2	169947540	A	G	NA	UBR3	splice_acceptor_variant	19	7	0.27	chr2:g.169947540A>G	c.2911-2A>G	NA	Pathogenic	InterVar	NA	NA	NA	NA	NA	NA	InterVar: Pathogenic PVS1=1 PS=[0, 0, 0, 0, 0] PM=[0, 1, 0, 0, 0, 0, 0] PP=[0, 0, 1, 0, 0, 0] BA1=0 BS=[0, 0, 0, 0, 0] BP=[0, 0, 0, 0, 0, 0, 0, 0]	0	.	No
BS_ACZNJGV3	chr6	161350208	C	T	rs191486604;rs191486604&CM010988	PRKN	missense_variant	7	14	0.67	chr6:g.161350208C>T	c.1289G>A	p.Gly430Asp	Pathogenic	ClinVar	Pathogenic	criteria provided, multiple submitters, no conflicts	2	356016	None	https://www.ncbi.nlm.nih.gov/clinvar/variation/356016/	InterVar: Likely pathogenic PVS1=0 PS=[0, 0, 0, 0, 0] PM=[1, 1, 0, 0, 0, 0, 0] PP=[0, 0, 1, 0, 1, 0] BA1=0 BS=[0, 0, 0, 0, 0] BP=[0, 0, 0, 0, 0, 0, 0, 0]	2.465e-4	PASS	No
BS_9A5CF1QE	chr16	2060655	G	A	rs45517150;rs45517150&CS992722	TSC2	splice_polypyrimidine_tract_variant&intron_variant	18	19	0.51	chr16:g.2060655G>A	c.976-15G>A	NA	Pathogenic	ClinVar	Pathogenic	criteria provided, multiple submitters, no conflicts	2	49396	None	https://www.ncbi.nlm.nih.gov/clinvar/variation/49396/	InterVar: Uncertain significance PVS1=0 PS=[0, 0, 0, 0, 0] PM=[0, 1, 0, 0, 0, 0, 0] PP=[0, 0, 0, 0, 1, 0] BA1=0 BS=[0, 0, 0, 0, 0] BP=[0, 0, 0, 0, 0, 0, 0, 0]	0	.	Yes
BS_AEJZG4A3	chr2	218649257	C	CTT	NA	ZNF142	frameshift_variant	25	20	0.44	chr2:g.218649260_218649261dup	c.1249_1250dup	p.Ala418ArgfsTer52	Likely_pathogenic	InterVar	NA	NA	NA	NA	NA	NA	InterVar: Likely pathogenic PVS1=1 PS=[0, 0, 0, 0, 0] PM=[0, 1, 0, 0, 0, 0, 0] PP=[0, 0, 0, 0, 0, 0] BA1=0 BS=[0, 0, 0, 0, 0] BP=[0, 0, 0, 0, 0, 0, 0, 0]	0	.	No
BS_AEJZG4A3	chr4	78364051	C	T	rs755750961	FRAS1	stop_gained	13	21	0.62	chr4:g.78364051C>T	c.2719C>T	p.Gln907Ter	Pathogenic	ClinVar	Pathogenic	criteria provided, multiple submitters, no conflicts	2	435260	None	https://www.ncbi.nlm.nih.gov/clinvar/variation/435260/	InterVar: Pathogenic PVS1=1 PS=[0, 0, 0, 0, 0] PM=[0, 1, 0, 0, 0, 0, 0] PP=[0, 0, 1, 0, 1, 0] BA1=0 BS=[0, 0, 0, 0, 0] BP=[0, 0, 0, 0, 0, 0, 0, 0]	1.5e-5	PASS	No
BS_AF6A572P	chr13	113981853	AG	A	NA	RASA3	frameshift_variant	14	17	0.55	chr13:g.113981855del	c.2250del	p.Cys751ValfsTer30	Likely_pathogenic	InterVar	NA	NA	NA	NA	NA	NA	InterVar: Likely pathogenic PVS1=1 PS=[0, 0, 0, 0, 0] PM=[0, 1, 0, 0, 0, 0, 0] PP=[0, 0, 0, 0, 0, 0] BA1=0 BS=[0, 0, 0, 0, 0] BP=[0, 0, 0, 0, 0, 0, 0, 0]	0	.	No
BS_AF6A572P	chr15	89649836	T	G	rs758361736	KIF7	missense_variant	22	15	0.41	chr15:g.89649836T>G	c.434A>C	p.Tyr145Ser	Likely_pathogenic	ClinVar	Likely_pathogenic	criteria provided, conflicting interpretations, submissions associated with conceptIDs, consensus call taken	1	374124	Variant has conflicting interpretations in ClinVar and at least 1 submission with P/LP call	https://www.ncbi.nlm.nih.gov/clinvar/variation/374124/	InterVar: Uncertain significance PVS1=0 PS=[0, 0, 0, 0, 0] PM=[0, 1, 0, 0, 0, 0, 0] PP=[0, 0, 1, 0, 1, 0] BA1=0 BS=[0, 0, 0, 0, 0] BP=[0, 0, 0, 0, 0, 0, 0, 0]	3.05e-5	PASS	No
BS_AF6A572P	chr17	41611133	C	T	rs1209457883	KRT16	missense_variant	19	11	0.37	chr17:g.41611133C>T	c.869G>A	p.Arg290His	Likely_pathogenic	InterVar	NA	NA	NA	NA	NA	NA	InterVar: Likely pathogenic PVS1=0 PS=[0, 0, 0, 0, 0] PM=[1, 1, 0, 0, 0, 0, 0] PP=[0, 1, 1, 0, 0, 0] BA1=0 BS=[0, 0, 0, 0, 0] BP=[0, 0, 0, 0, 0, 0, 0, 0]	2.645e-4	PASS	No
BS_AF6A572P	chr19	45071802	GGT	G	NA	ZNF296	frameshift_variant	23	19	0.45	chr19:g.45071808_45071809del	c.1225_1226del	p.Thr409ArgfsTer8	Likely_pathogenic	InterVar	NA	NA	NA	NA	NA	NA	InterVar: Likely pathogenic PVS1=1 PS=[0, 0, 0, 0, 0] PM=[0, 1, 0, 0, 0, 0, 0] PP=[0, 0, 0, 0, 0, 0] BA1=0 BS=[0, 0, 0, 0, 0] BP=[0, 0, 0, 0, 0, 0, 0, 0]	0	.	No
BS_AF6A572P	chr2	196880102	AAAC	A	NA	PGAP1	inframe_deletion	17	25	0.6	chr2:g.196880108_196880110del	c.1321_1323del	p.Val441del	Likely_pathogenic	ClinVar	Likely_pathogenic	criteria provided, single submitter	1	2502807	None	https://www.ncbi.nlm.nih.gov/clinvar/variation/2502807/	InterVar: Uncertain significance PVS1=0 PS=[0, 0, 0, 0, 0] PM=[0, 1, 0, 1, 0, 0, 0] PP=[0, 0, 0, 0, 0, 0] BA1=0 BS=[0, 0, 0, 0, 0] BP=[0, 0, 0, 0, 0, 0, 0, 0]	0	.	No
BS_AF6A572P	chr3	184140499	G	C	rs113994061;rs113994061&CM023733	EIF2B5	missense_variant	14	17	0.55	chr3:g.184140499G>C	c.925G>C	p.Val309Leu	Likely_pathogenic	InterVar	NA	NA	0	NA	NA	NA	InterVar: Likely pathogenic PVS1=0 PS=[0, 0, 0, 0, 0] PM=[1, 1, 0, 0, 0, 0, 0] PP=[0, 1, 1, 0, 1, 0] BA1=0 BS=[0, 0, 0, 0, 0] BP=[0, 0, 0, 0, 0, 0, 0, 0]	1.5e-5	PASS	No
BS_AF6A572P	chr6	83854160	A	T	rs201419367;rs201419367&CM151312	RIPPLY2	stop_gained&splice_region_variant	14	30	0.68	chr6:g.83854160A>T	c.238A>T	p.Arg80Ter	Pathogenic	ClinVar	Pathogenic	criteria provided, conflicting interpretations, single submission associated with conceptIDs	1	221271	Variant has conflicting interpretations in ClinVar and at least 1 submission with P/LP call	https://www.ncbi.nlm.nih.gov/clinvar/variation/221271/	InterVar: Pathogenic PVS1=1 PS=[0, 0, 0, 0, 0] PM=[0, 1, 0, 0, 0, 0, 0] PP=[0, 0, 1, 0, 0, 0] BA1=0 BS=[0, 0, 0, 0, 0] BP=[0, 0, 0, 0, 0, 0, 0, 0]	4.165e-4	PASS	No
BS_AGNSAKZG	chr10	26174108	A	T	NA	MYO3A	stop_gained	25	18	0.42	chr10:g.26174108A>T	c.3844A>T	p.Lys1282Ter	Likely_pathogenic	InterVar	NA	NA	NA	NA	NA	NA	InterVar: Likely pathogenic PVS1=1 PS=[0, 0, 0, 0, 0] PM=[0, 1, 0, 0, 0, 0, 0] PP=[0, 0, 0, 0, 0, 0] BA1=0 BS=[0, 0, 0, 0, 0] BP=[0, 0, 0, 0, 0, 0, 0, 0]	0	.	No
BS_AJZ5H79X	chr1	43617491	AG	A	NA	PTPRF	frameshift_variant	17	20	0.54	chr1:g.43617493del	c.4120del	p.Val1374Ter	Likely_pathogenic	InterVar	NA	NA	NA	NA	NA	NA	InterVar: Likely pathogenic PVS1=1 PS=[0, 0, 0, 0, 0] PM=[0, 1, 0, 0, 0, 0, 0] PP=[0, 0, 0, 0, 0, 0] BA1=0 BS=[0, 0, 0, 0, 0] BP=[0, 0, 0, 0, 0, 0, 0, 0]	0	.	No
BS_9HYDMBBW	chr17	43051107	C	A	rs80357007	BRCA1	missense_variant	21	21	0.5	chr17:g.43051107C>A	c.5288G>T	p.Gly1763Val	Likely_pathogenic	ClinVar	Likely_pathogenic	criteria provided, conflicting interpretations, submissions associated with conceptIDs, latest date evaluated taken	1	55507	Variant has conflicting interpretations in ClinVar and at least 1 submission with P/LP call	https://www.ncbi.nlm.nih.gov/clinvar/variation/55507/	InterVar: Uncertain significance PVS1=0 PS=[0, 0, 0, 0, 0] PM=[1, 1, 0, 0, 0, 0, 0] PP=[0, 0, 1, 0, 0, 0] BA1=0 BS=[0, 0, 0, 0, 0] BP=[1, 0, 0, 0, 0, 0, 0, 0]	0	.	Yes
BS_APFT88Y3	chr1	150557306	ACT	A	rs757032537	ADAMTSL4	frameshift_variant	44	40	0.48	chr1:g.150557309_150557310del	c.2021_2022del	p.Ser674CysfsTer21	Pathogenic	ClinVar	Pathogenic	criteria provided, multiple submitters, no conflicts	2	1404163	None	https://www.ncbi.nlm.nih.gov/clinvar/variation/1404163/	InterVar: Likely pathogenic PVS1=1 PS=[0, 0, 0, 0, 0] PM=[0, 1, 0, 0, 0, 0, 0] PP=[0, 0, 0, 0, 0, 0] BA1=0 BS=[0, 0, 0, 0, 0] BP=[0, 0, 0, 0, 0, 0, 0, 0]	2.025e-4	PASS	No
BS_APFT88Y3	chr11	89227904	C	A	rs61754388;rs61754388&CM900222	TYR	missense_variant	30	41	0.58	chr11:g.89227904C>A	c.1118C>A	p.Thr373Lys	Pathogenic	ClinVar	Pathogenic	criteria provided, multiple submitters, no conflicts	2	3774	None	https://www.ncbi.nlm.nih.gov/clinvar/variation/3774/	InterVar: Likely pathogenic PVS1=0 PS=[0, 0, 0, 0, 0] PM=[1, 1, 0, 0, 0, 0, 0] PP=[0, 0, 1, 0, 1, 0] BA1=0 BS=[0, 0, 0, 0, 0] BP=[0, 0, 0, 0, 0, 0, 0, 0]	9.57e-4	PASS	No
BS_APFT88Y3	chr15	42401751	C	T	rs863224957;rs863224957&CM980303	CAPN3	missense_variant	28	25	0.47	chr15:g.42401751C>T	c.1465C>T	p.Arg489Trp	Pathogenic	ClinVar	Pathogenic	criteria provided, multiple submitters, no conflicts	2	217150	None	https://www.ncbi.nlm.nih.gov/clinvar/variation/217150/	InterVar: Uncertain significance PVS1=0 PS=[0, 0, 0, 0, 0] PM=[1, 1, 0, 0, 0, 0, 0] PP=[0, 0, 0, 0, 1, 0] BA1=0 BS=[0, 0, 0, 0, 0] BP=[0, 0, 0, 0, 0, 0, 0, 0]	1.5e-5	PASS	No
BS_APFT88Y3	chr16	89192335	C	A	rs761489996	CDH15	stop_gained	22	37	0.63	chr16:g.89192335C>A	c.1746C>A	p.Cys582Ter	Likely_pathogenic	InterVar	NA	NA	NA	NA	NA	NA	InterVar: Likely pathogenic PVS1=1 PS=[0, 0, 0, 0, 0] PM=[0, 1, 0, 0, 0, 0, 0] PP=[0, 0, 0, 0, 0, 0] BA1=0 BS=[0, 0, 0, 0, 0] BP=[0, 0, 0, 0, 0, 0, 0, 0]	6.6e-5	PASS	No
BS_APFT88Y3	chr6	42938088	A	C	NA	CNPY3	splice_acceptor_variant	41	34	0.45	chr6:g.42938088A>C	c.496-2A>C	NA	Likely_pathogenic	InterVar	NA	NA	NA	NA	NA	NA	InterVar: Pathogenic PVS1=1 PS=[0, 0, 0, 0, 0] PM=[0, 1, 0, 0, 0, 0, 0] PP=[0, 0, 1, 0, 0, 0] BA1=0 BS=[0, 0, 0, 0, 0] BP=[0, 0, 0, 0, 0, 0, 0, 0]	0	.	No
BS_APFT88Y3	chr7	16376133	G	A	rs370627877;rs370627877&CM123225	CRPPA	stop_gained	44	34	0.44	chr7:g.16376133G>A	c.643C>T	p.Gln215Ter	Pathogenic	ClinVar	Pathogenic	criteria provided, multiple submitters, no conflicts	2	282846	None	https://www.ncbi.nlm.nih.gov/clinvar/variation/282846/	InterVar: Uncertain significance PVS1=0 PS=[0, 0, 0, 0, 0] PM=[0, 1, 0, 0, 0, 0, 0] PP=[0, 0, 1, 0, 1, 0] BA1=0 BS=[0, 0, 0, 0, 0] BP=[0, 0, 0, 0, 0, 0, 0, 0]	6.6e-5	PASS	No
BS_APXB3MQ5	chr15	71811831	G	A	rs766096417;rs766096417&CM056660	NR2E3	missense_variant	201	194	0.49	chr15:g.71811831G>A	c.311G>A	p.Arg104Gln	Pathogenic	ClinVar	Pathogenic	criteria provided, multiple submitters, no conflicts	2	438228	None	https://www.ncbi.nlm.nih.gov/clinvar/variation/438228/	InterVar: Likely pathogenic PVS1=0 PS=[0, 0, 0, 0, 0] PM=[1, 1, 0, 0, 0, 0, 0] PP=[0, 0, 1, 0, 1, 0] BA1=0 BS=[0, 0, 0, 0, 0] BP=[0, 0, 0, 0, 0, 0, 0, 0]	1.5e-5	PASS	No
BS_APXB3MQ5	chr3	154305093	C	T	rs1172350604	DHX36	splice_donor_variant	121	111	0.48	chr3:g.154305093C>T	c.968+1G>A	NA	Pathogenic	InterVar	NA	NA	NA	NA	NA	NA	InterVar: Pathogenic PVS1=1 PS=[0, 0, 0, 0, 0] PM=[0, 1, 0, 0, 0, 0, 0] PP=[0, 0, 1, 0, 0, 0] BA1=0 BS=[0, 0, 0, 0, 0] BP=[0, 0, 0, 0, 0, 0, 0, 0]	0	.	No
BS_ARSZZ15F	chr7	151024130	TG	T	rs776036067;rs770350293	ATG9B	frameshift_variant	11	11	0.5	chr7:g.151024137del	c.293del	p.Pro98GlnfsTer8	Likely_pathogenic	InterVar	NA	NA	NA	NA	NA	NA	InterVar: Likely pathogenic PVS1=1 PS=[0, 0, 0, 0, 0] PM=[0, 1, 0, 0, 0, 0, 0] PP=[0, 0, 0, 0, 0, 0] BA1=0 BS=[0, 0, 0, 0, 0] BP=[0, 0, 0, 0, 0, 0, 0, 0]	2.035e-4	PASS	No
BS_ARW4NM3Z	chr19	13104971	A	AG	rs761486084	TRMT1	frameshift_variant	17	23	0.58	chr19:g.13104978dup	c.1943dup	p.Gly649TrpfsTer15	Pathogenic	ClinVar	Pathogenic	criteria provided, single submitter	1	859755	None	https://www.ncbi.nlm.nih.gov/clinvar/variation/859755/	InterVar: Uncertain significance PVS1=1 PS=[0, 0, 0, 0, 0] PM=[0, 0, 0, 0, 0, 0, 0] PP=[0, 0, 0, 0, 1, 0] BA1=0 BS=[0, 0, 0, 0, 0] BP=[0, 0, 0, 0, 0, 0, 0, 0]	2.775e-4	PASS	No
BS_ARW4NM3Z	chr2	219216803	C	T	rs148458820;rs148458820&CM121055	ABCB6	stop_gained	16	19	0.54	chr2:g.219216803C>T	c.717G>A	p.Trp239Ter	Pathogenic	InterVar	NA	NA	0	NA	NA	NA	InterVar: Pathogenic PVS1=1 PS=[0, 0, 0, 0, 0] PM=[0, 1, 0, 0, 0, 0, 0] PP=[0, 0, 1, 0, 0, 0] BA1=0 BS=[0, 0, 0, 0, 0] BP=[0, 0, 0, 0, 0, 0, 0, 0]	1.08e-4	PASS	No
BS_ARW4NM3Z	chr7	105550073	C	T	NA	RINT1	stop_gained	33	28	0.46	chr7:g.105550073C>T	c.1015C>T	p.Gln339Ter	Pathogenic	InterVar	NA	NA	NA	NA	NA	NA	InterVar: Pathogenic PVS1=1 PS=[0, 0, 0, 0, 0] PM=[0, 1, 0, 0, 0, 0, 0] PP=[0, 0, 1, 0, 0, 0] BA1=0 BS=[0, 0, 0, 0, 0] BP=[0, 0, 0, 0, 0, 0, 0, 0]	0	.	No
BS_ARW4NM3Z	chr9	123367191	C	A	NA	CRB2	stop_gained	22	14	0.39	chr9:g.123367191C>A	c.774C>A	p.Cys258Ter	Likely_pathogenic	InterVar	NA	NA	NA	NA	NA	NA	InterVar: Likely pathogenic PVS1=1 PS=[0, 0, 0, 0, 0] PM=[0, 1, 0, 0, 0, 0, 0] PP=[0, 0, 0, 0, 0, 0] BA1=0 BS=[0, 0, 0, 0, 0] BP=[0, 0, 0, 0, 0, 0, 0, 0]	2.4e-5	PASS	No
BS_AS05QBHE	chr1	21225324	C	T	rs367812436	ECE1	missense_variant	12	10	0.45	chr1:g.21225324C>T	c.1966G>A	p.Gly656Arg	Likely_pathogenic	ClinVar	Likely_pathogenic	criteria provided, single submitter	1	1172769	None	https://www.ncbi.nlm.nih.gov/clinvar/variation/1172769/	InterVar: Uncertain significance PVS1=0 PS=[0, 0, 0, 0, 0] PM=[1, 1, 0, 0, 0, 0, 0] PP=[0, 0, 1, 0, 0, 0] BA1=0 BS=[0, 0, 0, 0, 0] BP=[0, 0, 0, 0, 0, 0, 0, 0]	8.055e-4	PASS	No
BS_AS05QBHE	chr1	244835755	A	G	rs1057521790	COX20	missense_variant&splice_region_variant	24	18	0.43	chr1:g.244835755A>G	c.41A>G	p.Lys14Arg	Pathogenic	ClinVar	Pathogenic	criteria provided, conflicting interpretations, single submission associated with conceptIDs	1	383938	Variant has conflicting interpretations in ClinVar and at least 1 submission with P/LP call	https://www.ncbi.nlm.nih.gov/clinvar/variation/383938/	InterVar: Uncertain significance PVS1=0 PS=[0, 0, 0, 0, 0] PM=[1, 1, 0, 0, 0, 0, 0] PP=[0, 0, 1, 0, 0, 0] BA1=0 BS=[0, 0, 0, 0, 0] BP=[0, 0, 0, 0, 0, 0, 0, 0]	4.22e-4	PASS	No
BS_AS05QBHE	chr15	39589946	G	A	rs367569054	THBS1	missense_variant	19	17	0.47	chr15:g.39589946G>A	c.2068G>A	p.Gly690Arg	Likely_pathogenic	InterVar	NA	NA	NA	NA	NA	NA	InterVar: Likely pathogenic PVS1=0 PS=[0, 0, 0, 0, 0] PM=[1, 1, 0, 0, 0, 0, 0] PP=[0, 1, 1, 0, 0, 0] BA1=0 BS=[0, 0, 0, 0, 0] BP=[0, 0, 0, 0, 0, 0, 0, 0]	0	PASS	No
BS_AS05QBHE	chr2	24300108	C	T	rs781391253	ITSN2	missense_variant	18	17	0.49	chr2:g.24300108C>T	c.1145G>A	p.Arg382His	Likely_pathogenic	InterVar	NA	NA	NA	NA	NA	NA	InterVar: Likely pathogenic PVS1=0 PS=[0, 0, 0, 0, 0] PM=[1, 1, 0, 0, 0, 0, 0] PP=[0, 1, 1, 0, 0, 0] BA1=0 BS=[0, 0, 0, 0, 0] BP=[0, 0, 0, 0, 0, 0, 0, 0]	4.85e-5	PASS	No
BS_AS05QBHE	chr20	45304531	C	T	NA	RBPJL	upstream_gene_variant	24	19	0.44	chr20:g.45304531C>T	NA	NA	Likely_pathogenic	InterVar	NA	NA	NA	NA	NA	NA	InterVar: Likely pathogenic PVS1=0 PS=[0, 0, 0, 0, 0] PM=[1, 1, 0, 0, 0, 0, 0] PP=[0, 1, 1, 0, 0, 0] BA1=0 BS=[0, 0, 0, 0, 0] BP=[0, 0, 0, 0, 0, 0, 0, 0]	0	.	No
BS_AS05QBHE	chr7	107675050	C	G	rs111033242;rs111033242&CM154351	SLC26A4	missense_variant	12	21	0.64	chr7:g.107675050C>G	c.706C>G	p.Leu236Val	Likely_pathogenic	ClinVar	Likely_pathogenic	reviewed by expert panel	3	43565	None	https://www.ncbi.nlm.nih.gov/clinvar/variation/43565/	InterVar: Likely pathogenic PVS1=0 PS=[0, 0, 0, 0, 0] PM=[1, 1, 0, 0, 0, 0, 0] PP=[0, 0, 1, 0, 1, 0] BA1=0 BS=[0, 0, 0, 0, 0] BP=[1, 0, 0, 0, 0, 0, 0, 0]	0	.	No
BS_AS4CJ75A	chr14	24077161	C	A	NA	CPNE6	stop_gained	20	28	0.58	chr14:g.24077161C>A	c.1307C>A	p.Ser436Ter	Pathogenic	InterVar	NA	NA	NA	NA	NA	NA	InterVar: Pathogenic PVS1=1 PS=[0, 0, 0, 0, 0] PM=[0, 1, 0, 0, 0, 0, 0] PP=[0, 0, 1, 0, 0, 0] BA1=0 BS=[0, 0, 0, 0, 0] BP=[0, 0, 0, 0, 0, 0, 0, 0]	0	.	No
BS_AS4CJ75A	chr16	57939594	T	C	rs373232101	CNGB1	splice_acceptor_variant	20	11	0.35	chr16:g.57939594T>C	c.1210-2A>G	NA	Likely_pathogenic	ClinVar	Likely_pathogenic	criteria provided, multiple submitters, no conflicts	2	841809	None	https://www.ncbi.nlm.nih.gov/clinvar/variation/841809/	InterVar: Pathogenic PVS1=1 PS=[0, 0, 0, 0, 0] PM=[0, 1, 0, 0, 0, 0, 0] PP=[0, 0, 1, 0, 1, 0] BA1=0 BS=[0, 0, 0, 0, 0] BP=[0, 0, 0, 0, 0, 0, 0, 0]	4.6e-5	PASS	No
BS_AS4CJ75A	chr18	46560448	C	G	rs745683775;rs745683775&CM165133	LOXHD1	missense_variant	13	19	0.59	chr18:g.46560448C>G	c.2696G>C	p.Arg899Pro	Likely_pathogenic	ClinVar	Likely_pathogenic	criteria provided, conflicting interpretations, submissions associated with conceptIDs, latest date evaluated taken	1	228819	Variant has conflicting interpretations in ClinVar and at least 1 submission with P/LP call	https://www.ncbi.nlm.nih.gov/clinvar/variation/228819/	InterVar: Uncertain significance PVS1=0 PS=[0, 0, 0, 0, 0] PM=[1, 1, 0, 0, 0, 0, 0] PP=[0, 0, 0, 0, 0, 0] BA1=0 BS=[0, 0, 0, 0, 0] BP=[0, 0, 0, 0, 0, 0, 0, 0]	4.78e-4	PASS	No
BS_AS4CJ75A	chr2	121530892	C	T	rs559979281;rs559979281&CR1512533	CLASP1	intron_variant	27	26	0.49	chr2:g.121530892C>T	c.196-567G>A	NA	Pathogenic	ClinVar	Pathogenic	criteria provided, conflicting interpretations, submissions associated with conceptIDs, consensus call taken	1	218083	Variant has conflicting interpretations in ClinVar and at least 1 submission with P/LP call	https://www.ncbi.nlm.nih.gov/clinvar/variation/218083/	InterVar: Uncertain significance PVS1=0 PS=[0, 0, 0, 0, 0] PM=[0, 1, 0, 0, 0, 0, 0] PP=[0, 0, 0, 0, 1, 0] BA1=0 BS=[0, 0, 0, 0, 0] BP=[0, 0, 0, 0, 0, 0, 0, 0]	6.325e-4	PASS	No
BS_AS4CJ75A	chr5	119452621	G	A	rs137853096;rs137853096&CM981006	HSD17B4	missense_variant	17	28	0.62	chr5:g.119452621G>A	c.46G>A	p.Gly16Ser	Pathogenic	ClinVar	Pathogenic	criteria provided, conflicting interpretations, submissions associated with conceptIDs, consensus call taken	1	7655	Variant has conflicting interpretations in ClinVar and at least 1 submission with P/LP call	https://www.ncbi.nlm.nih.gov/clinvar/variation/7655/	InterVar: Likely pathogenic PVS1=0 PS=[0, 0, 0, 0, 0] PM=[1, 1, 0, 0, 0, 0, 0] PP=[0, 0, 1, 0, 1, 0] BA1=0 BS=[0, 0, 0, 0, 0] BP=[0, 0, 0, 0, 0, 0, 0, 0]	2.93e-4	PASS	No
BS_ASJMZMN6	chr12	18546379	T	A	NA	PIK3C2G	stop_gained	21	19	0.48	chr12:g.18546379T>A	c.3537T>A	p.Tyr1179Ter	Likely_pathogenic	InterVar	NA	NA	NA	NA	NA	NA	InterVar: Likely pathogenic PVS1=1 PS=[0, 0, 0, 0, 0] PM=[0, 1, 0, 0, 0, 0, 0] PP=[0, 0, 0, 0, 0, 0] BA1=0 BS=[0, 0, 0, 0, 0] BP=[0, 0, 0, 0, 0, 0, 0, 0]	2.08e-4	PASS	No
BS_ASJMZMN6	chr13	36335134	CA	C	rs778573943;rs770560051	SPART	frameshift_variant	18	8	0.31	chr13:g.36335142del	c.696del	p.Phe232LeufsTer2	Pathogenic	ClinVar	Pathogenic	criteria provided, multiple submitters, no conflicts	2	419124	None	https://www.ncbi.nlm.nih.gov/clinvar/variation/419124/	InterVar: Uncertain significance PVS1=0 PS=[0, 0, 0, 0, 0] PM=[0, 1, 0, 0, 0, 0, 0] PP=[0, 0, 0, 0, 1, 0] BA1=0 BS=[0, 0, 0, 0, 0] BP=[0, 0, 0, 0, 0, 0, 0, 0]	2.4e-5	PASS	No
BS_AWRNMZAY	chr10	133366051	C	T	rs151006739	ECHS1	missense_variant	24	23	0.49	chr10:g.133366051C>T	c.664G>A	p.Ala222Thr	Likely_pathogenic	ClinVar	Likely_pathogenic	criteria provided, single submitter	1	427193	None	https://www.ncbi.nlm.nih.gov/clinvar/variation/427193/	InterVar: Uncertain significance PVS1=0 PS=[0, 0, 0, 0, 0] PM=[0, 1, 0, 0, 0, 0, 0] PP=[0, 1, 0, 0, 1, 0] BA1=0 BS=[0, 0, 0, 0, 0] BP=[0, 0, 0, 0, 0, 0, 0, 0]	6.15e-5	PASS	No
BS_AWRNMZAY	chr16	57248644	G	A	rs199830550;rs199830550&CS174226&CS177999	ARL2BP	splice_donor_variant	22	17	0.44	chr16:g.57248644G>A	c.207+1G>A	NA	Pathogenic	ClinVar	Pathogenic	criteria provided, single submitter	1	437946	None	https://www.ncbi.nlm.nih.gov/clinvar/variation/437946/	InterVar: Pathogenic PVS1=1 PS=[0, 0, 0, 0, 0] PM=[0, 1, 0, 0, 0, 0, 0] PP=[0, 0, 1, 0, 1, 0] BA1=0 BS=[0, 0, 0, 0, 0] BP=[0, 0, 0, 0, 0, 0, 0, 0]	3.05e-5	PASS	No
BS_AWRNMZAY	chr17	7739763	TG	T	rs1474951945	DNAH2	frameshift_variant	20	20	0.5	chr17:g.7739766del	c.1204del	p.Glu402LysfsTer19	Likely_pathogenic	InterVar	NA	NA	NA	NA	NA	NA	InterVar: Likely pathogenic PVS1=1 PS=[0, 0, 0, 0, 0] PM=[0, 1, 0, 0, 0, 0, 0] PP=[0, 0, 0, 0, 0, 0] BA1=0 BS=[0, 0, 0, 0, 0] BP=[0, 0, 0, 0, 0, 0, 0, 0]	0	.	No
BS_AWRNMZAY	chr19	11378182	AG	A	NA	EPOR	frameshift_variant	25	20	0.44	chr19:g.11378185del	c.1328del	p.Pro443LeufsTer10	Likely_pathogenic	InterVar	NA	NA	NA	NA	NA	NA	InterVar: Likely pathogenic PVS1=1 PS=[0, 0, 0, 0, 0] PM=[0, 1, 0, 0, 0, 0, 0] PP=[0, 0, 0, 0, 0, 0] BA1=0 BS=[0, 0, 0, 0, 0] BP=[0, 0, 0, 0, 0, 0, 0, 0]	0	.	No
BS_AWRNMZAY	chr2	63972176	TAA	T	rs762499398	VPS54	frameshift_variant	19	19	0.5	chr2:g.63972179_63972180del	c.445_446del	p.Leu149ThrfsTer4	Likely_pathogenic	InterVar	NA	NA	NA	NA	NA	NA	InterVar: Likely pathogenic PVS1=1 PS=[0, 0, 0, 0, 0] PM=[0, 1, 0, 0, 0, 0, 0] PP=[0, 0, 0, 0, 0, 0] BA1=0 BS=[0, 0, 0, 0, 0] BP=[0, 0, 0, 0, 0, 0, 0, 0]	1.5e-5	PASS	No
BS_AWRNMZAY	chr4	150896405	T	TC	rs763693354	LRBA	frameshift_variant	18	15	0.45	chr4:g.150896406dup	c.2055dup	p.Thr686AspfsTer4	Likely_pathogenic	InterVar	NA	NA	NA	NA	NA	NA	InterVar: Likely pathogenic PVS1=1 PS=[0, 0, 0, 0, 0] PM=[0, 1, 0, 0, 0, 0, 0] PP=[0, 0, 0, 0, 0, 0] BA1=0 BS=[0, 0, 0, 0, 0] BP=[0, 0, 0, 0, 0, 0, 0, 0]	0	.	No
BS_AWRNMZAY	chr6	51959882	G	GT	rs746838237	PKHD1	frameshift_variant	22	14	0.39	chr6:g.51959883dup	c.5895dup	p.Leu1966ThrfsTer4	Pathogenic	ClinVar	Pathogenic	criteria provided, multiple submitters, no conflicts	2	167486	None	https://www.ncbi.nlm.nih.gov/clinvar/variation/167486/	InterVar: Pathogenic PVS1=1 PS=[0, 0, 0, 0, 0] PM=[0, 1, 0, 0, 0, 0, 0] PP=[0, 0, 0, 0, 1, 0] BA1=0 BS=[0, 0, 0, 0, 0] BP=[0, 0, 0, 0, 0, 0, 0, 0]	1.385e-4	PASS	No
BS_AYFJ1B57	chr11	119345564	G	A	rs200251814	MFRP	missense_variant	11	15	0.58	chr11:g.119345564G>A	c.497C>T	p.Pro166Leu	Likely_pathogenic	ClinVar	Likely_pathogenic	criteria provided, single submitter	1	915447	None	https://www.ncbi.nlm.nih.gov/clinvar/variation/915447/	InterVar: Uncertain significance PVS1=0 PS=[0, 0, 0, 0, 0] PM=[1, 1, 0, 0, 0, 0, 0] PP=[0, 0, 0, 0, 1, 0] BA1=0 BS=[0, 0, 0, 0, 0] BP=[1, 0, 0, 0, 0, 0, 0, 0]	1.385e-4	PASS	No
BS_AYFJ1B57	chr2	177507989	A	G	rs371588857	AGPS	missense_variant	18	19	0.51	chr2:g.177507989A>G	c.1565A>G	p.Tyr522Cys	Likely_pathogenic	InterVar	NA	NA	NA	NA	NA	NA	InterVar: Likely pathogenic PVS1=0 PS=[0, 0, 0, 0, 0] PM=[1, 1, 0, 0, 0, 0, 0] PP=[0, 1, 1, 0, 0, 0] BA1=0 BS=[0, 0, 0, 0, 0] BP=[0, 0, 0, 0, 0, 0, 0, 0]	1.08e-4	PASS	No
BS_AYFJ1B57	chr2	178530809	GT	G	rs752787097	TTN	frameshift_variant	18	31	0.63	chr2:g.178530810del	c.105805del	p.Thr35269GlnfsTer24	Likely_pathogenic	ClinVar	Likely_pathogenic	criteria provided, conflicting interpretations, single submission associated with conceptIDs	1	196656	Variant has conflicting interpretations in ClinVar and at least 1 submission with P/LP call	https://www.ncbi.nlm.nih.gov/clinvar/variation/196656/	InterVar: Likely pathogenic PVS1=1 PS=[0, 0, 0, 0, 0] PM=[0, 1, 0, 0, 0, 0, 0] PP=[0, 0, 0, 0, 0, 0] BA1=0 BS=[0, 0, 0, 0, 0] BP=[0, 0, 0, 0, 0, 0, 0, 0]	1.5e-5	PASS	No
BS_AYFJ1B57	chrX	48966958	G	A	rs1480420869	KCND1	missense_variant	15	14	0.48	chrX:g.48966958G>A	c.1270C>T	p.Arg424Cys	Likely_pathogenic	InterVar	NA	NA	NA	NA	NA	NA	InterVar: Likely pathogenic PVS1=0 PS=[0, 0, 0, 0, 0] PM=[1, 1, 0, 0, 0, 0, 0] PP=[0, 1, 1, 0, 0, 0] BA1=0 BS=[0, 0, 0, 0, 0] BP=[0, 0, 0, 0, 0, 0, 0, 0]	3.025e-4	PASS	No
BS_AZG06JFG	chr15	26947932	A	G	NA	GABRA5	splice_acceptor_variant	17	24	0.59	chr15:g.26947932A>G	c.1090-2A>G	NA	Likely_pathogenic	InterVar	NA	NA	NA	NA	NA	NA	InterVar: Pathogenic PVS1=1 PS=[0, 0, 0, 0, 0] PM=[0, 1, 0, 0, 0, 0, 0] PP=[0, 0, 1, 0, 0, 0] BA1=0 BS=[0, 0, 0, 0, 0] BP=[0, 0, 0, 0, 0, 0, 0, 0]	0	.	No
BS_AZG06JFG	chr17	16948923	A	T	rs72553877;rs72553877&CM091122	TNFRSF13B	missense_variant	18	13	0.42	chr17:g.16948923A>T	c.260T>A	p.Ile87Asn	Pathogenic	ClinVar	Pathogenic	criteria provided, conflicting interpretations, submissions associated with conceptIDs, consensus call taken	1	618436	Variant has conflicting interpretations in ClinVar and at least 1 submission with P/LP call	https://www.ncbi.nlm.nih.gov/clinvar/variation/618436/	InterVar: Uncertain significance PVS1=0 PS=[0, 0, 0, 0, 0] PM=[1, 1, 0, 0, 0, 0, 0] PP=[0, 0, 1, 0, 0, 0] BA1=0 BS=[0, 0, 0, 0, 0] BP=[0, 0, 0, 0, 0, 0, 0, 0]	6.17e-4	PASS	No
BS_AZG06JFG	chr18	70201898	T	TG	NA	RTTN	frameshift_variant	29	26	0.47	chr18:g.70201900dup	c.482dup	p.Val162SerfsTer30	Likely_pathogenic	InterVar	NA	NA	NA	NA	NA	NA	InterVar: Likely pathogenic PVS1=1 PS=[0, 0, 0, 0, 0] PM=[0, 1, 0, 0, 0, 0, 0] PP=[0, 0, 0, 0, 0, 0] BA1=0 BS=[0, 0, 0, 0, 0] BP=[0, 0, 0, 0, 0, 0, 0, 0]	0	.	No
BS_AZG06JFG	chr21	45505213	GCCAGGGCCCTCCCGGCCCCCCAGGCCCC	G	rs1568942232	COL18A1	frameshift_variant	18	15	0.45	chr21:g.45505223_45505250del	c.2958_2985del	p.Pro987LeufsTer35	Pathogenic	ClinVar	Pathogenic	criteria provided, single submitter	1	1430381	None	https://www.ncbi.nlm.nih.gov/clinvar/variation/1430381/	InterVar: Likely pathogenic PVS1=1 PS=[0, 0, 0, 0, 0] PM=[0, 1, 0, 0, 0, 0, 0] PP=[0, 0, 0, 0, 0, 0] BA1=0 BS=[0, 0, 0, 0, 0] BP=[0, 0, 0, 0, 0, 0, 0, 0]	0	.	No
BS_AZG06JFG	chr9	34649032	G	T	rs111033773;rs111033773&CM920296	GALT	missense_variant	11	11	0.5	chr9:g.34649032G>T	c.855G>T	p.Lys285Asn	Pathogenic	ClinVar	Pathogenic	criteria provided, multiple submitters, no conflicts	2	3621	None	https://www.ncbi.nlm.nih.gov/clinvar/variation/3621/	InterVar: Likely pathogenic PVS1=0 PS=[0, 0, 0, 0, 0] PM=[1, 1, 0, 0, 0, 0, 0] PP=[0, 0, 1, 0, 1, 0] BA1=0 BS=[0, 0, 0, 0, 0] BP=[0, 0, 0, 0, 0, 0, 0, 0]	3.24e-4	PASS	No
BS_B0M7XY0G	chr16	75635982	G	A	rs201650281;rs201650281&CM134130	KARS1	missense_variant	14	20	0.59	chr16:g.75635982G>A	c.599C>T	p.Pro200Leu	Pathogenic	ClinVar	Pathogenic	criteria provided, multiple submitters, no conflicts	2	224983	None	https://www.ncbi.nlm.nih.gov/clinvar/variation/224983/	InterVar: Uncertain significance PVS1=0 PS=[0, 0, 0, 0, 0] PM=[1, 0, 0, 0, 0, 0, 0] PP=[0, 0, 0, 0, 1, 0] BA1=0 BS=[0, 0, 0, 0, 0] BP=[0, 0, 0, 0, 0, 0, 0, 0]	1.695e-4	PASS	No
BS_B0M7XY0G	chr17	62688358	C	T	rs752999154	MRC2	stop_gained	19	29	0.6	chr17:g.62688358C>T	c.3016C>T	p.Gln1006Ter	Pathogenic	InterVar	NA	NA	NA	NA	NA	NA	InterVar: Pathogenic PVS1=1 PS=[0, 0, 0, 0, 0] PM=[0, 1, 0, 0, 0, 0, 0] PP=[0, 0, 1, 0, 0, 0] BA1=0 BS=[0, 0, 0, 0, 0] BP=[0, 0, 0, 0, 0, 0, 0, 0]	3.05e-5	PASS	No
BS_B0M7XY0G	chr18	57615926	G	T	NA	NARS1	stop_gained	16	16	0.5	chr18:g.57615926G>T	c.143C>A	p.Ser48Ter	Pathogenic	InterVar	NA	NA	NA	NA	NA	NA	InterVar: Pathogenic PVS1=1 PS=[0, 0, 0, 0, 0] PM=[0, 1, 0, 0, 0, 0, 0] PP=[0, 0, 1, 0, 0, 0] BA1=0 BS=[0, 0, 0, 0, 0] BP=[0, 0, 0, 0, 0, 0, 0, 0]	0	.	No
BS_B0M7XY0G	chr6	51934319	C	T	rs180675584;rs180675584&CM034272	PKHD1	missense_variant	23	14	0.38	chr6:g.51934319C>T	c.5912G>A	p.Gly1971Asp	Pathogenic	ClinVar	Pathogenic	criteria provided, multiple submitters, no conflicts	2	377269	None	https://www.ncbi.nlm.nih.gov/clinvar/variation/377269/	InterVar: Likely pathogenic PVS1=0 PS=[0, 0, 0, 0, 0] PM=[1, 1, 0, 0, 0, 0, 0] PP=[0, 0, 1, 0, 1, 0] BA1=0 BS=[0, 0, 0, 0, 0] BP=[0, 0, 0, 0, 0, 0, 0, 0]	1.23e-4	PASS	No
BS_9R1ENMBP	chr8	31111747	C	T	rs763089663;rs763089663&CM104921	WRN	stop_gained	13	12	0.48	chr8:g.31111747C>T	c.2221C>T	p.Arg741Ter	Pathogenic	ClinVar	Pathogenic	criteria provided, single submitter	1	528094	None	https://www.ncbi.nlm.nih.gov/clinvar/variation/528094/	InterVar: Pathogenic PVS1=1 PS=[0, 0, 0, 0, 0] PM=[0, 1, 0, 0, 0, 0, 0] PP=[0, 0, 1, 0, 1, 0] BA1=0 BS=[0, 0, 0, 0, 0] BP=[0, 0, 0, 0, 0, 0, 0, 0]	0	.	Yes
BS_B2AFNXS1	chr15	84648605	ATCTC	A	NA	WDR73	frameshift_variant	19	12	0.39	chr15:g.84648607_84648610del	c.215_218del	p.Arg72IlefsTer17	Likely_pathogenic	InterVar	NA	NA	NA	NA	NA	NA	InterVar: Likely pathogenic PVS1=1 PS=[0, 0, 0, 0, 0] PM=[0, 1, 0, 0, 0, 0, 0] PP=[0, 0, 0, 0, 0, 0] BA1=0 BS=[0, 0, 0, 0, 0] BP=[0, 0, 0, 0, 0, 0, 0, 0]	0	.	No
BS_B2AFNXS1	chr16	289516	AG	A	NA	AXIN1	frameshift_variant	11	22	0.67	chr16:g.289520del	c.2385del	p.Tyr796ThrfsTer5	Likely_pathogenic	InterVar	NA	NA	NA	NA	NA	NA	InterVar: Likely pathogenic PVS1=1 PS=[0, 0, 0, 0, 0] PM=[0, 1, 0, 0, 0, 0, 0] PP=[0, 0, 0, 0, 0, 0] BA1=0 BS=[0, 0, 0, 0, 0] BP=[0, 0, 0, 0, 0, 0, 0, 0]	0	.	No
BS_B3WREYSV	chr18	23548091	C	A	rs201156397;rs201156397&CM1312906&CM125243	NPC1	missense_variant	11	15	0.58	chr18:g.23548091C>A	c.1672G>T	p.Ala558Ser	Likely_pathogenic	ClinVar	Likely_pathogenic	criteria provided, conflicting interpretations, submissions associated with conceptIDs, latest date evaluated taken	1	891970	Variant has conflicting interpretations in ClinVar and at least 1 submission with P/LP call	https://www.ncbi.nlm.nih.gov/clinvar/variation/891970/	InterVar: Uncertain significance PVS1=0 PS=[0, 0, 0, 0, 0] PM=[0, 1, 0, 0, 0, 0, 0] PP=[0, 0, 1, 0, 0, 0] BA1=0 BS=[0, 0, 0, 0, 0] BP=[0, 0, 0, 0, 0, 0, 0, 0]	6.15e-5	PASS	No
BS_B3WREYSV	chr9	128106231	G	A	rs751749247	SLC25A25	missense_variant	18	27	0.6	chr9:g.128106231G>A	c.1018G>A	p.Ala340Thr	Likely_pathogenic	InterVar	NA	NA	NA	NA	NA	NA	InterVar: Likely pathogenic PVS1=0 PS=[0, 0, 0, 0, 0] PM=[1, 1, 0, 0, 0, 0, 0] PP=[0, 1, 1, 0, 0, 0] BA1=0 BS=[0, 0, 0, 0, 0] BP=[0, 0, 0, 0, 0, 0, 0, 0]	0	.	No
BS_B6H61NPY	chr1	235458649	C	T	rs753340395;rs753340395&CM144415	B3GALNT2	missense_variant	18	14	0.44	chr1:g.235458649C>T	c.979G>A	p.Asp327Asn	Likely_pathogenic	ClinVar	Likely_pathogenic	criteria provided, conflicting interpretations, submissions associated with conceptIDs, latest date evaluated taken	1	242531	Variant has conflicting interpretations in ClinVar and at least 1 submission with P/LP call	https://www.ncbi.nlm.nih.gov/clinvar/variation/242531/	InterVar: Uncertain significance PVS1=0 PS=[0, 0, 0, 0, 0] PM=[0, 1, 0, 0, 0, 0, 0] PP=[0, 0, 1, 0, 0, 0] BA1=0 BS=[0, 0, 0, 0, 0] BP=[0, 0, 0, 0, 0, 0, 0, 0]	4.6e-5	PASS	No
BS_B7SMC7HM	chr15	27983476	C	A	NA	OCA2	stop_gained	19	16	0.46	chr15:g.27983476C>A	c.1372G>T	p.Glu458Ter	Pathogenic	InterVar	NA	NA	NA	NA	NA	NA	InterVar: Pathogenic PVS1=1 PS=[0, 0, 0, 0, 0] PM=[0, 1, 0, 0, 0, 0, 0] PP=[0, 0, 1, 0, 0, 0] BA1=0 BS=[0, 0, 0, 0, 0] BP=[0, 0, 0, 0, 0, 0, 0, 0]	0	.	No
[truncated: 1,824 more rows]

## Sheet: TableS4B-upgraded-variants
Table S4B. Variants upgraded to P/LP following manual review of experimental evidence submitted to ClinVar
[truncated: 6 more rows]

## Sheet: TableS4C-sv-plp-summary
Table S4C. Pathogenic/Likely pathogenic structural variants in pediatric CNS tumor cohort
[truncated: 19 more rows]
