# Supplementary material for: Germline pathogenic variation impacts somatic alterations and patient outcomes in pediatric CNS tumors
Source: medRxiv. 2025 Jul 23:2025.02.04.25321499. Originally published 2025 Feb 6. Preprint. [Version 2] doi: 10.1101/2025.02.04.25321499 (PMC11838646; doi:10.1101/2025.02.04.25321499)
Supplement: Supplement 6 [file media-6.xlsx]

## Sheet: S5A.SNVs-InDels
Table S5A. Cancer predisposition syndrome-associated gene P/LP SNVs and indels in pediatric CNS tumor cohort
Kids First Participant ID	Kids First Biospecimen ID normal	Tumor Histology	Molecular subtype	Chr	Start	Ref allele	Alt allele	Gene symbol	AutoGVP call	AutoGVP call source	HGVSc	HGVSp	ClinVar variant ID	gnomAD non-cancer AF pop max	Associated syndrome	Clinically reported syndrome	Incidental finding
PT_02MVZZSW	BS_XCKDRRYT	Meningioma	NA	chr3	52404529	A	G	BAP1	Pathogenic	ClinVar	c.1174C>T	p.Gln392Ter	490777	0	BAP1 tumor predisposition syndrome	None documented	Yes
PT_06ERX8Z7	BS_PJK0M1X0	Low-grade glioma	SEGA, To be classified	chr16	2079615	T	C	TSC2	Pathogenic	ClinVar	c.3343C>T	p.Gln1115Ter	49252	0	Tuberous Sclerosis	Tuberous Sclerosis (TSC1, TSC2)	No
PT_0RN3VSXZ	BS_JTSWHVNR	Meningioma	NA	chr22	29655669	T	C	NF2	Pathogenic	ClinVar	c.592C>T	p.Arg198Ter	457922	0	NF-2	Neurofibromatosis, Type 2 (NF-2)	No
PT_0SPKM4S8	BS_6FD0SW6E	Other high-grade glioma	HGG, H3 wildtype, TP53	chr7	6005918	A	C	PMS2	Likely_pathogenic	ClinVar	c.137G>T	p.Ser46Ile	9245	0.000331	LS or CMMRD	None documented	Yes
PT_1DSX4VJM	BS_0WDJRMAB	DIPG or DMG	DMG, H3 K28, TP53	chr5	112839514	A	T	APC	Likely_pathogenic	ClinVar	c.3920T>A	p.Ile1307Lys	822	0.000837	Familial adenomatous polyposis	None documented	Yes
PT_1H2REHT2	BS_0KKH9VKP	Other high-grade glioma	HGG, H3 wildtype, TP53	chr17	31223470	G	A	NF1	Pathogenic	ClinVar	c.1748A>G	p.Lys583Arg	68306	0	NF-1	Neurofibromatosis, Type 1 (NF-1)	No
PT_229DRV7B	BS_ZQY1P7NR	Neurofibroma plexiform	NA	chr17	31338739	A	C	NF1	Pathogenic	ClinVar	c.6855C>A	p.Tyr2285Ter	185082	1.5e-05	NF-1	Neurofibromatosis, Type 1 (NF-1)	No
PT_27FDWCVZ	BS_SP886CE6	Low-grade glioma	LGG, KIAA1549-BRAF	chr22	28695219	A	G	CHEK2	Pathogenic	ClinVar	c.1283C>T	p.Ser428Phe	5603	4.6e-05	CHEK2	None documented	Yes
PT_2BJF83GQ	BS_4EK9WVET	Low-grade glioma	LGG, NF1-somatic, NF1-germline	chr17	31260402	AAGTGATGC	A	NF1	Likely_pathogenic	InterVar	c.4468_4475dup	p.Asn1493MetfsTer3	NA	0	NF-1	Neurofibromatosis, Type 1 (NF-1)	No
PT_2D1KGV99	BS_1C3RDKQH	Non-neoplastic tumor	NA	chr16	2084567	TC	T	TSC2	Pathogenic	ClinVar	c.4351dup	p.Arg1451ProfsTer73	65040	0	Tuberous Sclerosis	None documented	Yes
PT_2E552BAR	BS_XR81Q21W	Neurofibroma plexiform	NA	chr17	31206257	A	G	NF1	Pathogenic	ClinVar	c.1278G>A	p.Trp426Ter	428962	0	NF-1	Neurofibromatosis, Type 1 (NF-1)	No
PT_2ECVKTTQ	BS_2EAATK5V	Low-grade glioma	LGG, FGFR, NF1-germline	chr17	31182594	C	CT	NF1	Pathogenic	ClinVar	c.818del	p.Leu273ProfsTer8	1072655	0	NF-1	Neurofibromatosis, Type 1 (NF-1)	No
PT_2FK75B27	BS_PF6TP3FX	Medulloblastoma	MB, Group4	chr7	5997387	TCTTCACACAC	T	PMS2	Pathogenic	ClinVar	c.741_742insGTGTGTGAAG	p.Ser248ValfsTer5	1328224	9.3e-05	LS or CMMRD	None documented	Yes
PT_2FK75B27	BS_PF6TP3FX	Medulloblastoma	MB, Group4	chr7	5997388	A	AGGGGG	PMS2	Pathogenic	ClinVar	c.736_740del	p.Pro246Ter	1323475	9.25e-05	LS or CMMRD	None documented	Yes
PT_2JDDX6TJ	BS_THDBV4G0	DIPG or DMG	DMG, H3 K28, TP53	chr9	108912363	G	GAC	ELP1	Likely_pathogenic	InterVar	c.1088_1089del	p.Cys363SerfsTer9	NA	0	ELP1 medulloblastoma syndrome	None documented	Yes
PT_387VK1T9	BS_T77MXWTX	Other high-grade glioma	IHG, NTRK-altered	chr13	32362521	G	A	BRCA2	Pathogenic	ClinVar	c.7806-2A>G	NA	52418	0	BRCA1/2	None documented	Yes
PT_3CHB9PK5	BS_0754AZX0	Other high-grade glioma	HGG, H3 wildtype, TP53	chr2	47804908	G	A	MSH6	Likely_pathogenic	ClinVar	c.3439-2A>G	NA	89391	0	LS or CMMRD	Constitutional Mismatch Repair Deficiency Syndrome (biallelic PMS2, MLH1, MSH2, MSH6)	Yes
PT_3CHB9PK5	BS_0754AZX0	Other high-grade glioma	HGG, H3 wildtype, TP53	chr2	47805662	G	C	MSH6	Likely_pathogenic	ClinVar	c.3601C>G	p.Leu1201Val	89423	1.5e-05	LS or CMMRD	Constitutional Mismatch Repair Deficiency Syndrome (biallelic PMS2, MLH1, MSH2, MSH6)	Yes
PT_3CHB9PK5	BS_0754AZX0	Other high-grade glioma	HGG, H3 wildtype, TP53	chr2	47806281	A	C	MSH6	Likely_pathogenic	ClinVar	c.3724C>A	p.Arg1242Ser	89449	1.5e-05	LS or CMMRD	Constitutional Mismatch Repair Deficiency Syndrome (biallelic PMS2, MLH1, MSH2, MSH6)	Yes
PT_3D74J8RZ	BS_X0XM8PYJ	Meningioma	NA	chr22	29673477	C	CAGAG	NF2	Pathogenic	ClinVar	c.1334_1337del	p.Glu445GlyfsTer9	664255	0	NF-2	Neurofibromatosis, Type 2 (NF-2)	No
PT_3P3D97AB	BS_J5596HKA	Neurofibroma plexiform	NA	chr17	31356506	T	TA	NF1	Likely_pathogenic	InterVar	c.7666del	p.Arg2556GlyfsTer14	NA	0	NF-1	Neurofibromatosis, Type 1 (NF-1)	No
PT_3VQEVNDD	BS_PC83EJY8	Medulloblastoma	MB, SHH	chr1	168097151	A	C	GPR161	Likely_pathogenic	InterVar	c.456G>T	p.Trp152Cys	NA	0	Gorlin-like syndrome	None documented	Yes
PT_5SKQHRC5	BS_F7G8TA7C	Other high-grade glioma	HGG, H3 wildtype, TP53	chr17	7675139	A	C	TP53	Pathogenic	ClinVar	c.473G>T	p.Arg158Leu	528248	0	Li-Fraumeni syndrome	None documented	Yes
PT_5SNX4PMK	BS_1Z7Y81NW	Non-neoplastic tumor	NA	chr7	6005918	A	C	PMS2	Likely_pathogenic	ClinVar	c.137G>T	p.Ser46Ile	9245	0.000331	LS or CMMRD	Other inherited conditions NOS	Yes
PT_66XN3MT1	BS_9A5CF1QE	Low-grade glioma	SEGA, To be classified	chr16	2060655	A	G	TSC2	Pathogenic	ClinVar	c.976-15G>A	NA	49396	0	Tuberous Sclerosis	Tuberous Sclerosis (TSC1, TSC2)	No
PT_6SH7PV1N	BS_XQ0Y2PMV	Other high-grade glioma	HGG, H3 wildtype	chr22	28709998	A	ATACT	CHEK2	Pathogenic	ClinVar	c.846+4_846+7del	NA	216652	6.6e-05	CHEK2	None documented	Yes
PT_7JQ24F35	BS_EM975DQ6	Non-neoplastic tumor	NA	chr16	2079197	A	G	TSC2	Pathogenic	ClinVar	c.3131+1G>A	NA	49244	0	Tuberous Sclerosis	Tuberous Sclerosis (TSC1, TSC2)	No
PT_7TRGHZBK	BS_HNWNZFHA	Choroid plexus tumor	NA	chr17	7673786	A	AG	TP53	Pathogenic	ClinVar	c.833del	p.Pro278LeufsTer67	2055102	0	Li-Fraumeni syndrome	Li-Fraumeni syndrome (TP53)	No
PT_7YSCM82T	BS_Z6GF2TDX	Low-grade glioma	SEGA, wildtype	chr16	2080179	T	C	TSC2	Pathogenic	ClinVar	c.3412C>T	p.Arg1138Ter	49257	0	Tuberous Sclerosis	Tuberous Sclerosis (TSC1, TSC2)	No
PT_82MX6J77	BS_8782G07F	Medulloblastoma	MB, Group3	chr5	112839514	A	T	APC	Likely_pathogenic	ClinVar	c.3920T>A	p.Ile1307Lys	822	0.000837	Familial adenomatous polyposis	None documented	Yes
PT_89XRZBSG	BS_XHT3F34T	Other high-grade glioma	HGG, H3 wildtype	chr17	7675145	C	CGGGTGCCGGGCGG	TP53	Pathogenic	ClinVar	c.454_466del	p.Pro152AlafsTer14	231540	0	Li-Fraumeni syndrome	Li-Fraumeni syndrome (TP53)	No
PT_8GN3TQRM	BS_4AM9C504	Other high-grade glioma	HGG, H3 wildtype, TP53	chr17	7675994	G	C	TP53	Pathogenic	ClinVar	c.375G>C	p.Thr125=	480746	0	Li-Fraumeni syndrome	None documented	Yes
PT_94EHCMXA	BS_P3W89XQY	Low-grade glioma	LGG, NF1-germline	chr17	31233085	G	GAC	NF1	Pathogenic	ClinVar	c.3585_3586del	p.Leu1196CysfsTer7	942380	0	NF-1	Neurofibromatosis, Type 1 (NF-1)	No
PT_9PJR0ZK7	BS_GJWAV3E5	Neurofibroma plexiform	NA	chr17	31343008	C	G	NF1	Pathogenic	ClinVar	c.7063-1G>C	NA	996501	0	NF-1	Neurofibromatosis, Type 1 (NF-1)	No
PT_A0F23R7E	BS_QG3PYXB4	Mixed neuronal-glial tumor	GNG, BRAF V600E	chr17	43115735	A	AT	BRCA1	Pathogenic	ClinVar	c.124del	p.Ile42TyrfsTer8	54173	0	BRCA1/2	None documented	Yes
PT_A0F23R7E	BS_QG3PYXB4	Mixed neuronal-glial tumor	GNG, BRAF V600E	chr7	5987389	C	G	PMS2	Pathogenic	ClinVar	c.1376C>G	p.Ser459Ter	393103	0	LS or CMMRD	None documented	Yes
PT_A594A46X	BS_J7WQHJDQ	Mixed neuronal-glial tumor	GNG, other MAPK	chr22	28734444	C	CA	CHEK2	Pathogenic	ClinVar	c.277del	p.Trp93GlyfsTer17	187085	0	CHEK2	None documented	Yes
PT_A9YAZJNN	BS_0QC2QX0P	Meningioma	NA	chr17	43124027	A	ACT	BRCA1	Pathogenic	ClinVar	c.68_69del	p.Glu23ValfsTer17	17662	6.6e-05	BRCA1/2	None documented	Yes
PT_BF3PGTF7	BS_GEYA8N9C	Meningioma	NA	chr13	32340592	GT	G	BRCA2	Pathogenic	ClinVar	c.6239dup	p.Leu2080PhefsTer5	1331772	0	BRCA1/2	None documented	Yes
PT_BWFTKJXT	BS_ETAATG3J	Schwannoma	NA	chr22	20994614	T	C	LZTR1	Pathogenic	ClinVar	c.1672C>T	p.Gln558Ter	1777724	0	Schwannomatosis	None documented	Yes
PT_C2D4JXS1	BS_P4Z4YP0P	Other high-grade glioma	HGG, H3 wildtype, TP53	chr5	112839514	A	T	APC	Likely_pathogenic	ClinVar	c.3920T>A	p.Ile1307Lys	822	0.000837	Familial adenomatous polyposis	None documented	Yes
PT_CTSQ5FHH	BS_GCNH4CC0	Medulloblastoma	MB, Group3	chr10	87933142	G	A	PTEN	Pathogenic	ClinVar	c.383A>G	p.Lys128Arg	864223	0	Cowden syndrome	None documented	Yes
PT_CW0BJE0Y	BS_B2AFNXS1	Atypical Teratoid Rhabdoid Tumor	ATRT, MYC	chr12	112472961	T	G	PTPN11	Pathogenic	ClinVar	c.774G>T	p.Glu258Asp	44613	0	Noonan syndrome	None documented	Yes
PT_CYBYN18G	BS_DCEAZ94R	Ependymoma	EPN, ST ZFTA	chr17	31357308	T	C	NF1	Pathogenic	ClinVar	c.7909C>T	p.Arg2637Ter	184261	0	NF-1	Neurofibromatosis, Type 1 (NF-1)	No
PT_CYVVA9AB	BS_95P46VE0	Ependymoma	EPN, ST ZFTA	chr22	20982391	CG	C	LZTR1	Pathogenic	ClinVar	c.27dup	p.Gln10AlafsTer24	372684	6.15e-05	Schwannomatosis	None documented	Yes
PT_D13X3N8F	BS_8Q2EAYJR	Non-neoplastic tumor	NA	chr9	21974861	A	C	CDKN2A	Pathogenic	ClinVar	NA	NA	182414	3.05e-05	Melanoma astrocytoma syndrome	None documented	Yes
PT_D5KHK0SS	BS_9HYDMBBW	Low-grade glioma	LGG, wildtype	chr17	43051107	A	C	BRCA1	Likely_pathogenic	ClinVar	c.5288G>T	p.Gly1763Val	55507	0	BRCA1/2	None documented	Yes
PT_DACV00WF	BS_TQYACCGG	Medulloblastoma	MB, SHH	chr9	95461919	TC	T	PTCH1	Likely_pathogenic	InterVar	c.2639dup	p.Val881SerfsTer15	NA	0	Gorlin syndrome	Gorlin Syndrome (PTCH1, SUFU)	Yes
PT_DEDRCQWH	BS_T3VJQSYM	Neurofibroma plexiform	NA	chr17	31326172	A	AC	NF1	Likely_pathogenic	InterVar	c.5190del	p.Leu1731TrpfsTer3	NA	0	NF-1	Neurofibromatosis, Type 1 (NF-1)	No
PT_E6FTW238	BS_FPB0JGKX	Atypical Teratoid Rhabdoid Tumor	ATRT, MYC	chr22	20987555	T	C	LZTR1	Pathogenic	ClinVar	c.372C>T	p.Val124=	1158766	0.000202	Schwannomatosis	None documented	Yes
PT_E79807KT	BS_N0X0S3JD	Low-grade glioma	SEGA, To be classified	chr9	132906080	A	G	TSC1	Pathogenic	ClinVar	c.1498C>T	p.Arg500Ter	48791	0	Tuberous Sclerosis	Tuberous Sclerosis (TSC1, TSC2)	No
PT_ESHACWF6	BS_W75GCHPW	Atypical Teratoid Rhabdoid Tumor	ATRT, SHH	chr17	7675232	A	G	TP53	Likely_pathogenic	ClinVar	c.380C>T	p.Ser127Phe	182928	0	Li-Fraumeni syndrome	Li-Fraumeni syndrome (TP53)	No
PT_F27SA15G	BS_K7A7QW76	Low-grade glioma	LGG, NF1-germline	chr17	31261733	T	C	NF1	Pathogenic	ClinVar	c.4600C>T	p.Arg1534Ter	220152	0	NF-1	Neurofibromatosis, Type 1 (NF-1)	No
PT_G9A050X1	BS_XM3ER1N6	Other high-grade glioma	HGG, H3 wildtype, TP53	chr17	7675189	C	G	TP53	Likely_pathogenic	ClinVar, upgraded to P/LP following manual review	c.423C>G	p.Cys141Trp	376564	0	Li-Fraumeni syndrome	None documented	Yes
PT_GCXG7800	BS_F0K8DMTS	Non-neoplastic tumor	NA	chr17	31170002	A	G	NF1	Likely_pathogenic	ClinVar	c.586+5G>A	NA	404473	0	NF-1	Neurofibromatosis, Type 1 (NF-1)	No
PT_GYJ97915	BS_358WF90F	Mixed neuronal-glial tumor	NA	chr22	28734532	T	C	CHEK2	Likely_pathogenic	ClinVar, upgraded to P/LP following manual review	c.190G>A	p.Glu64Lys	128068	0.000278	CHEK2	None documented	Yes
PT_HBT0C66Y	BS_ACZNJGV3	Non-neoplastic tumor	NA	chr9	132902640	A	G	TSC1	Pathogenic	ClinVar	c.2356C>T	p.Arg786Ter	48943	0	Tuberous Sclerosis	None documented	Yes
PT_HXDCHQ9Y	BS_BPDT230W	Low-grade glioma	SEGA, To be classified	chr16	2062516	T	TG	TSC2	Likely_pathogenic	InterVar	c.1278del	p.Ile427SerfsTer22	NA	0	Tuberous Sclerosis	Tuberous Sclerosis (TSC1, TSC2)	No
PT_J3B812DT	BS_ESFA9S69	Non-neoplastic tumor	NA	chr9	132903785	A	G	TSC1	Pathogenic	ClinVar	c.2074C>T	p.Arg692Ter	48885	0	Tuberous Sclerosis	Tuberous Sclerosis (TSC1, TSC2)	No
PT_JCECCFPB	BS_G113MX63	Atypical Teratoid Rhabdoid Tumor	ATRT, To be classified	chr2	47800909	T	C	MSH6	Likely_pathogenic	ClinVar	c.2926C>T	p.Arg976Cys	142327	1.5e-05	LS or CMMRD	None documented	Yes
PT_JNEV57VK	BS_SGS26NXP	DIPG or DMG	DMG, H3 K28, TP53	chr2	47475171	C	G	MSH2	Pathogenic	ClinVar	c.1906G>C	p.Ala636Pro	1764	0	LS or CMMRD	Lynch Syndrome (PMS2, MLH1, MSH2, MSH6)	Yes
PT_JV9G8MFD	BS_GERET530	Atypical Teratoid Rhabdoid Tumor	ATRT, SHH	chr22	23791803	G	C	SMARCB1	Pathogenic	InterVar	c.141C>G	p.Tyr47Ter	NA	0	Rhabdoid tumor predisposition syndrome	None documented	Yes
PT_JW6FBEFK	BS_6K3Y2WXF	Low-grade glioma	SEGA, To be classified	chr16	2086815	T	TTTGTGTCCA	TSC2	Likely_pathogenic	ClinVar	c.4938_4946del	p.Ser1647_Val1649del	448733	0	Tuberous Sclerosis	Tuberous Sclerosis (TSC1, TSC2)	No
PT_JW6FBEFK	BS_6K3Y2WXF	Low-grade glioma	SEGA, To be classified	chr5	112839514	A	T	APC	Likely_pathogenic	ClinVar	c.3920T>A	p.Ile1307Lys	822	0.000837	Familial adenomatous polyposis	Tuberous Sclerosis (TSC1, TSC2)	Yes
PT_K8ZV7APT	BS_Q6K6BVTF	Neurofibroma plexiform	NA	chr17	31343097	C	CTAACTT	NF1	Pathogenic	ClinVar	c.7159_7164del	p.Asn2387_Phe2388del	220715	1.5e-05	NF-1	Neurofibromatosis, Type 1 (NF-1)	No
PT_KCTZZA3G	BS_0YV62XEX	Neurofibroma plexiform	NA	chr17	31207125	G	T	NF1	Likely_pathogenic	InterVar, upgraded to LP based on Koczkowska et al 2023	c.1392+754T>G	NA	NA	0	NF-1	Neurofibromatosis, Type 1 (NF-1)	No
PT_MT27S7S4	BS_HJ99CJ2R	Ependymoma	EPN, To be classified	chr17	7674887	T	C	TP53	Likely_pathogenic	ClinVar, upgraded to P/LP following manual review	c.644G>A	p.Ser215Asn	376662	0	Li-Fraumeni syndrome	None documented	Yes
PT_NCDHZ8H8	BS_MN2FX68Z	Medulloblastoma	MB, SHH	chr9	95506600	G	C	PTCH1	Pathogenic	ClinVar	c.202-1G>C	NA	1071610	0	Gorlin syndrome	None documented	Yes
PT_NS1F6DT8	BS_JJNCV530	Mixed neuronal-glial tumor	NA	chr17	31232852	G	A	NF1	Pathogenic	ClinVar	c.3467A>G	p.Asn1156Ser	68332	0	NF-1	Neurofibromatosis, Type 1 (NF-1)	No
PT_NSXP8AWV	BS_8HZ761SQ	Meningioma	NA	chr22	28734532	T	C	CHEK2	Likely_pathogenic	ClinVar, upgraded to P/LP following manual review	c.190G>A	p.Glu64Lys	128068	0.000278	CHEK2	None documented	Yes
PT_NTEKMKTX	BS_JNRAKEMV	Medulloblastoma	MB, SHH	chr9	95480550	T	A	PTCH1	Pathogenic	InterVar	c.785T>A	p.Leu262Ter	NA	0	Gorlin syndrome	Other inherited conditions NOS	Yes
PT_NXX0M835	BS_ZVFTWY6Y	Schwannoma	NA	chr22	29642254	T	TG	NF2	Likely_pathogenic	InterVar	c.417del	p.Leu140SerfsTer34	NA	0	NF-2	Neurofibromatosis, Type 2 (NF-2)	No
PT_P5HHJJPH	BS_R7TZRSZT	Other high-grade glioma	HGG, PXA	chr9	21974682	G	A	CDKN2A	Likely_pathogenic	ClinVar, upgraded to P/LP following manual review	c.146T>C	p.Ile49Thr	127523	0.000663	Melanoma astrocytoma syndrome	None documented	Yes
PT_PF9EC93Q	BS_K4XGEGW0	Other high-grade glioma	HGG, H3 wildtype, TP53	chr17	7675994	A	C	TP53	Pathogenic	ClinVar	c.375G>T	p.Thr125=	237948	0	Li-Fraumeni syndrome	Li-Fraumeni syndrome (TP53)	No
PT_QD6KKKJH	BS_NTV9Z7SE	Other tumor	PB, Group 1	chr5	31431624	A	C	DROSHA	Pathogenic	InterVar	c.3097G>T	p.Glu1033Ter	NA	0	DROSHA-associated tumor predisposition	None documented	Yes
PT_QEP13FH4	BS_4HD33MVB	Medulloblastoma	MB, WNT	chr5	112838589	T	C	APC	Likely_pathogenic	InterVar	c.2995C>T	p.Gln999Ter	NA	0	Familial adenomatous polyposis	Familial Adenomatous Polyposis (APC)	Yes
PT_QK4XB83F	BS_ZM9EYYDT	Low-grade glioma	SEGA, To be classified	chr16	2070571	A	G	TSC2	Pathogenic	ClinVar	c.1832G>A	p.Arg611Gln	12397	0	Tuberous Sclerosis	Tuberous Sclerosis (TSC1, TSC2)	No
PT_QQ9JGEY9	BS_S6EXG9N9	Neurofibroma plexiform	NA	chr17	31155997	A	AG	NF1	Pathogenic	ClinVar	c.77del	p.Gly26AspfsTer18	1410768	0	NF-1	Neurofibromatosis, Type 1 (NF-1)	No
PT_QT3MK7BZ	BS_14EZDZE6	Low-grade glioma	SEGA, To be classified	chr9	132905999	A	G	TSC1	Pathogenic	ClinVar	c.1579C>T	p.Gln527Ter	48804	0	Tuberous Sclerosis	Tuberous Sclerosis (TSC1, TSC2)	No
PT_S4YNE17X	BS_HHJZ05XC	Neurofibroma plexiform	NA	chr2	39051253	G	A	SOS1	Likely_pathogenic	ClinVar	c.755T>C	p.Ile252Thr	496312	0.000208	Noonan syndrome	Neurofibromatosis, Type 2 (NF-2)	Yes
PT_S4YNE17X	BS_HHJZ05XC	Neurofibroma plexiform	NA	chr22	29661313	T	C	NF2	Pathogenic	ClinVar	c.784C>T	p.Arg262Ter	3290	0	NF-2	Neurofibromatosis, Type 2 (NF-2)	No
PT_S7WJ99PC	BS_TARPGT44	Low-grade glioma	SEGA, wildtype	chr9	132921367	A	G	TSC1	Pathogenic	ClinVar	c.733C>T	p.Arg245Ter	49091	0	Tuberous Sclerosis	None documented	Yes
PT_S7YHNHSS	BS_T3FD64Z7	Neurofibroma plexiform	NA	chr17	31350248	C	CT	NF1	Pathogenic	ClinVar	c.7389del	p.Thr2464LeufsTer25	2092790	0	NF-1	Neurofibromatosis, Type 1 (NF-1)	No
PT_T5KEXCK7	BS_SZYRB89G	Atypical Teratoid Rhabdoid Tumor	ATRT, To be classified	chr22	23825375	C	CG	SMARCB1	Likely_pathogenic	InterVar	c.950del	p.Gly317AspfsTer3	NA	0	Rhabdoid tumor predisposition syndrome	None documented	Yes
PT_T93J9EGZ	BS_Y2Z06EDG	Medulloblastoma	MB, SHH	chr10	102592655	CT	C	SUFU	Likely_pathogenic	InterVar	c.528_529insT	p.Met177TyrfsTer30	NA	0	Gorlin syndrome	None documented	Yes
PT_VABP80N2	BS_J996NDK4	Low-grade glioma	LGG, KIAA1549-BRAF	chr1	44826289	A	AG	PTCH2	Likely_pathogenic	InterVar	c.3074del	p.Ser1025LeufsTer2	NA	0	Gorlin syndrome	None documented	Yes
PT_VPEMAQBN	BS_D48QXYW6	DIPG or DMG	DMG, H3 K28, TP53	chr7	5986933	AT	A	PMS2	Pathogenic	ClinVar	c.1831dup	p.Ile611AsnfsTer2	91317	9.25e-05	LS or CMMRD	None documented	Yes
PT_WP871F5S	BS_2TZNPK1V	Mesenchymal tumor	NA	chr3	10146573	G	GA	VHL	Likely_pathogenic	InterVar	c.402del	p.Glu134AspfsTer25	NA	0	Von Hippel-Lindau	Von Hippel-Lindau (VHL)	No
PT_WWZ2Q14R	BS_7QH9BCJQ	Medulloblastoma	MB, SHH	chr10	102504332	G	C	SUFU	Pathogenic	InterVar	c.180C>G	p.Tyr60Ter	NA	0	Gorlin syndrome	Gorlin Syndrome (PTCH1, SUFU)	Yes
PT_X84SD608	BS_XCA92FF3	Neurofibroma plexiform	NA	chr17	31182563	T	TA	NF1	Likely_pathogenic	InterVar	c.789del	p.Ala264GlnfsTer17	NA	0	NF-1	Neurofibromatosis, Type 1 (NF-1)	No
PT_XA8ASFJK	BS_CZGNQ9KQ	Low-grade glioma	LGG, NF1-somatic, NF1-germline, FGFR	chr5	112839514	A	T	APC	Likely_pathogenic	ClinVar	c.3920T>A	p.Ile1307Lys	822	0.000837	Familial adenomatous polyposis	Neurofibromatosis, Type 1 (NF-1)	Yes
PT_XP8AM1CH	BS_938K7FSV	Non-neoplastic tumor	NA	chr16	2046131	T	TG	NTHL1	Pathogenic	ClinVar	c.350del	p.Pro117GlnfsTer12	824156	4.85e-05	Familial adenomatous polyposis	None documented	Yes
PT_Y7F2JZMQ	BS_40QCA1MC	Mixed neuronal-glial tumor	GNG, NF1-germline	chr17	31357308	T	C	NF1	Pathogenic	ClinVar	c.7909C>T	p.Arg2637Ter	184261	0	NF-1	Neurofibromatosis, Type 1 (NF-1)	No
PT_Y8RNS9JE	BS_XKHY9A6D	Other high-grade glioma	HGG, H3 wildtype, TP53	chr13	32380043	T	C	BRCA2	Pathogenic	ClinVar	c.9154C>T	p.Arg3052Trp	52763	0	BRCA1/2	None documented	Yes
PT_YZ8A8A36	BS_7XEH55CB	Choroid plexus tumor	NA	chr17	7675995	C	G	TP53	Pathogenic	ClinVar	c.374C>G	p.Thr125Arg	376667	0	Li-Fraumeni syndrome	Li-Fraumeni syndrome (TP53)	No
PT_ZRQQC2S9	BS_QX8PTX5X	Low-grade glioma	LGG, NF1-germline, CDKN2A/B	chr17	31249121	A	T	NF1	Pathogenic	InterVar	c.4110+2T>A	NA	NA	0	NF-1	Neurofibromatosis, Type 1 (NF-1)	No

## Sheet: S5B.structural-variants
Table S5B. Cancer predisposition syndrome-associated gene P/LP structural variants in pediatric CNS tumor cohort
Kids First Participant ID	Kids First Biospecimen ID normal	Tumor histology	Molecular subtype	Chromosome	Start	End	Length	Type	Classification	Gene symbol	Associated syndrome	Clinically reported syndrome	Incidental finding
PT_J4MWGQFQ	BS_44WJZ1HP	Meningioma	NA	chr22	29601424	29604338	2914	DEL	Pathogenic	NF2	NF-2	None documented	No
PT_63HDZHCN	BS_7CBZW7P6	Other high-grade glioma	HGG, H3 wildtype, TP53	chr2	47409614	47421535	11921	DEL	Pathogenic	MSH2	LS or CMMRD	None documented	Yes
PT_F822DBA0	BS_874XHFP7	Mesenchymal tumor	EWS	chr22	28660786	28732535	71749	DUP	Pathogenic	CHEK2	CHEK2	None documented	Yes
PT_VTM2STE3	BS_AYFJ1B57	Other high-grade glioma	HGG, H3 wildtype, TP53	chr7	5989301	5994272	4950	DEL	Pathogenic	PMS2	LS or CMMRD	Lynch Syndrome (PMS2, MLH1, MSH2, MSH6)	No
PT_XA8ASFJK	BS_CZGNQ9KQ	Low-grade glioma	LGG, NF1-somatic, NF1-germline, FGFR	chr17	30664701	32080800	1416099	DEL	Pathogenic	NF1	NF-1	Neurofibromatosis, Type 1 (NF-1)	No
PT_DPVW4M1W	BS_GTY5J0S4	Mesenchymal tumor	NA	chr17	7674611	7681757	7146	DUP	Pathogenic	TP53	Li-Fraumeni syndrome	Li-Fraumeni syndrome (TP53)	No
PT_CQ7EGCMB	BS_HQEFFVM1	Medulloblastoma	MB, SHH	chr10	102541403	102551733	10330	DEL	Pathogenic	SUFU	Gorlin syndrome	None documented	Yes
PT_0K0DPVF6	BS_JQB0CTE7	Low-grade glioma	LGG, KIAA1549-BRAF	chr22	28696570	28701967	5397	DEL	Pathogenic	CHEK2	CHEK2	None documented	Yes
PT_4ZSR5DY8	BS_PFE6M2EW	Low-grade glioma	LGG, NF1-germline, FGFR	chr17	31270360	31774532	504172	DEL	Pathogenic	NF1	NF-1	Neurofibromatosis, Type 1 (NF-1)	No
PT_S0Q27J13	BS_S75EZJDW	Other high-grade glioma	HGG, H3 wildtype, TP53	chr2	47402401	47422500	20099	DEL	Pathogenic	MSH2	LS or CMMRD	None documented	Yes
PT_DW6V5V8E	BS_SG7EPZ4W	Low-grade glioma	LGG, KIAA1549-BRAF	chr22	28696570	28701967	5397	DEL	Pathogenic	CHEK2	CHEK2	None documented	Yes
