# Supplementary material for: Germline pathogenic variation impacts somatic alterations and patient outcomes in pediatric CNS tumors
Source: medRxiv. 2025 Jul 23:2025.02.04.25321499. Originally published 2025 Feb 6. Preprint. [Version 2] doi: 10.1101/2025.02.04.25321499 (PMC11838646; doi:10.1101/2025.02.04.25321499)
Supplement: Supplement 7 [file media-7.xlsx]

## Sheet: TableS6
Table S6. Loss-of-function VUS in patients with clinically reported syndrome but no associated P/LP variant
Kids_First_Participant_ID	Kids First Biospecimen ID normal	Tumor histology	Molecular subtype	Clinically reported syndrome	P-LP variant?	VUS/LOF variant chr	VUS/LOF variant position	ref	alt	variant_classification	AutoGVP call	AutoGVP_call_source	HGVSg	HGVSc	HGVSp	VAF
PT_PFP1ZVHD	BS_5FP2H6VW	Low-grade glioma	LGG, BRAF V600E, CDKN2A/B	Li-Fraumeni syndrome	No	17	7675071	C	A	missense_variant	Uncertain_significance	ClinVar	chr17:g.7675071G>T	c.541C>A	p.Arg181Ser	0.37
PT_MXASQ2GW	BS_30WN9M3C	Neurofibroma plexiform	NA	NF-1	No	NA	NA	NA	NA	NA	NA	NA	NA	NA	NA	NA
PT_9ZY739FB	BS_E45WEXMB	Neurofibroma plexiform	NA	NF-1	No	NA	NA	NA	NA	NA	NA	NA	NA	NA	NA	NA
PT_0FKQ3XGV	BS_X9DDS508	Neurofibroma plexiform	NA	NF-1	No	17	31227602	GCCAGGTAAGT	G	splice_donor_variant	Uncertain_significance	InterVar	chr17:g.31227603_31227612del	c.375_384del	NA	0.54
PT_EG7PH32E	BS_AGNSAKZG	Ependymoma	EPN, SP	NF-2	No	22	29642286	G	A	splice_donor_variant	Uncertain_significance	InterVar	g.29642286G>A	c.324G>A	NA	0.52
PT_DTP4MMRA	BS_CEZVJC67	Schwannoma	NA	NF-2	No	22	29678323	AG	A	splice_donor_variant	Uncertain_significance	InterVar	chr22:g.29678324del	c.1411del	NA	0.52
PT_WVAJN6WR	BS_CKWQKB3A	Schwannoma	NA	NF-2	No	22	29671847	C	T	stop_gained	Pathogenic	ClinVar	chr22:g.29671847C>T	c.1021C>T	p.Arg341Ter	0.175
PT_EYWDFKA7	BS_JZKV3CQ1	Schwannoma	NA	Schwannomatosis	No	NA	NA	NA	NA	NA	NA	NA	NA	NA	NA	NA
