# Supplementary material for: Germline pathogenic variation impacts somatic alterations and patient outcomes in pediatric CNS tumors
Source: medRxiv. 2025 Jul 23:2025.02.04.25321499. Originally published 2025 Feb 6. Preprint. [Version 2] doi: 10.1101/2025.02.04.25321499 (PMC11838646; doi:10.1101/2025.02.04.25321499)
Supplement: Supplement 8 [file media-8.xlsx]

## Sheet: TableS7
Table S7. Low VAF P/LP variants
Kids First Biospecimen ID normal	chr	start	ref	alt	variant ids	Gene symbol	Variant classification VEP	HGVSg	HGVSc	HGVSp	AutoGVP call	AutoGVP call source	clinvar_clinsig_autogvp	clinvar_review_status_autogvp	clinvar_stars	clinvar_variant_id	clinvar_flag	intervar_evidence	gnomad_3_1_1_AF_non_cancer_popmax	gnomad_3_1_1_FILTER	Alt allele depth	VAF
BS_0QC2QX0P	chr13	32333283	GA	G	rs80359307;rs80359306	BRCA2	frameshift_variant	chr13:g.32333291del	c.1813del	p.Ile605TyrfsTer9	Pathogenic	ClinVar	Pathogenic	reviewed by expert panel	3	37763	None	InterVar: Uncertain significance PVS1=1 PS=[0, 0, 0, 0, 0] PM=[0, 0, 0, 0, 0, 0, 0] PP=[0, 0, 0, 0, 1, 0] BA1=0 BS=[1, 0, 0, 0, 0] BP=[0, 0, 0, 0, 0, 0, 0, 0]	2.02e-4	PASS	3	0.130435
BS_4EAVBDKR	chr20	58903701	G	GC	NA	GNAS	frameshift_variant	chr20:g.58903707dup	c.348dup	p.Val117ArgfsTer23	Pathogenic	ClinVar	Pathogenic	criteria provided, multiple submitters, no conflicts	2	871093	None	InterVar: Pathogenic PVS1=1 PS=[0, 0, 0, 0, 0] PM=[0, 1, 0, 0, 0, 0, 0] PP=[0, 0, 0, 0, 1, 0] BA1=0 BS=[0, 0, 0, 0, 0] BP=[0, 0, 0, 0, 0, 0, 0, 0]	0	.	6	0.142857
BS_BZ7FK347	chr3	48576272	G	A	rs757415879;rs757415879&CM992845	COL7A1	stop_gained	chr3:g.48576272G>A	c.5797C>T	p.Arg1933Ter	Pathogenic	ClinVar	Pathogenic	criteria provided, multiple submitters, no conflicts	2	345830	None	InterVar: Pathogenic PVS1=1 PS=[0, 0, 0, 0, 0] PM=[0, 1, 0, 0, 0, 0, 0] PP=[0, 0, 0, 0, 1, 0] BA1=0 BS=[0, 0, 0, 0, 0] BP=[0, 0, 0, 0, 0, 0, 0, 0]	1.5e-5	PASS	3	0.142857
BS_CKWQKB3A	chr22	29671847	C	T	rs74315499;rs74315499&CM930516	NF2	stop_gained	chr22:g.29671847C>T	c.1021C>T	p.Arg341Ter	Pathogenic	ClinVar	Pathogenic	criteria provided, multiple submitters, no conflicts	2	3292	None	InterVar: Pathogenic PVS1=1 PS=[0, 0, 0, 0, 0] PM=[0, 1, 0, 0, 0, 0, 0] PP=[0, 0, 1, 0, 1, 0] BA1=0 BS=[0, 0, 0, 0, 0] BP=[0, 0, 0, 0, 0, 0, 0, 0]	0	.	7	0.175
BS_E0H9DHVX	chr2	47783495	T	G	NA	MSH6	splice_donor_variant	chr2:g.47783495T>G	c.260+2T>G	NA	Likely_pathogenic	ClinVar	Likely_pathogenic	criteria provided, single submitter	1	1793667	None	InterVar: Pathogenic PVS1=1 PS=[0, 0, 0, 0, 0] PM=[0, 1, 0, 0, 0, 0, 0] PP=[0, 0, 1, 0, 0, 0] BA1=0 BS=[0, 0, 0, 0, 0] BP=[0, 0, 0, 0, 0, 0, 0, 0]	0	.	2	0.153846
BS_KSRKPT4Z	chr8	38414601	G	GACGAC	NA	FGFR1	frameshift_variant	chr8:g.38414601_38414602insACGAC	c.2005_2006insGTCGT	p.Pro669ArgfsTer47	Likely_pathogenic	InterVar	NA	NA	NA	NA	NA	InterVar: Likely pathogenic PVS1=1 PS=[0, 0, 0, 0, 0] PM=[0, 1, 0, 0, 0, 0, 0] PP=[0, 0, 0, 0, 0, 0] BA1=0 BS=[0, 0, 0, 0, 0] BP=[0, 0, 0, 0, 0, 0, 0, 0]	0	.	3	0.144
BS_NHEDGJ66	chr7	55142388	A	C	NA	EGFR	missense_variant	chr7:g.55142388A>C	c.191A>C	p.Asn64Thr	Likely_pathogenic	InterVar	NA	NA	NA	NA	NA	InterVar: Likely pathogenic PVS1=0 PS=[0, 0, 0, 0, 0] PM=[1, 1, 0, 0, 0, 0, 0] PP=[0, 1, 1, 0, 0, 0] BA1=0 BS=[0, 0, 0, 0, 0] BP=[0, 0, 0, 0, 0, 0, 0, 0]	0	.	3	0.15
BS_PT1DC3ZF	chr17	17227904	CT	C	rs1555611377&CD171035	FLCN	frameshift_variant	chr17:g.17227909del	c.233del	p.Lys78SerfsTer52	Pathogenic	ClinVar	Pathogenic	criteria provided, single submitter	1	545728	None	InterVar: Pathogenic PVS1=1 PS=[0, 0, 0, 0, 0] PM=[0, 1, 0, 0, 0, 0, 0] PP=[0, 0, 0, 0, 1, 0] BA1=0 BS=[0, 0, 0, 0, 0] BP=[0, 0, 0, 0, 0, 0, 0, 0]	0	.	2	0.166667
BS_WKD534RB	chr10	70598675	A	C	NA	PRF1	missense_variant	chr10:g.70598675A>C	c.1046T>G	p.Leu349Arg	Likely_pathogenic	InterVar	NA	NA	NA	NA	NA	InterVar: Likely pathogenic PVS1=0 PS=[0, 0, 0, 0, 0] PM=[1, 1, 0, 0, 1, 0, 0] PP=[0, 0, 1, 0, 0, 0] BA1=0 BS=[0, 0, 0, 0, 0] BP=[0, 0, 0, 0, 0, 0, 0, 0]	0	.	4	0.173913
BS_751B2CF8	chr12	112450406	G	A	rs121918464	PTPN11	missense_variant	chr12:g.112450406G>A	c.226G>A	p.Glu76Lys	Likely_pathogenic	ClinVar, upgraded to P/LP following manual review	Uncertain_significance	criteria provided, conflicting interpretations, submissions associated with conceptIDs, latest date evaluated taken	1	13336	Variant has conflicting interpretations in ClinVar and at least 1 submission with P/LP call	InterVar: Likely pathogenic PVS1=0 PS=[0, 0, 0, 0, 0] PM=[1, 1, 0, 0, 1, 0, 0] PP=[0, 0, 1, 0, 0, 0] BA1=0 BS=[0, 0, 0, 0, 0] BP=[0, 0, 0, 0, 0, 0, 0, 0]	0	.	7	0.170732
