# Supplementary material for: Germline pathogenic variation impacts somatic alterations and patient outcomes in pediatric CNS tumors
Source: medRxiv. 2025 Jul 23:2025.02.04.25321499. Originally published 2025 Feb 6. Preprint. [Version 2] doi: 10.1101/2025.02.04.25321499 (PMC11838646; doi:10.1101/2025.02.04.25321499)
Supplement: Supplement 9 [file media-9.xlsx]

## Sheet: TableS8A.SEGA
Table S8A. CPG P/LP variants in patients with subependymal giant cell astrocytomas (SEGA)
Kids First Biospecimen ID normal	chr	start	ref	alt	variant ids	gene symbol vep	variant classification vep	HGVSg	HGVSc	HGVSp	pathogenicity call	pathogenicity call reason
BS_14EZDZE6	chr9	132905999	G	A	rs118203549	TSC1	stop_gained	chr9:g.132905999G>A	c.1579C>T	p.Gln527Ter	Pathogenic	AutoGVP, ClinVar
BS_6K3Y2WXF	chr16	2086815	TTTGTGTCCA	T	rs1555438624	TSC2	inframe_deletion	chr16:g.2086820_2086828del	c.4938_4946del	p.Ser1647_Val1649del	Likely_pathogenic	AutoGVP, ClinVar
BS_6K3Y2WXF	chr20	32429336	A	G	rs1600575080	ASXL1	splice_acceptor_variant	chr20:g.32429336A>G	c.472-2A>G	NA	Pathogenic	AutoGVP, InterVar
BS_6K3Y2WXF	chr5	112839514	T	A	rs1801155;rs1801155&CM970090&CD972005&CD130095	APC	missense_variant	chr5:g.112839514T>A	c.3920T>A	p.Ile1307Lys	Likely_pathogenic	AutoGVP, ClinVar
BS_9A5CF1QE	chr16	2060655	G	A	rs45517150;rs45517150&CS992722	TSC2	splice_polypyrimidine_tract_variant&intron_variant	chr16:g.2060655G>A	c.976-15G>A	NA	Pathogenic	AutoGVP, ClinVar
BS_BPDT230W	chr16	2062516	TG	T	NA	TSC2	frameshift_variant	chr16:g.2062517del	c.1278del	p.Ile427SerfsTer22	Likely_pathogenic	AutoGVP, InterVar
BS_F69GWP99	chr1	45332445	C	T	rs140342925;rs140342925&CM074362&CM053997	MUTYH	missense_variant	chr1:g.45332445C>T	c.650G>A	p.Arg217His	Pathogenic	AutoGVP, ClinVar
BS_N0X0S3JD	chr9	132906080	G	A	rs118203537;rs118203537&CM991199	TSC1	stop_gained	chr9:g.132906080G>A	c.1498C>T	p.Arg500Ter	Pathogenic	AutoGVP, ClinVar
BS_PJK0M1X0	chr16	2079615	C	T	rs137854253	TSC2	stop_gained	chr16:g.2079615C>T	c.3343C>T	p.Gln1115Ter	Pathogenic	AutoGVP, ClinVar
BS_TARPGT44	chr9	132921367	G	A	rs118203434;rs118203434&CM981932	TSC1	stop_gained	chr9:g.132921367G>A	c.733C>T	p.Arg245Ter	Pathogenic	AutoGVP, ClinVar
BS_Z6GF2TDX	chr16	2080179	C	T	rs45451497;rs45451497&CM992687	TSC2	stop_gained	chr16:g.2080179C>T	c.3412C>T	p.Arg1138Ter	Pathogenic	AutoGVP, ClinVar
BS_ZM9EYYDT	chr16	2070571	G	A	rs28934872;rs28934872&CM981945	TSC2	missense_variant	chr16:g.2070571G>A	c.1832G>A	p.Arg611Gln	Pathogenic	AutoGVP, ClinVar

## Sheet: TableS8B.MB-SHH
Table S8B. CPG P/LP variants in patients with SHH-activated medulloblastoma
Kids First Biospecimen ID normal	chr	start	ref	alt	SV length	variant ids	gene symbol vep	variant classification vep	HGVSg	HGVSc	HGVSp	pathogenicity call	pathogenicity call source
BS_4EAVBDKR	chr13	20189563	G	A	NA	rs111033451;rs111033451&CM035529	GJB2	stop_gained	chr13:g.20189563G>A	c.19C>T	p.Gln7Ter	Pathogenic	AutoGVP, ClinVar
BS_7QH9BCJQ	chr10	102504332	C	G	NA	NA	SUFU	stop_gained&splice_region_variant	chr10:g.102504332C>G	c.180C>G	p.Tyr60Ter	Pathogenic	AutoGVP, InterVar
BS_GKFY1GX4	chr13	77901181	C	A	NA	rs104894387;rs104894387&CM940366	EDNRB	missense_variant	chr13:g.77901181C>A	c.828G>T	p.Trp276Cys	Pathogenic	AutoGVP, ClinVar
BS_JNRAKEMV	chr9	95480550	A	T	NA	NA	PTCH1	stop_gained	chr9:g.95480550A>T	c.785T>A	p.Leu262Ter	Pathogenic	AutoGVP, InterVar
BS_MN2FX68Z	chr9	95506600	C	G	NA	NA	PTCH1	splice_acceptor_variant	chr9:g.95506600C>G	c.202-1G>C	NA	Pathogenic	AutoGVP, ClinVar
BS_PC83EJY8	chr1	168097151	C	A	NA	NA	GPR161	missense_variant	chr1:g.168097151C>A	c.456G>T	p.Trp152Cys	Likely_pathogenic	AutoGVP, InterVar
BS_QMBK2FV7	chr17	35107380	T	TA	NA	rs786202434	RAD51D	frameshift_variant	chr17:g.35107381dup	c.330dup	p.Ser111Ter	Pathogenic	AutoGVP, ClinVar
BS_SF02KBCG	chr1	45331699	AG	A	NA	rs587778536;rs587778536&CD030388	MUTYH	frameshift_variant	chr1:g.45331702del	c.1063del	p.Ala357ProfsTer23	Pathogenic	AutoGVP, ClinVar
BS_TQYACCGG	chr9	95461919	T	TC	NA	NA	PTCH1	frameshift_variant	chr9:g.95461921dup	c.2639dup	p.Val881SerfsTer15	Likely_pathogenic	AutoGVP, InterVar
BS_Y2Z06EDG	chr10	102592655	C	CT	NA	NA	SUFU	frameshift_variant	chr10:g.102592655_102592656insT	c.528_529insT	p.Met177TyrfsTer30	Likely_pathogenic	AutoGVP, InterVar
BS_E0H9DHVX	chr5	80855820	NA	Deletion	11633	NA	MSH3	NA	NA	NA	NA	Likely_pathogenic	AnnotSV
BS_HQEFFVM1	chr10	102541403	NA	Deletion	10330	NA	SUFU	NA	NA	NA	NA	Pathogenic	AnnotSV

## Sheet: TableS8C.HGG-H3-WT-TP53
Table S8C. CPG P/LP variants in patients with H3 wildtype, TP53-altered high-grade glioma
Kids First Biospecimen ID normal	chr	start	ref	alt	SV length	variant ids	gene symbol vep	variant classification vep	HGVSg	HGVSc	HGVSp	pathogenicity call	pathogenicity call reason
BS_0754AZX0	chr2	47804908	A	G	NA	rs267608098;rs267608098&CS992709	MSH6	splice_acceptor_variant	chr2:g.47804908A>G	c.3439-2A>G	NA	Likely_pathogenic	AutoGVP, ClinVar
BS_0754AZX0	chr2	47805662	C	G	NA	rs182024561	MSH6	missense_variant	chr2:g.47805662C>G	c.3601C>G	p.Leu1201Val	Likely_pathogenic	AutoGVP, ClinVar
BS_0754AZX0	chr2	47806281	C	A	NA	rs587779285;rs587779285&CD075475	MSH6	missense_variant	chr2:g.47806281C>A	c.3724C>A	p.Arg1242Ser	Likely_pathogenic	AutoGVP, ClinVar
BS_0KKH9VKP	chr17	31223470	A	G	NA	rs199474760;rs199474760&CM1111788&CM000784	NF1	missense_variant	chr17:g.31223470A>G	c.1748A>G	p.Lys583Arg	Pathogenic	AutoGVP, ClinVar
BS_4AM9C504	chr17	7675994	C	G	NA	rs55863639&CS011573&CS004351&CS971913	TP53	splice_region_variant&synonymous_variant	chr17:g.7675994C>G	c.375G>C	p.Thr125=	Pathogenic	AutoGVP, ClinVar
BS_6FD0SW6E	chr7	6005918	C	A	NA	rs121434629;rs121434629&CM083750&CM061907	PMS2	missense_variant	chr7:g.6005918C>A	c.137G>T	p.Ser46Ile	Likely_pathogenic	AutoGVP, ClinVar
BS_6VTM903X	chr1	45331699	AG	A	NA	rs587778536;rs587778536&CD030388	MUTYH	frameshift_variant	chr1:g.45331702del	c.1063del	p.Ala357ProfsTer23	Pathogenic	AutoGVP, ClinVar
BS_7CBZW7P6	chr9	35657776	T	C	NA	rs551450545;rs551450545&CR021398	RMRP	upstream_gene_variant	chr9:g.35657776T>C	NA	NA	Pathogenic	AutoGVP, ClinVar
BS_F7G8TA7C	chr17	7675139	C	A	NA	rs587782144&CM994513&CM165595&CM102353	TP53	missense_variant	chr17:g.7675139C>A	c.473G>T	p.Arg158Leu	Pathogenic	AutoGVP, ClinVar
BS_K4XGEGW0	chr17	7675994	C	A	NA	rs55863639;rs55863639&CS011573&CS004351&CS971913	TP53	splice_region_variant&synonymous_variant	chr17:g.7675994C>A	c.375G>T	p.Thr125=	Pathogenic	AutoGVP, ClinVar
BS_P4Z4YP0P	chr5	112839514	T	A	NA	rs1801155;rs1801155&CM970090&CD972005&CD130095	APC	missense_variant	chr5:g.112839514T>A	c.3920T>A	p.Ile1307Lys	Likely_pathogenic	AutoGVP, ClinVar
BS_WMVYQREN	chr13	20188950	C	T	NA	rs1268045311&CM1312616	GJB2	missense_variant	chr13:g.20188950C>T	c.632G>A	p.Cys211Tyr	Likely_pathogenic	AutoGVP, ClinVar
BS_WMVYQREN	chr5	80665358	C	T	NA	rs374133543	MSH3	stop_gained	chr5:g.80665358C>T	c.574C>T	p.Gln192Ter	Pathogenic	AutoGVP, ClinVar
BS_XKHY9A6D	chr13	32380043	C	T	NA	rs45580035;rs45580035&CM082511	BRCA2	missense_variant	chr13:g.32380043C>T	c.9154C>T	p.Arg3052Trp	Pathogenic	AutoGVP, ClinVar
BS_ZY319KJ4	chr11	108330308	G	GA	NA	NA	ATM	frameshift_variant	chr11:g.108330312dup	c.7406dup	p.Asn2469LysfsTer13	Pathogenic	AutoGVP, ClinVar
BS_XM3ER1N6	chr17	7675189	G	C	NA	rs1057519977	TP53	missense_variant	chr17:g.7675189G>C	c.423C>G	p.Cys141Trp	Likely_pathogenic	AutoGVP, ClinVar, upgraded to P/LP following manual review
BS_7CBZW7P6	chr2	47409614	NA	Deletion	11921	NA	MSH2	NA	NA	NA	NA	Pathogenic	AnnotSV
BS_AYFJ1B57	chr7	5989301	NA	Deletion	4950	NA	PMS2	NA	NA	NA	NA	Pathogenic	AnnotSV
BS_JWETX0BH	chr6	26092952	NA	Deletion	924	NA	HFE	NA	NA	NA	NA	Likely_pathogenic	AnnotSV
BS_S75EZJDW	chr2	47402401	NA	Deletion	20099	NA	MSH2	NA	NA	NA	NA	Pathogenic	AnnotSV

## Sheet: TableS8D.Pineoblastoma
Table S8D. CPG P/LP variants in patients with Pineoblastoma
Kids First Biospecimen ID normal	chr	start	ref	alt	variant ids	Hugo Symbol	variant classification vep	HGVSg	HGVSc	HGVSp	pathogenicity call	pathogenicity call reason
BS_382HZBG4	chr3	48589643	A	G	rs1481415391	COL7A1	missense_variant	chr3:g.48589643A>G	c.2126T>C	p.Val709Ala	Pathogenic	AutoGVP, ClinVar
BS_3CK0QVDX	chr11	108227860	A	T	rs876659078	ATM	stop_gained	chr11:g.108227860A>T	c.157A>T	p.Lys53Ter	Pathogenic	AutoGVP, ClinVar
BS_3CK0QVDX	chr13	20189547	C	A	rs1801002;rs1801002&CM022364&CM000167&CD972240	GJB2	missense_variant	chr13:g.20189547C>A	c.35G>T	p.Gly12Val	Pathogenic	AutoGVP, ClinVar
BS_NTV9Z7SE	chr8	144513260	ACGCCCGGCC	A	rs766312203	RECQL4	inframe_deletion	chr8:g.144513263_144513271del	c.2412_2420del	p.Ala805_Arg807del	Pathogenic	AutoGVP, ClinVar
BS_NTV9Z7SE	chr5	31431624	C	A	NA	DROSHA	stop_gained	chr5:g.31431624C>A	c.3097G>T	p.Glu1033Ter	Pathogenic	InterVar
BS_ZP36WDVS	chr11	108331884	CTCTAGAATT	C	rs587776547	ATM	inframe_deletion	chr11:g.108331887_108331895del	c.7638_7646del	p.Arg2547_Ser2549del	Pathogenic	AutoGVP, ClinVar
BS_ZP36WDVS	chr2	127272934	CT	C	rs753182861;rs753182861&CD166102	ERCC3	frameshift_variant	chr2:g.127272935del	c.1757del	p.Gln586ArgfsTer25	Pathogenic	AutoGVP, ClinVar
