# Supplementary material for: Germline pathogenic variation impacts somatic alterations and patient outcomes in pediatric CNS tumors
Source: medRxiv. 2025 Jul 23:2025.02.04.25321499. Originally published 2025 Feb 6. Preprint. [Version 2] doi: 10.1101/2025.02.04.25321499 (PMC11838646; doi:10.1101/2025.02.04.25321499)
Supplement: Supplement 12 [file media-12.xlsx]

## Sheet: TableS11A-germline_snv_indel
Table S11A. Matched tumor second hits and differential expression in CPG P/LP carriers
Kids First Biospecimen ID normal	Hugo symbol	chr	start	ref	alt	HGVSc	HGVSp	variant classification vep	autogvp call	autogvp call reason	Kids First Biospecimen ID tumor	HGVSc tumor	HGVSp tumor	VAF tumor	Variant Classification tumor	ONCOGENIC	CNV status somatic	proband germline vaf	proband tumor vaf	loh OR	loh pvalue	gene LOH	CNVkit cn	CNVkit cn1	CNVkit cn2	LOH status	Kids First Biospecimen ID rna	TPM z-score	sample id tumor	Total protein z-score
BS_0754AZX0	MSH6	chr2	47804908	A	G	c.3439-2A>G	NA	splice_acceptor_variant	Likely_pathogenic	ClinVar	BS_20TBZG09	c.824G>A	p.Ser275Asn	0.353846	Missense_Mutation	Unknown	neutral	0.56	0.57	1.04107	1	0.04	2	1	1	No LOH	NA	NA	NA	NA
BS_0754AZX0	MSH6	chr2	47805662	C	G	c.3601C>G	p.Leu1201Val	missense_variant	Likely_pathogenic	ClinVar	BS_20TBZG09	c.824G>A	p.Ser275Asn	0.353846	Missense_Mutation	Unknown	neutral	0.41	0.51	1.44971	0.51211	0.04	2	1	1	No LOH	NA	NA	NA	NA
BS_0754AZX0	MSH6	chr2	47806281	C	A	c.3724C>A	p.Arg1242Ser	missense_variant	Likely_pathogenic	ClinVar	BS_20TBZG09	c.824G>A	p.Ser275Asn	0.353846	Missense_Mutation	Unknown	neutral	0.33	0.53	2.27581	0.0878248	0.04	2	1	1	No LOH	NA	NA	NA	NA
BS_0KKH9VKP	NF1	chr17	31223470	A	G	c.1748A>G	p.Lys583Arg	missense_variant	Pathogenic	ClinVar	BS_96S0VQBN	c.5464C>T	p.Gln1822Ter	0.318584	Nonsense_Mutation	Likely Oncogenic	loss	0.36	0.62	2.86034	0.115518	0.1775	3	2	1	No LOH	NA	NA	7316-3303	-1.16035
BS_0QC2QX0P	BRCA1	chr17	43124027	ACT	A	c.68_69del	p.Glu23ValfsTer17	frameshift_variant	Pathogenic	ClinVar	BS_PNXDHDF3	NA	NA	NA	NA	NA	neutral	0.45	0.33	0.589826	0.312447	0.211667	2	1	1	No LOH	BS_RB2S0KDF	1.54	NA	NA
BS_0QC2QX0P	BRCA2	chr13	32333283	GA	G	c.1813del	p.Ile605TyrfsTer9	frameshift_variant	Pathogenic	ClinVar	BS_PNXDHDF3	NA	NA	NA	NA	NA	neutral	0.13	0.01	0.0696155	0.0204827	0.0366667	2	1	1	LOH-VAF	BS_RB2S0KDF	-0.03	NA	NA
BS_0RVVY4PS	EXT2	chr11	44114237	G	T	c.679G>T	p.Asp227Tyr	missense_variant	Likely_pathogenic	InterVar	BS_9F2J6VS1	NA	NA	NA	NA	NA	neutral	0.58	0.49	0.695178	0.411917	0.0985714	2	1	1	No LOH	NA	NA	NA	NA
BS_0WDJRMAB	APC	chr5	112839514	T	A	c.3920T>A	p.Ile1307Lys	missense_variant	Likely_pathogenic	ClinVar	BS_KYPMZZSY	NA	NA	NA	NA	NA	neutral	0.54	0.41	0.584903	0.176447	0.131667	2	1	1	No LOH	NA	NA	NA	NA
BS_0Y1Y2WA4	SDHA	chr5	240396	G	T	c.1471G>T	p.Glu491Ter	stop_gained	Pathogenic	ClinVar	BS_1AZ8YJSH	NA	NA	NA	NA	NA	neutral	0.51	0.5	0.944913	1	0.183333	2	1	1	No LOH	BS_W80TJC27	-1.81	NA	NA
BS_0YFQF89N	MUTYH	chr1	45332446	G	A	c.649C>T	p.Arg217Cys	missense_variant	Pathogenic	ClinVar	BS_SSYNTXDC	NA	NA	NA	NA	NA	neutral	0.51	0.46	0.80374	0.583918	0.07	2	1	1	No LOH	BS_WJGFDRWK	-0.07	NA	NA
BS_0YJF1F95	SMARCE1	chr17	40632281	TCTCA	T	c.624_627del	p.Ser208ArgfsTer26	frameshift_variant	Pathogenic	ClinVar	BS_354DTKHE	NA	NA	NA	NA	NA	neutral	0.27	0.86	16.3519	6.34454e-09	0.425	2	1	1	LOH-VAF	BS_6YMJ621P	-2.47	NA	NA
BS_0YV62XEX	NF1	chr17	31207125	T	G	c.1392+754T>G	NA	intron_variant	Likely_pathogenic	InterVar, upgraded to LP based on Koczkowska et al 2023	BS_TX2WGF8K	NA	NA	NA	NA	NA	neutral	0.34	0.59	2.68535	0.0321776	0.108333	2	1	1	No LOH	NA	NA	NA	NA
BS_14EZDZE6	TSC1	chr9	132905999	G	A	c.1579C>T	p.Gln527Ter	stop_gained	Pathogenic	ClinVar	BS_F9ZTZ4YS	NA	NA	NA	NA	NA	neutral	0.42	0.84	7.09034	9.77256e-05	0.346667	2	1	1	LOH-VAF	BS_B6M763JS	-0.79	NA	NA
BS_1C3RDKQH	TSC2	chr16	2084567	T	TC	c.4351dup	p.Arg1451ProfsTer73	frameshift_variant	Pathogenic	ClinVar	BS_CFEWVDG1	NA	NA	NA	NA	NA	neutral	0.53	0.44	0.687135	0.399824	0.09	2	1	1	No LOH	BS_60K3EQ9S	-1.39	NA	NA
BS_1GMX5YEM	RAD51D	chr17	35119613	T	C	c.1A>G	p.Met1?	start_lost	Pathogenic	ClinVar	BS_2HNHCSNB	NA	NA	NA	NA	NA	neutral	0.61	0.24	0.208397	0.00271343	NA	2	1	1	LOH-VAF	BS_775HDFNY	0.13	NA	NA
BS_1K0Q5YZY	FANCA	chr16	89745062	GCCA	G	c.3520_3522del	p.Trp1174del	inframe_deletion	Pathogenic	ClinVar	BS_10HD18B8	NA	NA	NA	NA	NA	neutral	0.49	0.41	0.734591	0.439452	0.176667	2	1	1	No LOH	BS_QRJX9QWS	0.38	NA	NA
BS_1Z7Y81NW	PMS2	chr7	6005918	C	A	c.137G>T	p.Ser46Ile	missense_variant	Likely_pathogenic	ClinVar	BS_XKXDH0YJ	NA	NA	NA	NA	NA	neutral	0.56	0.43	0.581655	0.149253	0.206667	2	1	1	No LOH	BS_Z7G68ZS2	-0.72	NA	NA
BS_26CXGVJ0	GJB2	chr13	20189605	T	G	c.-22-2A>C	NA	splice_acceptor_variant	Likely_pathogenic	ClinVar	BS_C6GBYR17	NA	NA	NA	NA	NA	neutral	0.68	0.48	0.4362	0.104821	NA	2	1	1	No LOH	BS_401R3KV0	-0.54	NA	NA
BS_29YQSB5E	XPC	chr3	14152376	T	A	c.2074A>T	p.Lys692Ter	stop_gained	Pathogenic	ClinVar	BS_ZSH09N84	NA	NA	NA	NA	NA	neutral	0.44	0.48	1.17251	0.701227	0.0666667	2	1	1	No LOH	NA	NA	NA	NA
BS_2EAATK5V	NF1	chr17	31182594	CT	C	c.818del	p.Leu273ProfsTer8	frameshift_variant	Pathogenic	ClinVar	BS_ERMGD2N5	NA	NA	NA	NA	NA	neutral	0.47	0.56	1.4301	0.407113	0.186667	2	1	1	No LOH	NA	NA	7316-2154	-1.53023
BS_2G2VJT4R	PRF1	chr10	70599064	G	T	c.657C>A	p.Tyr219Ter	stop_gained	Pathogenic	ClinVar	BS_ZJT1REVB	NA	NA	NA	NA	NA	neutral	0.58	0.58	1.03125	1	0.08	2	1	1	No LOH	BS_ZF34SJGN	-0.01	NA	NA
BS_2TZNPK1V	VHL	chr3	10146573	GA	G	c.402del	p.Glu134AspfsTer25	frameshift_variant	Likely_pathogenic	InterVar	BS_XWQTX5HH	NA	NA	NA	NA	NA	neutral	0.55	0.56	1.01174	1	0.06	2	1	1	No LOH	NA	NA	NA	NA
BS_345M1B93	ABCB11	chr2	168996709	C	T	c.403G>A	p.Glu135Lys	missense_variant	Likely_pathogenic	ClinVar	BS_MS87PMR7	NA	NA	NA	NA	NA	neutral	0.5	0.41	0.705678	0.618174	0.0425	2	1	1	No LOH	NA	NA	NA	NA
BS_358WF90F	CHEK2	chr22	28734532	C	T	c.190G>A	p.Glu64Lys	missense_variant	Likely_pathogenic	ClinVar, upgraded to P/LP following manual review	BS_HM5N78GV	NA	NA	NA	NA	NA	neutral	0.41	0.42	1.03852	1	0.07	2	1	1	No LOH	BS_TDEFAPNH	-0.56	NA	NA
BS_382HZBG4	COL7A1	chr3	48589643	A	G	c.2126T>C	p.Val709Ala	missense_variant	Pathogenic	ClinVar	BS_JC8YV5V9	NA	NA	NA	NA	NA	neutral	0.45	0.71	2.94592	0.00659337	0.21	2	1	1	No LOH	BS_6NRTJSYK	-0.34	NA	NA
BS_38D5GXR1	FANCC	chr9	95135345	C	T	c.843+1G>A	NA	splice_donor_variant	Pathogenic	ClinVar	BS_1RF75MK2	NA	NA	NA	NA	NA	neutral	0.46	0.56	1.52601	0.408194	0.118571	2	1	1	No LOH	BS_MF47B9ZW	-0.58	NA	NA
BS_3BC5EX6K	GJB2	chr13	20189605	T	G	c.-22-2A>C	NA	splice_acceptor_variant	Likely_pathogenic	ClinVar	BS_A3EV6FXK	NA	NA	NA	NA	NA	loss	0.47	0.08	0.104528	0.00176804	0.42	1	1	0	LOH-VAF	BS_MA2T7ET1	0.44	NA	NA
BS_3CK0QVDX	ATM	chr11	108227860	A	T	c.157A>T	p.Lys53Ter	stop_gained	Pathogenic	ClinVar	BS_H1MNXNHB	NA	NA	NA	NA	NA	gain	0.59	0.47	0.627941	0.314202	0.183333	3	2	1	No LOH	BS_3NNQ6PSB	0.89	NA	NA
BS_3CK0QVDX	GJB2	chr13	20189547	C	A	c.35G>T	p.Gly12Val	missense_variant	Pathogenic	ClinVar	BS_H1MNXNHB	NA	NA	NA	NA	NA	neutral	0.61	0.56	0.805478	0.670075	NA	2	1	1	No LOH	BS_3NNQ6PSB	-0.98	NA	NA
BS_3DHNFFV6	ATM	chr11	108284280	AG	A	c.3802del	p.Val1268Ter	frameshift_variant	Pathogenic	ClinVar	BS_Z5VJCFNP	NA	NA	NA	NA	NA	neutral	0.62	0.88	4.35648	0.00307122	0.38	1	1	0	LOH-VAF	BS_VXHWZJDC	-0.42	NA	NA
BS_40QCA1MC	FANCD2	chr3	10041646	C	G	c.719C>G	p.Ser240Ter	stop_gained	Likely_pathogenic	InterVar	BS_GS9JCK55	NA	NA	NA	NA	NA	neutral	0.52	0.26	0.339364	0.0213536	0.0597872	2	1	1	No LOH	BS_P277RYX5	0.89	NA	NA
BS_40QCA1MC	NF1	chr17	31357308	C	T	c.7909C>T	p.Arg2637Ter	stop_gained	Pathogenic	ClinVar	BS_GS9JCK55	NA	NA	NA	NA	NA	neutral	0.58	0.71	1.71931	0.21929	0.278889	2	1	1	No LOH	BS_P277RYX5	-2.1	NA	NA
BS_4AM9C504	TP53	chr17	7675994	C	G	c.375G>C	p.Thr125=	splice_region_variant&synonymous_variant	Pathogenic	ClinVar	BS_S791VC80	NA	NA	NA	NA	NA	neutral	0.52	0.8	3.72981	0.0102395	0.3	2	1	1	LOH-VAF	BS_P0QF87WC	-1.31	7316-2737	-0.724982
BS_4EAVBDKR	GNAS	chr20	58903701	G	GC	c.348dup	p.Val117ArgfsTer23	frameshift_variant	Pathogenic	ClinVar	BS_KAZENYZE	NA	NA	NA	NA	NA	neutral	0.14	0.98	305.245	5.75021e-20	NA	2	1	1	LOH-VAF	BS_J1AB8PMA	-3.19	NA	NA
BS_4EAVBDKR	GJB2	chr13	20189563	G	A	c.19C>T	p.Gln7Ter	stop_gained	Pathogenic	ClinVar	BS_KAZENYZE	NA	NA	NA	NA	NA	gain	0.44	0.65	2.32754	0.022094	0.19	3	2	1	No LOH	BS_J1AB8PMA	1.32	NA	NA
BS_4EK9WVET	NF1	chr17	31260402	A	AAGTGATGC	c.4468_4475dup	p.Asn1493MetfsTer3	frameshift_variant	Likely_pathogenic	InterVar	BS_J5J0EA7Y	c.2446C>T, c.2452_2453insA	p.Arg816Ter, p.Ser818TyrfsTer13	0.160, 0.167	Nonsense_Mutation, Frame_Shift_Ins	Likely Oncogenic, Likely Oncogenic	neutral	0.7	0.33	0.213953	0.00133721	0.227778	2	1	1	No LOH	BS_02NZT8CE	-0.66	NA	NA
BS_4HD33MVB	APC	chr5	112838589	C	T	c.2995C>T	p.Gln999Ter	stop_gained	Likely_pathogenic	InterVar	BS_Y5DA59M3	c.3340C>T	p.Arg1114Ter	0.489362	Nonsense_Mutation	Likely Oncogenic	neutral	0.36	0.6	2.68557	0.0171646	0.19	2	1	1	No LOH	BS_K3ER45RV	-2.12	7316-3025	-0.577803
BS_4RV40GPD	POLH	chr6	43604663	AC	A	c.936del	p.Arg313GlyfsTer32	frameshift_variant	Likely_pathogenic	InterVar	BS_3AERRZQT	NA	NA	NA	NA	NA	neutral	0.47	0.43	0.851239	0.8258	0.07	2	1	1	No LOH	BS_1JDG6JV5	-0.15	NA	NA
BS_5N2GEGMD	ERCC2	chr19	45352780	A	AC	c.1867dup	p.Val623GlyfsTer26	frameshift_variant	Pathogenic	ClinVar	BS_YH60H2FS	NA	NA	NA	NA	NA	neutral	0.6	0.52	0.718839	0.503065	0.03	2	1	1	No LOH	BS_TA9WP4TH	-1.52	NA	NA
BS_63JFFF51	RECQL4	chr8	144512562	C	G	c.2886-1G>C	NA	splice_acceptor_variant	Pathogenic	InterVar	BS_R7YMKNJN	NA	NA	NA	NA	NA	neutral	0.32	0.43	1.62591	0.246138	0.0966667	2	1	1	No LOH	BS_QXKRN6CR	0.11	NA	NA
BS_63JFFF51	SLX4	chr16	3591125	TC	T	c.2512del	p.Asp838ThrfsTer9	frameshift_variant	Likely_pathogenic	InterVar	BS_R7YMKNJN	NA	NA	NA	NA	NA	neutral	0.47	0.4	0.766767	0.54245	0.07	2	1	1	No LOH	BS_QXKRN6CR	-0.86	NA	NA
BS_6FD0SW6E	PMS2	chr7	6005918	C	A	c.137G>T	p.Ser46Ile	missense_variant	Likely_pathogenic	ClinVar	BS_VW4XN9Y7	NA	NA	NA	NA	NA	neutral	0.49	0.51	1.10706	0.845966	0.072	2	1	1	No LOH	BS_FX2P2WEG	-0.2	NA	NA
BS_6K3Y2WXF	APC	chr5	112839514	T	A	c.3920T>A	p.Ile1307Lys	missense_variant	Likely_pathogenic	ClinVar	BS_3P96RT4E	NA	NA	NA	NA	NA	neutral	0.36	0.45	1.41341	0.620846	0.0666667	2	1	1	No LOH	BS_3BVVWHP5	-1.13	NA	NA
BS_6K3Y2WXF	ASXL1	chr20	32429336	A	G	c.472-2A>G	NA	splice_acceptor_variant	Pathogenic	InterVar	BS_3P96RT4E	NA	NA	NA	NA	NA	neutral	0.41	0.6	2.15091	0.177909	0.1	2	1	1	No LOH	BS_3BVVWHP5	-1.05	NA	NA
BS_6K3Y2WXF	TSC2	chr16	2086815	TTTGTGTCCA	T	c.4938_4946del	p.Ser1647_Val1649del	inframe_deletion	Likely_pathogenic	ClinVar	BS_3P96RT4E	NA	NA	NA	NA	NA	neutral	0.63	0.68	1.27566	0.673676	0.185	2	1	1	No LOH	BS_3BVVWHP5	0.25	NA	NA
BS_6VTM903X	MUTYH	chr1	45331699	AG	A	c.1063del	p.Ala357ProfsTer23	frameshift_variant	Pathogenic	ClinVar	BS_R1G6SG0K	NA	NA	NA	NA	NA	neutral	0.43	0.43	1.01737	1	0.123333	2	1	1	No LOH	BS_K17VQECG	-0.67	NA	NA
BS_751B2CF8	BUB1B	chr15	40210185	ACT	A	c.2363_2364del	p.Ser788CysfsTer29	frameshift_variant	Pathogenic	ClinVar	BS_AWDQEKK1	NA	NA	NA	NA	NA	neutral	0.46	0.54	1.36913	0.441472	0.123333	2	1	1	No LOH	BS_9GJ23RHH	0.73	NA	NA
BS_751B2CF8	POLE	chr12	132642548	AG	A	c.4909del	p.Leu1637SerfsTer13	frameshift_variant	Likely_pathogenic	InterVar	BS_AWDQEKK1	NA	NA	NA	NA	NA	neutral	0.32	0.39	1.36535	0.618195	0.145	2	1	1	No LOH	BS_9GJ23RHH	0.34	NA	NA
BS_751B2CF8	PTPN11	chr12	112450406	G	A	c.226G>A	p.Glu76Lys	missense_variant	Likely_pathogenic	ClinVar, upgraded to P/LP following manual review	BS_AWDQEKK1	NA	NA	NA	NA	NA	neutral	0.17	NA	NA	NA	0.09	NA	NA	NA	NA	NA	NA	NA	NA
BS_7CBZW7P6	RMRP	chr9	35657776	T	C	NA	NA	upstream_gene_variant	Pathogenic	ClinVar	BS_S0T3CQ97	NA	NA	NA	NA	NA	loss	0.46	0.11	0.152678	0.00149326	0.38	1	1	0	LOH-VAF	BS_29X4ZX6Q	-0.11	NA	NA
BS_7QH9BCJQ	SUFU	chr10	102504332	C	G	c.180C>G	p.Tyr60Ter	stop_gained&splice_region_variant	Pathogenic	InterVar	BS_DVQYQSVW	c.455-1G>A	NA	0.419643	Splice_Site	Likely Oncogenic	neutral	0.35	0.53	2.10655	0.163996	0.123333	2	1	1	No LOH	BS_RCC8BXVE	-1.79	NA	NA
BS_7XEH55CB	TP53	chr17	7675995	G	C	c.374C>G	p.Thr125Arg	missense_variant&splice_region_variant	Pathogenic	ClinVar	BS_59FR1NC2	NA	NA	NA	NA	NA	neutral	0.52	0.92	9.67113	0.00361372	0.355	2	1	1	LOH-VAF	BS_GSVCN2XC	0.99	NA	NA
BS_85TADN40	ATM	chr11	108251924	A	G	c.1695A>G	p.Glu565=	synonymous_variant	Pathogenic	ClinVar	BS_BFDEZK1C	NA	NA	NA	NA	NA	neutral	0.71	0.53	0.479936	0.127612	0.1	2	1	1	No LOH	BS_MB7WN0ZB	0.03	NA	NA
BS_8782G07F	APC	chr5	112839514	T	A	c.3920T>A	p.Ile1307Lys	missense_variant	Likely_pathogenic	ClinVar	BS_8H2XX24V	NA	NA	NA	NA	NA	neutral	0.66	0.3	0.232221	0.000691118	0.19	2	1	1	No LOH	NA	NA	7316-302	0.387438
BS_88B4WV6J	GJB2	chr13	20189166	C	T	c.416G>A	p.Ser139Asn	missense_variant	Pathogenic	ClinVar	BS_NHRNZRQV	NA	NA	NA	NA	NA	gain	0.47	0.67	2.25107	0.0650283	0.17	3	2	1	No LOH	BS_GPEGRCCT	-0.52	NA	NA
BS_8HZ761SQ	CHEK2	chr22	28734532	C	T	c.190G>A	p.Glu64Lys	missense_variant	Likely_pathogenic	ClinVar, upgraded to P/LP following manual review	BS_M18CDDGK	NA	NA	NA	NA	NA	neutral	0.75	0.57	0.441031	0.149158	0.02	2	1	1	No LOH	NA	NA	NA	NA
BS_8HZ761SQ	SMARCE1	chr17	40631693	G	A	c.715C>T	p.Arg239Ter	stop_gained&splice_region_variant	Pathogenic	ClinVar	BS_M18CDDGK	c.369+1G>T	NA	0.388889	Splice_Site	Unknown	neutral	0.81	0.49	0.232578	0.012681	NA	2	1	1	No LOH	NA	NA	NA	NA
BS_8Q2EAYJR	ATM	chr11	108289006	A	AT	c.4143dup	p.Pro1382SerfsTer6	frameshift_variant	Pathogenic	ClinVar	BS_V2MDX7HG	NA	NA	NA	NA	NA	neutral	0.48	0.47	0.941796	1	0.145	2	1	1	No LOH	BS_F5BZSF3Q	-1.71	NA	NA
BS_8Q2EAYJR	CDKN2A	chr9	21974861	C	A	NA	NA	upstream_gene_variant	Pathogenic	ClinVar	BS_V2MDX7HG	NA	NA	NA	NA	NA	neutral	0.55	0.52	0.878004	0.842475	0.02	2	1	1	No LOH	BS_F5BZSF3Q	-0.45	NA	NA
BS_8YD46AZB	FANCM	chr14	45198718	C	T	c.5791C>T	p.Arg1931Ter	stop_gained	Pathogenic	ClinVar	BS_QK61ST4T	NA	NA	NA	NA	NA	neutral	0.35	0.53	2.06988	0.15871	NA	2	1	1	No LOH	BS_0J9SHHSC	0.73	NA	NA
BS_92SK6DD8	FANCA	chr16	89745026	T	TC	c.3558dup	p.Arg1187GlufsTer28	frameshift_variant	Pathogenic	ClinVar	BS_MW6YMRBJ	NA	NA	NA	NA	NA	neutral	0.64	0.56	0.712661	0.424469	0.08	2	1	1	No LOH	BS_68BW2163	-0.89	NA	NA
BS_938K7FSV	NTHL1	chr16	2046131	TG	T	c.350del	p.Pro117GlnfsTer12	frameshift_variant	Pathogenic	ClinVar	BS_1EQGGHHQ	NA	NA	NA	NA	NA	neutral	0.46	0.61	1.86076	0.186575	NA	2	1	1	No LOH	BS_DY9NTFQR	-2.77	NA	NA
BS_95P46VE0	LZTR1	chr22	20982391	C	CG	c.27dup	p.Gln10AlafsTer24	frameshift_variant	Pathogenic	ClinVar	BS_01DQH017	NA	NA	NA	NA	NA	neutral	0.54	0.32	0.390996	0.0343541	0.18	2	1	1	No LOH	BS_CXVJK2FY	0.9	NA	NA
BS_98RN7Y9D	TERT	chr5	1278640	C	T	c.2286+1G>A	NA	splice_donor_variant	Likely_pathogenic	ClinVar	BS_2RJN5Z4W	NA	NA	NA	NA	NA	neutral	0.43	0.6	2.00714	0.127119	0.055	2	1	1	No LOH	BS_DPF1CX0G	-0.3	NA	NA
BS_9A5CF1QE	TSC2	chr16	2060655	G	A	c.976-15G>A	NA	splice_polypyrimidine_tract_variant&intron_variant	Pathogenic	ClinVar	BS_DC7XYYG8	NA	NA	NA	NA	NA	neutral	0.51	0.56	1.21962	0.694429	0.18375	2	1	1	No LOH	BS_8Z3SCKB5	-0.42	7316-936	-2.89119
BS_9HYDMBBW	BRCA1	chr17	43051107	C	A	c.5288G>T	p.Gly1763Val	missense_variant	Likely_pathogenic	ClinVar	BS_AJ0T7DJ7	NA	NA	NA	NA	NA	neutral	0.5	0.48	0.921712	0.848788	0.1075	2	1	1	No LOH	BS_GWCRMKE6	0.18	NA	NA
BS_9R1ENMBP	WRN	chr8	31111747	C	T	c.2221C>T	p.Arg741Ter	stop_gained	Pathogenic	ClinVar	BS_HJ95JNFN	NA	NA	NA	NA	NA	neutral	0.48	0.45	0.87813	0.819793	0.09	2	1	1	No LOH	BS_KP735TJ6	-1.19	NA	NA
BS_ACZNJGV3	TSC1	chr9	132902640	G	A	c.2356C>T	p.Arg786Ter	stop_gained	Pathogenic	ClinVar	BS_M1YHV93N	NA	NA	NA	NA	NA	neutral	0.55	0.53	0.913467	0.838294	0.2575	2	1	1	No LOH	BS_W18SF91A	-0.78	NA	NA
BS_ANZ9H60A	RECQL4	chr8	144513260	ACGCCCGGCC	A	c.2412_2420del	p.Ala805_Arg807del	inframe_deletion	Pathogenic	ClinVar	BS_ENT5H0GK	NA	NA	NA	NA	NA	neutral	0.42	0.76	4.33595	0.00286849	0.335	1	1	0	LOH-VAF	BS_T9A8JJW5	-0.23	NA	NA
BS_B2AFNXS1	PTPN11	chr12	112472961	G	T	c.774G>T	p.Glu258Asp	missense_variant	Pathogenic	ClinVar	BS_12ZB7R6A	NA	NA	NA	NA	NA	neutral	0.59	0.46	0.590945	0.223808	0.04	2	1	1	No LOH	BS_15ETQ0E4	-1.29	NA	NA
BS_BE3DW3RB	RMRP	chr9	35658027	A	AGCTTCACAGAGTAGT	NA	NA	upstream_gene_variant	Pathogenic	ClinVar	BS_Y9GHDZKS	NA	NA	NA	NA	NA	neutral	0.4	NA	NA	NA	NA	NA	NA	NA	NA	NA	NA	NA	NA
BS_BPDT230W	TSC2	chr16	2062516	TG	T	c.1278del	p.Ile427SerfsTer22	frameshift_variant	Likely_pathogenic	InterVar	BS_WEGGXVYA	NA	NA	NA	NA	NA	neutral	0.5	0.86	5.88666	8.56579e-05	0.3475	2	1	1	LOH-VAF	BS_3EVSN5QD	-1.48	NA	NA
BS_BZ7FK347	COL7A1	chr3	48576272	G	A	c.5797C>T	p.Arg1933Ter	stop_gained	Pathogenic	ClinVar	BS_KAD49R68	NA	NA	NA	NA	NA	neutral	0.14	NA	NA	NA	NA	NA	NA	NA	NA	NA	NA	NA	NA
BS_C8EYP5BV	RECQL4	chr8	144513260	ACGCCCGGCC	A	c.2412_2420del	p.Ala805_Arg807del	inframe_deletion	Pathogenic	ClinVar	BS_8TFBNHT0	NA	NA	NA	NA	NA	neutral	0.32	0.35	1.14749	0.820769	0.09	2	1	1	No LOH	NA	NA	NA	NA
BS_CJFTT8ZC	FANCD2	chr3	10043079	T	TC	c.919dup	p.Leu307ProfsTer20	frameshift_variant	Likely_pathogenic	InterVar	BS_XKP747AS	NA	NA	NA	NA	NA	neutral	0.47	0.48	1.02164	1	0.107778	2	1	1	No LOH	BS_N1E0H8YQ	-1.3	NA	NA
BS_CKWQKB3A	NF2	chr22	29671847	C	T	c.1021C>T	p.Arg341Ter	stop_gained	Pathogenic	ClinVar	BS_FBP5NZNR	NA	NA	NA	NA	NA	loss	0.18	0.66	8.76472	2.33627e-05	0.3	1	1	0	LOH-CNVKit	BS_D5P6EZ1M	-1.19	NA	NA
BS_CX6SQF8T	EZH2	chr7	148847273	T	C	c.26A>G	p.Glu9Gly	missense_variant	Likely_pathogenic	InterVar	BS_X1R0N8QS	NA	NA	NA	NA	NA	neutral	0.52	0.4	0.620084	0.443311	0.1	2	1	1	No LOH	BS_HD4EJYE3	-0.18	NA	NA
BS_CZGNQ9KQ	APC	chr5	112839514	T	A	c.3920T>A	p.Ile1307Lys	missense_variant	Likely_pathogenic	ClinVar	BS_Z7R92XX6	NA	NA	NA	NA	NA	neutral	0.65	0.68	1.14886	0.833293	0.0375	2	1	1	No LOH	NA	NA	NA	NA
BS_D48QXYW6	PMS2	chr7	5986933	A	AT	c.1831dup	p.Ile611AsnfsTer2	frameshift_variant	Pathogenic	ClinVar	BS_Q6GVRAWK	NA	NA	NA	NA	NA	neutral	0.44	0.42	0.893799	0.837967	0.045	2	1	1	No LOH	NA	NA	NA	NA
BS_D7AKEXHJ	EZH2	chr7	148814129	G	A	c.1681C>T	p.Arg561Cys	missense_variant	Likely_pathogenic	InterVar	BS_KM878Y43	NA	NA	NA	NA	NA	neutral	0.42	0.55	1.6729	0.276949	0.14	2	1	1	No LOH	BS_WCRKYV0T	-1.42	NA	NA
BS_DCEAZ94R	NF1	chr17	31357308	C	T	c.7909C>T	p.Arg2637Ter	stop_gained	Pathogenic	ClinVar	BS_T1SNKF50	NA	NA	NA	NA	NA	neutral	0.45	0.58	1.64342	0.230417	0.10625	2	1	1	No LOH	BS_KBT7MQ6H	1.09	NA	NA
BS_DJ7XB1DM	MUTYH	chr1	45331218	TTCC	T	c.1353_1355del	p.Glu452del	inframe_deletion	Pathogenic	ClinVar	BS_VQC2PE2B	NA	NA	NA	NA	NA	neutral	0.35	0.41	1.26212	0.667276	NA	2	1	1	No LOH	BS_Z7Y2466H	-0.84	NA	NA
BS_E0H9DHVX	MSH6	chr2	47783495	T	G	c.260+2T>G	NA	splice_donor_variant	Likely_pathogenic	ClinVar	BS_70FKSKM9	NA	NA	NA	NA	NA	neutral	0.15	0.05	0.283917	0.185701	0.04	2	1	1	No LOH	BS_K81DR8XG	-2.09	NA	NA
BS_E1EPMTD5	FANCI	chr15	89281212	AAAGTTGTTCTTCT	A	c.1427_1439del	p.Ser476LysfsTer34	frameshift_variant	Likely_pathogenic	InterVar	BS_4ZKN0WGS	NA	NA	NA	NA	NA	neutral	0.57	0.44	0.603559	0.285898	0.08	2	1	1	No LOH	BS_SXRS2P6T	-0.39	NA	NA
BS_E1SWA20C	RAD51D	chr17	35101206	G	A	c.898C>T	p.Arg300Ter	stop_gained	Likely_pathogenic	ClinVar	BS_WCNPE0AC	NA	NA	NA	NA	NA	neutral	0.58	0.51	0.750765	0.46224	NA	2	1	1	No LOH	BS_B1HVNV0T	0.12	NA	NA
BS_EE7684YB	SOS2	chr14	50120301	AC	A	c.3462del	p.Lys1154AsnfsTer13	frameshift_variant	Likely_pathogenic	InterVar	BS_P6NWC51S	NA	NA	NA	NA	NA	gain	0.65	0.54	0.634463	0.43639	0.076	3	2	1	No LOH	BS_B741RZY9	-0.42	NA	NA
BS_EM975DQ6	TSC2	chr16	2079197	G	A	c.3131+1G>A	NA	splice_donor_variant	Pathogenic	ClinVar	BS_1135HC0V	NA	NA	NA	NA	NA	neutral	0.7	0.52	0.473227	0.0963531	0.06	2	1	1	No LOH	NA	NA	NA	NA
BS_ESFA9S69	MSH3	chr5	80778719	G	A	c.2319-1G>A	NA	splice_acceptor_variant	Pathogenic	ClinVar	BS_PZDTK87A	NA	NA	NA	NA	NA	neutral	0.52	0.6	1.3995	0.431405	0.078	2	1	1	No LOH	BS_AMQGM1V9	-0.2	NA	NA
BS_ESFA9S69	TSC1	chr9	132903785	G	A	c.2074C>T	p.Arg692Ter	stop_gained	Pathogenic	ClinVar	BS_PZDTK87A	NA	NA	NA	NA	NA	neutral	0.66	0.45	0.434365	0.0381173	0.04	2	1	1	No LOH	BS_AMQGM1V9	-0.44	NA	NA
BS_ETAATG3J	LZTR1	chr22	20994614	C	T	c.1672C>T	p.Gln558Ter	stop_gained	Pathogenic	ClinVar	BS_K3PPH522	NA	NA	NA	NA	NA	loss	0.5	0.76	3.05071	0.0299112	0.305	1	1	0	LOH-VAF	BS_H3Y8FWHV	-2.84	NA	NA
BS_EVZW31ZP	ATM	chr11	108284280	AG	A	c.3802del	p.Val1268Ter	frameshift_variant	Pathogenic	ClinVar	BS_02W5H7K5	NA	NA	NA	NA	NA	neutral	0.32	0.48	1.88997	0.186016	0.215	2	1	1	No LOH	NA	NA	NA	NA
BS_F0K8DMTS	NF1	chr17	31170002	G	A	c.586+5G>A	NA	splice_donor_5th_base_variant&intron_variant	Likely_pathogenic	ClinVar	BS_947CK40E	NA	NA	NA	NA	NA	neutral	0.63	0.42	0.428188	0.0596806	0.205	2	1	1	No LOH	BS_AA164D3A	-2.07	NA	NA
BS_F69GWP99	MUTYH	chr1	45332445	C	T	c.650G>A	p.Arg217His	missense_variant	Pathogenic	ClinVar	BS_2JDVY4F7	NA	NA	NA	NA	NA	neutral	0.49	0.45	0.877968	0.851959	0.03	2	1	1	No LOH	BS_3W07B2TG	1.13	NA	NA
BS_F7G8TA7C	TP53	chr17	7675139	C	A	c.473G>T	p.Arg158Leu	missense_variant	Pathogenic	ClinVar	BS_0GS82Q3E	NA	NA	NA	NA	NA	neutral	0.49	0.98	45.0742	3.9979e-12	0.43	1	1	0	LOH-VAF	BS_M0XGZ53Z	0.22	NA	NA
BS_FHDR7FJE	COL7A1	chr3	48571242	C	T	c.7104+1G>A	NA	splice_donor_variant	Likely_pathogenic	ClinVar	BS_WP9J88EB	NA	NA	NA	NA	NA	neutral	0.42	0.35	0.757288	0.779905	0.18	2	1	1	No LOH	NA	NA	NA	NA
BS_FPB0JGKX	LZTR1	chr22	20987555	C	T	c.372C>T	p.Val124=	synonymous_variant	Pathogenic	ClinVar	BS_5WK2KXYW	NA	NA	NA	NA	NA	loss	0.57	0.94	11.0588	0.000130417	0.48	1	1	0	LOH-VAF	BS_S71RJ8DH	0.57	NA	NA
BS_FT5H2TGH	AKT1	chr14	104775077	T	G	c.566A>C	p.Lys189Thr	missense_variant&splice_region_variant	Likely_pathogenic	InterVar	BS_Y7CA8B5R	NA	NA	NA	NA	NA	neutral	0.27	NA	NA	NA	0.01	NA	NA	NA	NA	NA	NA	NA	NA
BS_G113MX63	MSH6	chr2	47800909	C	T	c.2926C>T	p.Arg976Cys	missense_variant	Likely_pathogenic	ClinVar	BS_YZ0P5E8H	NA	NA	NA	NA	NA	neutral	0.51	0.45	0.773339	0.574621	0.196667	2	1	1	No LOH	BS_90B22NGP	-1.73	7316-479	-0.938828
BS_GCNH4CC0	PTEN	chr10	87933142	A	G	c.383A>G	p.Lys128Arg	missense_variant	Pathogenic	ClinVar	BS_HPMX6CT4	NA	NA	NA	NA	NA	neutral	0.67	0.44	0.399022	0.0642853	0.203333	2	1	1	No LOH	BS_V9HVBBDW	-0.36	NA	NA
BS_GERET530	SMARCB1	chr22	23791803	C	G	c.141C>G	p.Tyr47Ter	stop_gained	Pathogenic	InterVar	BS_ZAT0XJE5	NA	NA	NA	NA	NA	neutral	0.52	0.95	15.8498	5.2044e-07	0.45	2	1	1	LOH-VAF	NA	NA	NA	NA
BS_GEYA8N9C	BRCA2	chr13	32340592	G	GT	c.6239dup	p.Leu2080PhefsTer5	frameshift_variant	Pathogenic	ClinVar	BS_AGAW7M7W	NA	NA	NA	NA	NA	neutral	0.34	0.45	1.54502	0.267363	0.06	2	1	1	No LOH	BS_M026T44Q	-0.31	NA	NA
BS_GJWAV3E5	NF1	chr17	31343008	G	C	c.7063-1G>C	NA	splice_acceptor_variant	Pathogenic	ClinVar	BS_A1DV9T7G	NA	NA	NA	NA	NA	neutral	0.44	0.85	7.01671	4.70693e-05	0.207619	1	1	0	LOH-VAF	NA	NA	NA	NA
BS_GKFY1GX4	EDNRB	chr13	77901181	C	A	c.828G>T	p.Trp276Cys	missense_variant	Pathogenic	ClinVar	BS_8YQGSMDK	NA	NA	NA	NA	NA	neutral	0.57	0.49	0.717792	0.45228	0.24	2	1	1	No LOH	BS_3F5PR9GS	-1.02	NA	NA
BS_HHJZ05XC	NF2	chr22	29661313	C	T	c.784C>T	p.Arg262Ter	stop_gained	Pathogenic	ClinVar	BS_93BV8AY9	NA	NA	NA	NA	NA	loss	0.46	0.89	8.59188	0.000655526	0.3	1	1	0	LOH-VAF	BS_VXEFKW5P	-1.48	NA	NA
BS_HHJZ05XC	SOS1	chr2	39051253	A	G	c.755T>C	p.Ile252Thr	missense_variant	Likely_pathogenic	ClinVar	BS_93BV8AY9	NA	NA	NA	NA	NA	neutral	0.48	0.53	1.2221	0.667693	0.08	2	1	1	No LOH	BS_VXEFKW5P	1.97	NA	NA
BS_HJ99CJ2R	TP53	chr17	7674887	C	T	c.644G>A	p.Ser215Asn	missense_variant	Likely_pathogenic	ClinVar, upgraded to P/LP following manual review	BS_9GJHMA3J	NA	NA	NA	NA	NA	neutral	0.38	0.97	47.1115	1.97792e-08	NA	1	1	0	LOH-VAF	BS_VJ2S5DVS	2.04	NA	NA
BS_HNWNZFHA	COL7A1	chr3	48584763	G	A	c.4018C>T	p.Arg1340Ter	stop_gained	Pathogenic	ClinVar	BS_XEVMEYFS	NA	NA	NA	NA	NA	neutral	0.33	NA	NA	NA	NA	NA	NA	NA	NA	NA	NA	NA	NA
BS_HNWNZFHA	TP53	chr17	7673786	AG	A	c.833del	p.Pro278LeufsTer67	frameshift_variant	Pathogenic	ClinVar	BS_XEVMEYFS	NA	NA	NA	NA	NA	neutral	0.53	0.81	3.82318	0.0296766	0.31	2	1	1	LOH-VAF	BS_W36RZSFA	0.56	NA	NA
BS_J5596HKA	NF1	chr17	31356506	TA	T	c.7666del	p.Arg2556GlyfsTer14	frameshift_variant	Likely_pathogenic	InterVar	BS_XVNNWN2Z	NA	NA	NA	NA	NA	loss	0.35	0.59	2.65531	0.0328337	0.315	1	1	0	LOH-CNVKit	BS_FRM9TG02	-1.33	NA	NA
BS_J7WQHJDQ	CHEK2	chr22	28734444	CA	C	c.277del	p.Trp93GlyfsTer17	frameshift_variant	Pathogenic	ClinVar	BS_6Y7FX7QJ	NA	NA	NA	NA	NA	neutral	0.57	0.46	0.635818	0.315136	0.1125	2	1	1	No LOH	BS_3PYESPHA	-0.16	NA	NA
BS_J996NDK4	PTCH2	chr1	44826289	AG	A	c.3074del	p.Ser1025LeufsTer2	frameshift_variant	Likely_pathogenic	InterVar	BS_R913E3VB	NA	NA	NA	NA	NA	neutral	0.52	0.48	0.851574	0.830407	0.02	2	1	1	No LOH	BS_21RE8W46	2.89	NA	NA
BS_J9M165VZ	ERCC4	chr16	13935697	C	T	c.1765C>T	p.Arg589Trp	missense_variant	Pathogenic	ClinVar	BS_8SETK1J4	NA	NA	NA	NA	NA	neutral	0.45	0.52	1.32673	0.536135	0.03	2	1	1	No LOH	BS_HC44ZA0V	2.85	NA	NA
BS_JJNCV530	NF1	chr17	31232852	A	G	c.3467A>G	p.Asn1156Ser	missense_variant	Pathogenic	ClinVar	BS_8226HD4X	NA	NA	NA	NA	NA	neutral	0.41	0.76	4.50741	0.00150519	0.278947	2	1	1	LOH-VAF	BS_YNEQJ6AH	1.08	NA	NA
BS_JNRAKEMV	PTCH1	chr9	95480550	A	T	c.785T>A	p.Leu262Ter	stop_gained	Pathogenic	InterVar	BS_PYVPKH11	NA	NA	NA	NA	NA	loss	0.5	0.92	11.0117	0.000791836	0.443333	1	1	0	LOH-VAF	BS_RD4D5F9F	-0.66	NA	NA
BS_JTSWHVNR	NF2	chr22	29655669	C	T	c.592C>T	p.Arg198Ter	stop_gained	Pathogenic	ClinVar	BS_VQEPFE1P	NA	NA	NA	NA	NA	neutral	0.59	0.48	0.663445	0.377339	0.08	2	1	1	No LOH	BS_DVCQ8XDZ	0.32	NA	NA
BS_JZAENWRM	EPCAM	chr2	47378939	A	G	c.556-14A>G	NA	splice_polypyrimidine_tract_variant&intron_variant	Pathogenic	ClinVar	BS_FXDY881S	NA	NA	NA	NA	NA	neutral	0.49	0.28	0.409576	0.0357728	NA	2	1	1	No LOH	BS_6HTK4YJP	1.72	NA	NA
BS_K4XGEGW0	TP53	chr17	7675994	C	A	c.375G>T	p.Thr125=	splice_region_variant&synonymous_variant	Pathogenic	ClinVar	BS_80078QDG	NA	NA	NA	NA	NA	loss	0.5	0.85	5.52551	0.0078438	0.323333	1	1	0	LOH-VAF	BS_V3Z3DB4N	-1.83	7316-3765	-0.339546
BS_K65XZGKM	COL7A1	chr3	48584366	CA	C	c.4128del	p.Gly1377AspfsTer22	frameshift_variant	Pathogenic	ClinVar	BS_P3P96WCD	NA	NA	NA	NA	NA	neutral	0.59	0.56	0.871082	0.836376	0.045	2	1	1	No LOH	BS_77317DY4	2.91	NA	NA
BS_K7A7QW76	NF1	chr17	31261733	C	T	c.4600C>T	p.Arg1534Ter	stop_gained	Pathogenic	ClinVar	BS_2NN6ME5A	NA	NA	NA	NA	NA	neutral	0.57	0.96	16.3308	0.000191268	0.372	2	1	1	LOH-VAF	BS_YA8RBGD8	-2.09	NA	NA
BS_KN6FCN12	FANCA	chr16	89746848	T	C	c.3391A>G	p.Thr1131Ala	missense_variant	Pathogenic	ClinVar	BS_JWDK21ED	NA	NA	NA	NA	NA	neutral	0.49	0.62	1.7199	0.0135936	0.14	1	1	0	LOH-CNVKit	BS_WQ1YRTAT	1.02	NA	NA
BS_KSRKPT4Z	FGFR1	chr8	38414601	G	GACGAC	c.2005_2006insGTCGT	p.Pro669ArgfsTer47	frameshift_variant	Likely_pathogenic	InterVar	BS_05S9WJW6	NA	NA	NA	NA	NA	gain	0.17	NA	NA	NA	0.2775	NA	NA	NA	NA	NA	NA	NA	NA
BS_MKYS4YRC	MUTYH	chr1	45332795	G	A	c.460C>T	p.Arg154Cys	missense_variant	Pathogenic	ClinVar	BS_62XRDTM6	NA	NA	NA	NA	NA	neutral	0.5	0.45	0.827507	0.669121	0.22	2	1	1	No LOH	BS_C80S5N37	0.68	NA	NA
BS_MN2FX68Z	PTCH1	chr9	95506600	C	G	c.202-1G>C	NA	splice_acceptor_variant	Pathogenic	ClinVar	BS_DGG7YE8R	NA	NA	NA	NA	NA	neutral	0.47	0.97	35.9575	6.2122e-10	0.466667	2	1	1	LOH-VAF	BS_7C40TRCY	0.11	NA	NA
BS_N0X0S3JD	TSC1	chr9	132906080	G	A	c.1498C>T	p.Arg500Ter	stop_gained	Pathogenic	ClinVar	BS_3A0CJMRH	NA	NA	NA	NA	NA	neutral	0.32	0.8	8.26925	3.02071e-05	0.34	2	1	1	LOH-VAF	BS_EYYMKWB7	-1.24	NA	NA
BS_N56BGDK6	FANCG	chr9	35075739	A	AG	c.1158dup	p.Ser387LeufsTer9	frameshift_variant	Pathogenic	ClinVar	BS_XGVSX8BX	NA	NA	NA	NA	NA	neutral	0.37	0.27	0.652825	0.5591	NA	2	1	1	No LOH	BS_45J79YTF	0.11	NA	NA
BS_NHEDGJ66	EGFR	chr7	55142388	A	C	c.191A>C	p.Asn64Thr	missense_variant	Likely_pathogenic	InterVar	BS_41SWNWAG	NA	NA	NA	NA	NA	neutral	0.15	NA	NA	NA	0.148	NA	NA	NA	NA	NA	NA	NA	NA
BS_NTV9Z7SE	DROSHA	chr5	31431624	C	A	c.3097G>T	p.Glu1033Ter	stop_gained	Pathogenic	InterVar	BS_9BN45DFK	NA	NA	NA	NA	NA	deep deletion	0.56	0.95	14.15	0.0037	0.45	NA	NA	NA	LOH-VAF	BS_7ZV3DPGT	-2.12	NA	NA
BS_NTV9Z7SE	RECQL4	chr8	144513260	ACGCCCGGCC	A	c.2412_2420del	p.Ala805_Arg807del	inframe_deletion	Pathogenic	ClinVar	BS_9BN45DFK	NA	NA	NA	NA	NA	neutral	0.34	0.28	0.751015	0.644338	NA	2	1	1	No LOH	BS_7ZV3DPGT	0.78	NA	NA
BS_P3W89XQY	NF1	chr17	31233085	GAC	G	c.3585_3586del	p.Leu1196CysfsTer7	frameshift_variant	Pathogenic	ClinVar	BS_S88G7BXH	NA	NA	NA	NA	NA	neutral	0.62	0.52	0.655859	0.478456	0.4	2	1	1	No LOH	BS_V7BJM89K	-0.89	7316-217	-1.69454
BS_P4Z4YP0P	APC	chr5	112839514	T	A	c.3920T>A	p.Ile1307Lys	missense_variant	Likely_pathogenic	ClinVar	BS_ASGBEHAX	NA	NA	NA	NA	NA	neutral	0.5	0.58	1.39667	0.439809	0.0722222	3	2	1	No LOH	BS_R5SNFB5B	-1.55	7316-1746	-1.32769
BS_PAYW4RCK	ERCC2	chr19	45364274	C	T	c.776G>A	p.Cys259Tyr	missense_variant	Likely_pathogenic	ClinVar	BS_D3ZV6MMY	NA	NA	NA	NA	NA	neutral	0.6	0.6	0.986809	1	0.055	2	1	1	No LOH	BS_SM8VQFPD	0.86	NA	NA
BS_PC83EJY8	GPR161	chr1	168097151	C	A	c.456G>T	p.Trp152Cys	missense_variant	Likely_pathogenic	InterVar	BS_9G7ETYHR	NA	NA	NA	NA	NA	neutral	0.55	0.95	15.5938	1.40011e-06	0.45	2	1	1	LOH-VAF	BS_AMZ70B6F	0.6	NA	NA
BS_PCKWEEVT	DDX41	chr5	177516755	A	C	c.108T>G	p.Tyr36Ter	stop_gained	Likely_pathogenic	InterVar	BS_K3Y06EKR	NA	NA	NA	NA	NA	neutral	0.23	0.01	0.038622	0.000238496	0.03	2	1	1	LOH-VAF	BS_ZV68CES9	-0.62	NA	NA
BS_PCKWEEVT	GJB2	chr13	20189414	CA	C	c.167del	p.Leu56ArgfsTer26	frameshift_variant	Pathogenic	ClinVar	BS_K3Y06EKR	NA	NA	NA	NA	NA	neutral	0.42	0.42	1	1	0.08	1	1	0	LOH-CNVKit	BS_ZV68CES9	-0.44	NA	NA
BS_PF6TP3FX	PMS2	chr7	5997387	T	TCTTCACACAC	c.741_742insGTGTGTGAAG	p.Ser248ValfsTer5	frameshift_variant	Pathogenic	ClinVar	BS_B3RH9V17	NA	NA	NA	NA	NA	loss	0.32	0.34	1.11834	1	0.226	3	2	1	No LOH	BS_TE0GVDNG	-0.29	NA	NA
BS_PF6TP3FX	PMS2	chr7	5997388	AGGGGG	A	c.736_740del	p.Pro246Ter	frameshift_variant	Pathogenic	ClinVar	BS_B3RH9V17	NA	NA	NA	NA	NA	loss	0.33	0.42	1.41722	0.617398	0.226	3	2	1	No LOH	BS_TE0GVDNG	-0.29	NA	NA
BS_PF7546KW	RECQL4	chr8	144514982	CA	C	c.1573del	p.Cys525AlafsTer33	frameshift_variant	Pathogenic	ClinVar	BS_5NAKYS1S	NA	NA	NA	NA	NA	neutral	0.57	0.39	0.484185	0.0764416	0.09	2	1	1	No LOH	BS_R13X6TMW	-0.96	NA	NA
BS_PJK0M1X0	TSC2	chr16	2079615	C	T	c.3343C>T	p.Gln1115Ter	stop_gained	Pathogenic	ClinVar	BS_B1X2SB4P	NA	NA	NA	NA	NA	neutral	0.5	0.7	2.32853	0.0393605	0.20375	2	1	1	No LOH	BS_29CPJ040	-1.29	NA	NA
BS_PKKNB5PY	FANCA	chr16	89761950	G	A	c.2851C>T	p.Arg951Trp	missense_variant&splice_region_variant	Pathogenic	ClinVar	BS_N4B3WB8W	NA	NA	NA	NA	NA	loss	0.63	1	Inf	7.53463e-07	0.44	1	1	0	LOH-VAF	BS_TZVFR600	-0.56	NA	NA
BS_PT1DC3ZF	FLCN	chr17	17227904	CT	C	c.233del	p.Lys78SerfsTer52	frameshift_variant	Pathogenic	ClinVar	BS_16TBX6G5	NA	NA	NA	NA	NA	neutral	0.17	NA	NA	NA	0.07	NA	NA	NA	NA	NA	NA	NA	NA
BS_Q1SPJ467	NBN	chr8	89971213	ATTTGT	A	c.657_661del	p.Lys219AsnfsTer16	frameshift_variant	Pathogenic	ClinVar	BS_8WJR4AA3	NA	NA	NA	NA	NA	neutral	0.45	0.46	1.00461	1	0.04	2	1	1	No LOH	BS_MMNRZ1EQ	0.34	7316-2141	0.0439645
BS_Q6K6BVTF	NF1	chr17	31343097	CTAACTT	C	c.7159_7164del	p.Asn2387_Phe2388del	inframe_deletion	Pathogenic	ClinVar	BS_1RFBH1SP	NA	NA	NA	NA	NA	neutral	0.46	0.47	1.04524	1	0.1075	2	1	1	No LOH	BS_GDHH6T5A	-1	NA	NA
BS_Q7NF95N0	ATM	chr11	108315911	G	A	c.6095G>A	p.Arg2032Lys	missense_variant&splice_region_variant	Pathogenic	ClinVar	BS_8W0FNBWF	NA	NA	NA	NA	NA	neutral	0.51	0.33	0.461652	0.0513808	0.19	2	1	1	No LOH	BS_94MT16N2	2.37	NA	NA
BS_Q80JX5G6	HMBS	chr11	119091515	C	T	c.601C>T	p.Arg201Trp	missense_variant	Pathogenic	ClinVar	BS_Q50P97Y0	NA	NA	NA	NA	NA	neutral	0.42	0.62	2.2433	0.0632823	0.12	2	1	1	No LOH	BS_RWJZFTP9	1.54	NA	NA
BS_QG3PYXB4	BRCA1	chr17	43115735	AT	A	c.124del	p.Ile42TyrfsTer8	frameshift_variant	Pathogenic	ClinVar	BS_AR2BH0Z4	NA	NA	NA	NA	NA	neutral	0.51	0.46	0.811022	0.697214	0.02	2	1	1	No LOH	BS_5K3R0F5D	-0.87	NA	NA
BS_QG3PYXB4	PMS2	chr7	5987389	G	C	c.1376C>G	p.Ser459Ter	stop_gained	Pathogenic	ClinVar	BS_AR2BH0Z4	NA	NA	NA	NA	NA	neutral	0.38	0.41	1.14934	0.840411	0.26	2	1	1	No LOH	BS_5K3R0F5D	-0.26	NA	NA
BS_QGEEVNAS	ERCC2	chr19	45352235	G	A	c.2164C>T	p.Arg722Trp	missense_variant	Pathogenic	ClinVar	BS_2SG8JNMB	NA	NA	NA	NA	NA	neutral	0.66	0.55	0.647821	0.39288	NA	1	1	0	LOH-CNVKit	BS_WVS02TZK	-0.27	NA	NA
BS_QMBK2FV7	RAD51D	chr17	35107380	T	TA	c.330dup	p.Ser111Ter	frameshift_variant	Pathogenic	ClinVar	BS_1S2BHJ8K	NA	NA	NA	NA	NA	neutral	0.63	0.56	0.745608	0.78547	NA	2	1	1	No LOH	BS_M15PW2N0	-0.66	NA	NA
BS_QX8PTX5X	NF1	chr17	31249121	T	A	c.4110+2T>A	NA	splice_donor_variant	Pathogenic	InterVar	BS_PEFRDKDZ	NA	NA	NA	NA	NA	loss	0.52	0.68	1.96182	0.128319	0.216667	1	1	0	LOH-CNVKit	BS_4EN8D8Y4	-0.7	NA	NA
BS_R7TZRSZT	CDKN2A	chr9	21974682	A	G	c.146T>C	p.Ile49Thr	missense_variant	Likely_pathogenic	ClinVar, upgraded to P/LP following manual review	BS_KXGJ1HMG	NA	NA	NA	NA	NA	loss	0.68	0.45	0.38568	0.0853612	NA	0	0	0	No LOH	BS_4PPHAQXF	-1	7316-870	-0.80546
BS_RG2CTN65	BRIP1	chr17	61716051	G	A	c.2392C>T	p.Arg798Ter	stop_gained	Pathogenic	ClinVar	BS_MZJJRDZF	NA	NA	NA	NA	NA	neutral	0.26	0.5	2.86685	0.0170374	0.0985714	2	1	1	No LOH	BS_H3FE3TH9	0.16	NA	NA
BS_S588W9V2	RMRP	chr9	35658017	C	CCACGTCCTCAGCTTCA	NA	NA	upstream_gene_variant	Pathogenic	ClinVar	BS_93B38HPS	NA	NA	NA	NA	NA	neutral	0.48	0.31	0.499668	0.192717	0.19	2	1	1	No LOH	BS_DMZP9G1H	0.11	NA	NA
BS_S6EXG9N9	NF1	chr17	31155997	AG	A	c.77del	p.Gly26AspfsTer18	frameshift_variant	Pathogenic	ClinVar	BS_Z1BBZ01F	NA	NA	NA	NA	NA	neutral	0.37	0.57	2.2458	0.107882	0.212	2	1	1	No LOH	BS_Z9ZS6ZS2	1.24	NA	NA
BS_SF02KBCG	MUTYH	chr1	45331699	AG	A	c.1063del	p.Ala357ProfsTer23	frameshift_variant	Pathogenic	ClinVar	BS_CSY11X7E	NA	NA	NA	NA	NA	neutral	0.4	0.68	3.13228	0.0151503	0.07	2	1	1	No LOH	BS_R6WNEEE4	-1.13	NA	NA
BS_SG7EPZ4W	CTNNA1	chr5	138782024	A	AT	c.100_101insT	p.Thr34IlefsTer11	frameshift_variant	Likely_pathogenic	InterVar	BS_F4D169Q7	NA	NA	NA	NA	NA	neutral	0.5	0.43	0.771103	0.553583	0.258	2	1	1	No LOH	BS_EFEZB0ZH	-0.1	NA	NA
BS_SGS26NXP	MSH2	chr2	47475171	G	C	c.1906G>C	p.Ala636Pro	missense_variant	Pathogenic	ClinVar	BS_85Q5P8GF	NA	NA	NA	NA	NA	neutral	0.48	0.82	4.98962	9.74983e-05	0.404167	2	1	1	LOH-VAF	NA	NA	7316-2594	-1.96396
BS_SP3ND4W3	GJB2	chr13	20189605	T	G	c.-22-2A>C	NA	splice_acceptor_variant	Likely_pathogenic	ClinVar	BS_58X7SKJS	NA	NA	NA	NA	NA	neutral	0.34	0.44	1.50366	0.334717	NA	2	1	1	No LOH	BS_8PNA0V6R	-0.69	NA	NA
BS_SP886CE6	CHEK2	chr22	28695219	G	A	c.1283C>T	p.Ser428Phe	missense_variant	Pathogenic	ClinVar	BS_D09VWF8H	NA	NA	NA	NA	NA	neutral	0.42	0.42	1.00604	1	0.106667	2	1	1	No LOH	BS_G5QBBHDV	1.74	NA	NA
BS_SZYRB89G	SMARCB1	chr22	23825375	CG	C	c.950del	p.Gly317AspfsTer3	frameshift_variant	Likely_pathogenic	InterVar	BS_19EJ85F8	NA	NA	NA	NA	NA	neutral	0.36	0.72	4.39278	0.000163282	0.343333	2	1	1	No LOH	NA	NA	NA	NA
BS_T3FD64Z7	MUTYH	chr1	45332445	C	T	c.650G>A	p.Arg217His	missense_variant	Pathogenic	ClinVar	BS_KSRYKCDE	NA	NA	NA	NA	NA	neutral	0.46	0.48	1.04852	1	0.065	2	1	1	No LOH	NA	NA	NA	NA
BS_T3FD64Z7	NF1	chr17	31350248	CT	C	c.7389del	p.Thr2464LeufsTer25	frameshift_variant	Pathogenic	ClinVar	BS_KSRYKCDE	NA	NA	NA	NA	NA	neutral	0.44	0.54	1.4597	0.488362	0.164615	2	1	1	No LOH	NA	NA	NA	NA
BS_T3VJQSYM	NF1	chr17	31326172	AC	A	c.5190del	p.Leu1731TrpfsTer3	frameshift_variant	Likely_pathogenic	InterVar	BS_ZHJFX6C9	NA	NA	NA	NA	NA	neutral	0.55	0.6	1.20136	0.821967	0.212727	2	1	1	No LOH	BS_49VCQD19	0.06	NA	NA
BS_T5WVTGV8	MPL	chr1	43346630	G	C	c.1165+1G>C	NA	splice_donor_variant	Likely_pathogenic	ClinVar	BS_3DYRAZE7	NA	NA	NA	NA	NA	neutral	0.65	0.64	0.942869	1	NA	2	1	1	No LOH	BS_HSHN8PBB	0.27	NA	NA
BS_T77MXWTX	BRCA2	chr13	32362521	A	G	c.7806-2A>G	NA	splice_acceptor_variant	Pathogenic	ClinVar	BS_F064HMTP	NA	NA	NA	NA	NA	neutral	0.56	0.49	0.780862	0.656287	0.01	2	1	1	No LOH	BS_9XVACXP0	-1.15	NA	NA
BS_TARPGT44	TSC1	chr9	132921367	G	A	c.733C>T	p.Arg245Ter	stop_gained	Pathogenic	ClinVar	BS_W9P0PFDH	NA	NA	NA	NA	NA	neutral	0.52	0.95	16.7933	7.06844e-06	0.415	2	1	1	LOH-VAF	BS_AVYNZHSB	-1.43	NA	NA
BS_TE01WW4M	FANCC	chr9	95117318	G	A	c.1069C>T	p.Gln357Ter	stop_gained	Pathogenic	ClinVar	BS_1JMTTKMK	NA	NA	NA	NA	NA	neutral	0.58	0.47	0.623571	0.32098	0.115	2	1	1	No LOH	BS_HZE3KYZ1	-0.71	NA	NA
BS_TG80SF4Z	RMRP	chr9	35658029	C	CTTCACAGA	NA	NA	upstream_gene_variant	Likely_pathogenic	ClinVar	BS_MFTAVQ5C	NA	NA	NA	NA	NA	neutral	0.5	0.23	0.310455	0.0204804	0.27	2	1	1	LOH-VAF	BS_8ZP3CBQA	0.51	NA	NA
BS_THDBV4G0	BRIP1	chr17	61801348	C	G	c.1045G>C	p.Ala349Pro	missense_variant	Pathogenic	ClinVar	BS_B9QP40ER	NA	NA	NA	NA	NA	neutral	0.5	0.17	0.20339	0.000496769	0.3175	2	1	1	LOH-VAF	BS_XZM79E42	-0.92	NA	NA
BS_THDBV4G0	ELP1	chr9	108912363	GAC	G	c.1088_1089del	p.Cys363SerfsTer9	frameshift_variant	Likely_pathogenic	InterVar	BS_B9QP40ER	NA	NA	NA	NA	NA	neutral	0.38	0.49	1.59291	0.314256	0.05	2	1	1	No LOH	BS_XZM79E42	-0.41	7316-409	-2.1619
BS_TQYACCGG	PTCH1	chr9	95461919	T	TC	c.2639dup	p.Val881SerfsTer15	frameshift_variant	Likely_pathogenic	InterVar	BS_PVZJCXS1	NA	NA	NA	NA	NA	loss	0.61	0.91	6.67529	0.0006454	0.4625	1	1	0	LOH-VAF	BS_BVSW4GTG	-0.84	NA	NA
BS_TV8HD883	RECQL4	chr8	144513610	G	A	c.2161C>T	p.Arg721Ter	stop_gained	Pathogenic	ClinVar	BS_9M49SGAQ	NA	NA	NA	NA	NA	neutral	0.5	0.48	0.937996	1	0.02	3	2	1	No LOH	BS_RGSMX7QD	-1.18	NA	NA
BS_V733WCVK	ERCC2	chr19	45364832	CCTCA	C	c.594+2_594+5del	NA	splice_donor_variant&splice_donor_5th_base_variant&intron_variant	Pathogenic	ClinVar	BS_5V2XCW17	NA	NA	NA	NA	NA	loss	0.64	0.52	0.624799	0.364504	0.02	1	1	0	LOH-CNVKit	BS_SDCNP7MW	-0.53	7316-2648	-0.330488
BS_VN983YRH	BLM	chr15	90765319	C	T	c.2098C>T	p.Gln700Ter	stop_gained	Pathogenic	ClinVar	BS_CPYV7AHD	NA	NA	NA	NA	NA	neutral	0.48	0.47	0.937167	1	0.09	2	1	1	No LOH	BS_9BJARSX3	-1.1	NA	NA
BS_VNBX1SEV	BRIP1	chr17	61716051	G	A	c.2392C>T	p.Arg798Ter	stop_gained	Pathogenic	ClinVar	BS_SK4H5MJQ	NA	NA	NA	NA	NA	neutral	0.56	0.47	0.699526	0.448843	0.055	2	1	1	No LOH	BS_NPA6CZQF	-0.08	NA	NA
BS_W4ZEEWZA	WAS	chrX	48688705	TC	T	c.982del	p.Arg328GlyfsTer117	frameshift_variant	Likely_pathogenic	InterVar	BS_11PGDQ89	NA	NA	NA	NA	NA	neutral	0.2	NA	NA	NA	0.34	NA	NA	NA	NA	NA	NA	NA	NA
BS_W75GCHPW	TERT	chr5	1294549	C	CG	c.336dup	p.Glu113ArgfsTer79	frameshift_variant	Pathogenic	ClinVar	BS_SWHQ8FDW	NA	NA	NA	NA	NA	neutral	0.31	0.04	0.0940756	0.000391374	0.286667	2	1	1	LOH-VAF	BS_J483EMFP	-0.62	NA	NA
BS_W75GCHPW	TP53	chr17	7675232	G	A	c.380C>T	p.Ser127Phe	missense_variant	Likely_pathogenic	ClinVar	BS_SWHQ8FDW	NA	NA	NA	NA	NA	neutral	0.29	0.9	21.3704	1.00901e-08	0.48	2	1	1	LOH-VAF	BS_J483EMFP	-0.49	NA	NA
BS_WCQW99V3	MPL	chr1	43340042	C	T	c.769C>T	p.Arg257Cys	missense_variant	Pathogenic	ClinVar	BS_MWXDJFWW	NA	NA	NA	NA	NA	neutral	0.41	0.56	1.77112	0.203834	0.06	2	1	1	No LOH	BS_PRR8K9GE	0.45	NA	NA
BS_WKD534RB	PRF1	chr10	70598675	A	C	c.1046T>G	p.Leu349Arg	missense_variant	Likely_pathogenic	InterVar	BS_TRGECFNP	NA	NA	NA	NA	NA	neutral	0.17	NA	NA	NA	0.19	NA	NA	NA	NA	NA	NA	NA	NA
BS_WMVYQREN	GJB2	chr13	20188950	C	T	c.632G>A	p.Cys211Tyr	missense_variant	Likely_pathogenic	ClinVar	BS_JB3J82ZK	NA	NA	NA	NA	NA	neutral	0.58	0.55	0.889516	0.835533	0.05	2	1	1	No LOH	BS_7327SDAQ	0.13	NA	NA
BS_WMVYQREN	MSH3	chr5	80665358	C	T	c.574C>T	p.Gln192Ter	stop_gained	Pathogenic	ClinVar	BS_JB3J82ZK	NA	NA	NA	NA	NA	loss	0.5	0.91	10.3823	5.09056e-05	0.456667	1	1	0	LOH-VAF	BS_7327SDAQ	-2.45	NA	NA
BS_WP9M8J6W	RAD51D	chr17	35119114	G	GTT	c.140_141insAA	p.Tyr47Ter	stop_gained&frameshift_variant	Pathogenic	ClinVar	BS_BD4RQ1G0	NA	NA	NA	NA	NA	neutral	0.34	0.5	1.9185	0.12541	NA	2	1	1	No LOH	BS_M9C4RY4P	1.53	NA	NA
BS_X0XM8PYJ	NF2	chr22	29673477	CAGAG	C	c.1334_1337del	p.Glu445GlyfsTer9	frameshift_variant	Pathogenic	ClinVar	BS_E24CBV73	NA	NA	NA	NA	NA	neutral	0.45	0.67	2.43364	0.0321891	0.29	1	1	0	LOH-CNVKit	NA	NA	NA	NA
BS_X7EQKJZH	BUB1B	chr15	40208770	G	GAAAACCCTACTCA	c.2143_2143+1insAAAACCCTACTCA	p.Ser720LysfsTer37	frameshift_variant&splice_region_variant	Likely_pathogenic	InterVar	BS_T97EP8H0	NA	NA	NA	NA	NA	neutral	0.29	NA	NA	NA	0.0925	NA	NA	NA	NA	NA	NA	NA	NA
BS_XCA92FF3	NF1	chr17	31182563	TA	T	c.789del	p.Ala264GlnfsTer17	frameshift_variant	Likely_pathogenic	InterVar	BS_NJV6A585	c.2530C>T	p.Leu844Phe	0.105691	Missense_Mutation	Unknown	neutral	0.52	0.55	1.11392	0.853898	0.0737895	2	1	1	No LOH	BS_9HA238XS	0.18	NA	NA
BS_XCA92FF3	SLX4	chr16	3591038	TC	T	c.2599del	p.Glu867LysfsTer25	frameshift_variant	Likely_pathogenic	InterVar	BS_NJV6A585	NA	NA	NA	NA	NA	neutral	0.61	0.5	0.654433	0.331145	0.07	2	1	1	No LOH	BS_9HA238XS	-0.63	NA	NA
BS_XCKDRRYT	BAP1	chr3	52404529	G	A	c.1174C>T	p.Gln392Ter	stop_gained	Pathogenic	ClinVar	BS_MW74GF38	NA	NA	NA	NA	NA	loss	0.5	0.94	14.6707	1.59957e-05	0.44	1	1	0	LOH-VAF	BS_5AF6ZNJF	-3.07	NA	NA
BS_XHT3F34T	TP53	chr17	7675145	CGGGTGCCGGGCGG	C	c.454_466del	p.Pro152AlafsTer14	frameshift_variant	Pathogenic	ClinVar	BS_G9MQM1KK	NA	NA	NA	NA	NA	neutral	0.35	0.42	1.36491	0.548864	0.02	2	1	1	No LOH	BS_ZD5HN296	-0.62	7316-445	-0.790067
BS_XKHY9A6D	BRCA2	chr13	32380043	C	T	c.9154C>T	p.Arg3052Trp	missense_variant	Pathogenic	ClinVar	BS_3BMGF6GN	NA	NA	NA	NA	NA	loss	0.44	0.42	0.91768	1	0.196667	1	1	0	LOH-CNVKit	BS_X23724NJ	-0.88	NA	NA
BS_XM3ER1N6	TP53	chr17	7675189	G	C	c.423C>G	p.Cys141Trp	missense_variant	Likely_pathogenic	ClinVar, upgraded to P/LP following manual review	BS_18RH1034	NA	NA	NA	NA	NA	neutral	0.54	0.65	1.64313	0.0594348	NA	1	1	0	LOH-CNVKit	BS_F9Y4Z92G	-0.44	NA	NA
BS_XN449RAJ	ATM	chr11	108241292	A	G	c.497-2661A>G	NA	intron_variant	Pathogenic	ClinVar	BS_CGCNC41M	NA	NA	NA	NA	NA	neutral	0.46	0.46	0.994236	1	0.138333	2	1	1	No LOH	BS_X91K8KMG	0.56	NA	NA
BS_XQ0Y2PMV	CHEK2	chr22	28709998	ATACT	A	c.846+4_846+7del	NA	splice_donor_5th_base_variant&intron_variant	Pathogenic	ClinVar	BS_MW63FCZC	NA	NA	NA	NA	NA	neutral	0.73	0.5	0.374204	0.0338717	0.16	2	1	1	No LOH	BS_FEV5A0HN	-0.03	NA	NA
BS_XR81Q21W	NF1	chr17	31206257	G	A	c.1278G>A	p.Trp426Ter	stop_gained	Pathogenic	ClinVar	BS_6Z213H2V	NA	NA	NA	NA	NA	neutral	0.56	0.59	1.16145	0.813522	0.088	2	1	1	No LOH	NA	NA	NA	NA
BS_Y2Z06EDG	SUFU	chr10	102592655	C	CT	c.528_529insT	p.Met177TyrfsTer30	frameshift_variant	Likely_pathogenic	InterVar	BS_3J4T2YYW	NA	NA	NA	NA	NA	neutral	0.63	0.94	8.70786	0.00187383	0.454828	2	1	1	LOH-VAF	NA	NA	NA	NA
BS_YCT0FK91	FANCA	chr16	89744977	CCTT	C	c.3605_3607del	p.Glu1202del	inframe_deletion	Likely_pathogenic	ClinVar	BS_0RF0G9SQ	NA	NA	NA	NA	NA	neutral	0.58	0.5	0.716566	0.538066	0.07	2	1	1	No LOH	BS_GNV89A5P	-0.46	NA	NA
BS_Z6GF2TDX	TSC2	chr16	2080179	C	T	c.3412C>T	p.Arg1138Ter	stop_gained	Pathogenic	ClinVar	BS_5Y2Q63Y4	NA	NA	NA	NA	NA	neutral	0.48	0.54	1.30523	0.568892	0.126667	2	1	1	No LOH	BS_AG3D3435	-1.12	NA	NA
BS_Z82320N1	ERCC4	chr16	13947991	C	T	c.2395C>T	p.Arg799Trp	missense_variant	Pathogenic	ClinVar	BS_RCAZ62J7	NA	NA	NA	NA	NA	neutral	0.58	0.39	0.472822	0.0746536	0.14	2	1	1	No LOH	BS_A89VAPVV	0.74	NA	NA
BS_ZH666SJW	GJB2	chr13	20189299	C	T	c.283G>A	p.Val95Met	missense_variant	Pathogenic	ClinVar	BS_5BMNK8SY	NA	NA	NA	NA	NA	loss	0.56	0.5	0.801792	0.678318	0	1	1	0	LOH-CNVKit	NA	NA	NA	NA
BS_ZM9EYYDT	TSC2	chr16	2070571	G	A	c.1832G>A	p.Arg611Gln	missense_variant	Pathogenic	ClinVar	BS_01Y5F4PN	NA	NA	NA	NA	NA	neutral	0.55	0.71	1.97884	0.16807	0.21	2	1	1	No LOH	BS_JG9JZTA9	0.8	NA	NA
BS_ZMW21B7R	ERCC2	chr19	45357328	TG	T	c.1420del	p.His474ThrfsTer10	frameshift_variant	Likely_pathogenic	InterVar	BS_SMCPASF0	NA	NA	NA	NA	NA	neutral	0.45	0.44	0.93445	1	0.18	2	1	1	No LOH	BS_MF9X3PKH	-1.98	NA	NA
BS_ZP36WDVS	ATM	chr11	108331884	CTCTAGAATT	C	c.7638_7646del	p.Arg2547_Ser2549del	inframe_deletion	Pathogenic	ClinVar	BS_XJZQA3AP	NA	NA	NA	NA	NA	neutral	0.5	0.39	0.63895	0.326935	0.186667	2	1	1	No LOH	BS_WMEHNDSK	0.31	NA	NA
BS_ZP36WDVS	ERCC3	chr2	127272934	CT	C	c.1757del	p.Gln586ArgfsTer25	frameshift_variant	Pathogenic	ClinVar	BS_XJZQA3AP	NA	NA	NA	NA	NA	neutral	0.52	0.44	0.733935	0.5226	0.09	2	1	1	No LOH	BS_WMEHNDSK	0.31	NA	NA
BS_ZQY1P7NR	NF1	chr17	31338739	C	A	c.6855C>A	p.Tyr2285Ter	stop_gained	Pathogenic	ClinVar	BS_CDKC1E2B	NA	NA	NA	NA	NA	neutral	0.56	0.52	0.865692	0.840064	0.111667	2	1	1	No LOH	BS_NDC69214	-0.15	NA	NA
BS_ZVFTWY6Y	NF2	chr22	29642254	TG	T	c.417del	p.Leu140SerfsTer34	frameshift_variant	Likely_pathogenic	InterVar	BS_NS8G0465	NA	NA	NA	NA	NA	neutral	0.61	0.89	5.21016	0.00125585	0.335	2	1	1	LOH-VAF	BS_CQEETJ66	-0.54	NA	NA
BS_ZVXHWM3N	POLE	chr12	132677419	G	A	c.745C>T	p.Arg249Ter	stop_gained	Pathogenic	ClinVar	BS_MHT5C2AP	NA	NA	NA	NA	NA	neutral	0.61	0.47	0.569696	0.275384	NA	2	1	1	No LOH	BS_9E7YVFJM	-0.1	NA	NA
BS_ZX3ZSN8F	CREBBP	chr16	3729209	TG	T	c.5837del	p.Pro1946HisfsTer30	frameshift_variant	Pathogenic	ClinVar	BS_G4EX0H98	NA	NA	NA	NA	NA	neutral	0.2	NA	NA	NA	0.242	NA	NA	NA	NA	NA	NA	NA	NA
BS_ZY319KJ4	ATM	chr11	108330308	G	GA	c.7406dup	p.Asn2469LysfsTer13	frameshift_variant	Pathogenic	ClinVar	BS_W2QCHQ7E	NA	NA	NA	NA	NA	neutral	0.51	0.49	0.905866	0.859852	0.335714	2	1	1	No LOH	NA	NA	7316-161	0.32672

## Sheet: TableS11B-germline_sv
Table S11B. Matched tumor second hits and differential expression in CPG P/LP structural variant carriers
Kids First Biospecimen ID normal	Chromosome	Start	End	Length	Type	Classification	Hugo Symbol all	Hugo Symbol	Kids First Biospecimen ID tumor	HGVSc tumor	HGVSp tumor	VAF tumor	Variant Classification tumor	ONCOGENIC	CNV status somatic	gene LOH	LOH status	Kids First Biospecimen ID rna	TPM z-score	sample id tumor	Total protein z-score
BS_29YQSB5E	chr1	10365920	10380761	14841	DEL	Likely_pathogenic	KIF1B	KIF1B	BS_ZSH09N84	NA	NA	NA	NA	NA	gain, loss	0.1575	No LOH	NA	NA	NA	NA
BS_44WJZ1HP	chr22	29601424	29604338	2914	DEL	Pathogenic	NF2	NF2	BS_E8SJ36A6	NA	NA	NA	NA	NA	neutral	0.246667	LOH	BS_Q2T9ZRM0	-1.79	NA	NA
BS_5ESEHG0A	chr17	42337696	42338772	1076	DEL	Likely_pathogenic	STAT3	STAT3	BS_SFZ3A07S	NA	NA	NA	NA	NA	neutral	0.214	LOH	BS_BHR08WGW	NA	NA	NA
BS_7CBZW7P6	chr2	47409614	47421535	11921	DEL	Pathogenic	MSH2	MSH2	BS_S0T3CQ97	NA	NA	NA	NA	NA	neutral	0.392973	LOH	BS_29X4ZX6Q	-2.11	NA	NA
BS_874XHFP7	chr22	28660786	28732535	71749	DUP	Pathogenic	CHEK2;TTC28	CHEK2	BS_KPWRDRFP	NA	NA	NA	NA	NA	neutral	0.2	No LOH	BS_JFEZA9KE	2.08	NA	NA
BS_88B4WV6J	chr3	14160079	14170191	10112	DEL	Likely_pathogenic	XPC	XPC	BS_NHRNZRQV	NA	NA	NA	NA	NA	neutral	0.02	No LOH	BS_GPEGRCCT	-1.07	NA	NA
BS_AYFJ1B57	chr7	5989301	5994272	4950	DEL	Pathogenic	PMS2	PMS2	BS_02YBZSBY	NA	NA	NA	NA	NA	neutral	0.133333	No LOH	BS_HJRTC9JQ	-2.04	NA	NA
BS_CZGNQ9KQ	chr17	30664701	32080800	1416099	DEL	Pathogenic	CRLF3, ATAD5, TEFM, ADAP2, RNF135, LOC107984974, NF1, OMG, EVI2B, EVI2A, RAB11FIP4, COPRS, UTP6, SUZ12, LRRC37B	NF1	BS_Z7R92XX6	c.2446C>T	p.Arg816Ter	0.263158	Nonsense_Mutation	Likely Oncogenic	loss	NA	No LOH	BS_KX6J8TRK	-2.95	NA	NA
BS_E0H9DHVX	chr5	80855820	80867453	11633	DEL	Likely_pathogenic	MSH3	MSH3	BS_70FKSKM9	NA	NA	NA	NA	NA	neutral	0.0616667	No LOH	BS_K81DR8XG	-2.48	NA	NA
BS_GTY5J0S4	chr17	7674611	7681757	7146	DUP	Pathogenic	TP53	TP53	BS_1Y62MR17	NA	NA	NA	NA	NA	neutral	NA	No LOH	NA	NA	NA	NA
BS_HQEFFVM1	chr10	102541403	102551733	10330	DEL	Pathogenic	SUFU	SUFU	BS_PJ08ZW9A	NA	NA	NA	NA	NA	neutral	0.455	LOH	BS_7XQRH69M	-1.77	NA	NA
BS_JQB0CTE7	chr22	28696570	28701967	5397	DEL	Pathogenic	CHEK2	CHEK2	BS_Z4Q8RH5M	NA	NA	NA	NA	NA	neutral	0.1525	No LOH	BS_66ABA973	-1.41	NA	NA
BS_JWETX0BH	chr6	26092952	26093876	924	DEL	Likely_pathogenic	HFE	HFE	BS_79NQJZ09	NA	NA	NA	NA	NA	neutral	0.45	LOH	BS_JS95PE0J	NA	7316-1774	0.193283
BS_PFE6M2EW	chr17	31270360	31774532	504172	DEL	Pathogenic	NF1, OMG, EVI2B, EVI2A, RAB11FIP4	NF1	BS_YH4DYNQ2	NA	NA	NA	NA	NA	neutral	0.025	LOH	BS_5CMGN56B	-1.09	NA	NA
BS_S75EZJDW	chr2	47402401	47422500	20099	DEL	Pathogenic	MSH2	MSH2	BS_P3PF53V8	NA	NA	NA	NA	NA	neutral	0.355	LOH	BS_Z8YZ6QGS	-2.64	NA	NA
BS_SG7EPZ4W	chr22	28696570	28701967	5397	DEL	Pathogenic	CHEK2	CHEK2	BS_F4D169Q7	NA	NA	NA	NA	NA	neutral	0.175	No LOH	BS_EFEZB0ZH	-1.2	NA	NA
BS_TTVB22NF	chr11	108342879	108348913	6034	DEL	Pathogenic	ATM	ATM	BS_SE82EQF8	NA	NA	NA	NA	NA	neutral	0.13	No LOH	BS_2YCJV2VV	-0.29	NA	NA
BS_XRF8D151	chr7	96233528	96236756	3228	DEL	Pathogenic	SLC25A13	SLC25A13	BS_KYG3H6C6	NA	NA	NA	NA	NA	neutral	0.0542105	No LOH	BS_S50KQEXV	NA	7316-2172	-1.99834
