# Supplementary material for: Germline pathogenic variation impacts somatic alterations and patient outcomes in pediatric CNS tumors
Source: medRxiv. 2025 Jul 23:2025.02.04.25321499. Originally published 2025 Feb 6. Preprint. [Version 2] doi: 10.1101/2025.02.04.25321499 (PMC11838646; doi:10.1101/2025.02.04.25321499)
Supplement: Supplement 13 [file media-13.xlsx]

## Sheet: TableS12
Table S12. P/LP associated differentially methylated probes in P/LP carriers versus non-carriers
Kids First Biospecimen ID normal	Kids First Biospecimen ID methyl	plot group	subgroup	Hugo Symbol	variant chr	variant position	ref	alt	variant classification	Probe ID	probe position	probe gene feature	probe transcript id	canonical	beta value sample	variant probe dist	mean beta group	beta diff group	sample beta zscore group	methyl status	Kids First Biospecimen ID rna	TPM z-score
BS_TTVB22NF	BS_7GRCE406	Low-grade glioma	Low-grade glioma	ATM	chr11	108342879	NA	NA	DEL	cg24027342	108260882	intron	ENST00000278616	No	0.001643	81997	0.636835	-0.635192	-11.524	hypomethylated	BS_2YCJV2VV	-0.29
BS_98RN7Y9D	BS_FYGC4GN0	Low-grade glioma	Low-grade glioma	TERT	chr5	1278640	C	T	splice_donor_variant	cg23498254	1270037	intron	ENST00000310581	Yes	0.282176	8603	0.830743	-0.548567	-6.00462	hypomethylated	BS_DPF1CX0G	-0.3
BS_V733WCVK	BS_GF7FB4B8	Ependymoma	Ependymoma	ERCC2	chr19	45364832	CCTCA	C	splice_donor_variant&splice_donor_5th_base_variant&intron_variant	cg03824813	45359042	intron	ENST00000684458	No	0.684606	5790	0.901848	-0.217242	-5.89122	hypomethylated	BS_SDCNP7MW	-0.53
BS_S75EZJDW	BS_RJMW12ZA	Other high-grade glioma	Other high-grade glioma	MSH2	chr2	47402401	NA	NA	DEL	cg23898128	47406077	intron	ENST00000233146	Yes	0.399388	-3676	0.845466	-0.446078	-5.44143	hypomethylated	BS_Z8YZ6QGS	-2.64
BS_40QCA1MC	BS_96M9C6B5	Mixed neuronal-glial tumor	Mixed neuronal-glial tumor	NF1	chr17	31357308	C	T	stop_gained	cg24425628	31298608	intron	ENST00000579081	No	0.296921	58700	0.817066	-0.520146	-5.23753	hypomethylated	BS_P277RYX5	-2.1
BS_63JFFF51	BS_Y9VSZFYK	Ependymoma	Ependymoma	SLX4	chr16	3591125	TC	T	frameshift_variant	cg24228281	3592844	exon	ENST00000294008	Yes	0.769977	-1719	0.917464	-0.147486	-5.05386	hypomethylated	BS_QXKRN6CR	-0.86
BS_40QCA1MC	BS_96M9C6B5	Mixed neuronal-glial tumor	Mixed neuronal-glial tumor	NF1	chr17	31357308	C	T	stop_gained	cg20368567	31322943	intron	ENST00000581113	No	0.594245	34365	0.86847	-0.274225	-4.96075	hypomethylated	BS_P277RYX5	-2.1
BS_AYFJ1B57	BS_MQ55A0TN	Other high-grade glioma	Other high-grade glioma	PMS2	chr7	5989301	NA	NA	DEL	cg26374294	5984421	intron	ENST00000265849	Yes	0.769395	4880	0.922926	-0.153531	-4.65598	hypomethylated	BS_HJRTC9JQ	-2.04
BS_D7AKEXHJ	BS_XKSDEG8D	Low-grade glioma	Low-grade glioma	EZH2	chr7	148814129	G	A	missense_variant	cg05430748	148811872	intron	ENST00000320356	Yes	0.347659	2257	0.790856	-0.443197	-4.4187	hypomethylated	BS_WCRKYV0T	-1.42
BS_S75EZJDW	BS_RJMW12ZA	Other high-grade glioma	Other high-grade glioma	MSH2	chr2	47402401	NA	NA	DEL	cg22277765	47407857	intron	ENST00000233146	Yes	0.6618	-5456	0.802576	-0.140776	-4.36731	hypomethylated	BS_Z8YZ6QGS	-2.64
BS_V733WCVK	BS_GF7FB4B8	Ependymoma	Ependymoma	ERCC2	chr19	45364832	CCTCA	C	splice_donor_variant&splice_donor_5th_base_variant&intron_variant	cg17212420	45363673	intron	ENST00000391941	No	0.523537	1159	0.785666	-0.26213	-4.27229	hypomethylated	BS_SDCNP7MW	-0.53
BS_G113MX63	BS_5V730EQB	Atypical Teratoid Rhabdoid Tumor	Atypical Teratoid Rhabdoid Tumor	MSH6	chr2	47800909	C	T	missense_variant	cg03669936	47809687	exon	ENST00000652107	No	0.579029	-8778	0.812087	-0.233058	-4.14265	hypomethylated	BS_90B22NGP	-1.73
BS_63JFFF51	BS_Y9VSZFYK	Ependymoma	Ependymoma	SLX4	chr16	3591125	TC	T	frameshift_variant	cg22413215	3599875	intron	ENST00000294008	Yes	0.837641	-8750	0.915654	-0.0780129	-4.12611	hypomethylated	BS_QXKRN6CR	-0.86
BS_JQB0CTE7	BS_CBT428EZ	Low-grade glioma	Low-grade glioma	CHEK2	chr22	28696570	NA	NA	DEL	cg00881963	28735133	promoter	ENST00000348295	No	0.807868	-38563	0.897243	-0.0893757	-4.09117	hypomethylated	BS_66ABA973	-1.41
BS_S75EZJDW	BS_RJMW12ZA	Other high-grade glioma	Other high-grade glioma	MSH2	chr2	47402401	NA	NA	DEL	cg12073619	47407645	intron	ENST00000233146	Yes	0.727273	-5244	0.858486	-0.131213	-4.07778	hypomethylated	BS_Z8YZ6QGS	-2.64
BS_P4Z4YP0P	BS_XPBRB9S7	Other high-grade glioma	Other high-grade glioma	APC	chr5	112839514	T	A	missense_variant	cg11709874	112777633	intron	ENST00000257430	Yes	0.508055	61881	0.863001	-0.354946	-4.07694	hypomethylated	BS_R5SNFB5B	-1.55
BS_0Y1Y2WA4	BS_VJPVRGDA	Ependymoma	Ependymoma	SDHA	chr5	240396	G	T	stop_gained	cg04481584	231694	intron	ENST00000264932	Yes	0.580854	8702	0.846239	-0.265385	-4.05369	hypomethylated	BS_W80TJC27	-1.81
BS_0754AZX0	BS_NJTKA8YR	Other high-grade glioma	Other high-grade glioma	MSH6	chr2	47804908	A	G	splice_acceptor_variant	cg16979981	47807515	3' UTR	ENST00000673637	No	0.205207	-2607	0.701593	-0.496386	-4.05096	hypomethylated	BS_W9N9844Q	-1.7
BS_0754AZX0	BS_NJTKA8YR	Other high-grade glioma	Other high-grade glioma	MSH6	chr2	47805662	C	G	missense_variant	cg16979981	47807515	3' UTR	ENST00000673637	No	0.205207	-1853	0.701593	-0.496386	-4.05096	hypomethylated	BS_W9N9844Q	-1.7
BS_0754AZX0	BS_NJTKA8YR	Other high-grade glioma	Other high-grade glioma	MSH6	chr2	47806281	C	A	missense_variant	cg16979981	47807515	3' UTR	ENST00000673637	No	0.205207	-1234	0.701593	-0.496386	-4.05096	hypomethylated	BS_W9N9844Q	-1.7
BS_40QCA1MC	BS_96M9C6B5	Mixed neuronal-glial tumor	Mixed neuronal-glial tumor	FANCD2	chr3	10041646	C	G	stop_gained	cg10848318	10064685	intron	ENST00000287647	No	0.600635	-23039	0.83771	-0.237075	-3.99724	hypomethylated	BS_P277RYX5	0.89
BS_40QCA1MC	BS_96M9C6B5	Mixed neuronal-glial tumor	Mixed neuronal-glial tumor	NF1	chr17	31357308	C	T	stop_gained	cg19092436	31377800	3' UTR	ENST00000689464	No	0.634016	-20492	0.850415	-0.216398	-3.98133	hypomethylated	BS_P277RYX5	-2.1
BS_QGEEVNAS	BS_8KS2BZR5	Mixed neuronal-glial tumor	Mixed neuronal-glial tumor	ERCC2	chr19	45352235	G	A	missense_variant	cg17212420	45363673	intron	ENST00000391941	No	0.585621	-11438	0.810877	-0.225256	-3.88151	hypomethylated	BS_WVS02TZK	-0.27
BS_ZP36WDVS	BS_THY47V4T	Other tumor	Other tumor	ATM	chr11	108331884	CTCTAGAATT	C	inframe_deletion	cg24991703	108230036	exon	ENST00000638443	No	0.633331	101848	0.87223	-0.2389	-3.87287	hypomethylated	BS_WMEHNDSK	0.31
BS_QMBK2FV7	BS_NBY54GNQ	Medulloblastoma	MB, SHH	RAD51D	chr17	35107380	T	TA	frameshift_variant	cg11314569	35092139	3' UTR	ENST00000345365	Yes	0.468848	15241	0.854933	-0.386084	-3.82741	hypomethylated	BS_M15PW2N0	-0.66
BS_0754AZX0	BS_NJTKA8YR	Other high-grade glioma	Other high-grade glioma	MSH6	chr2	47804908	A	G	splice_acceptor_variant	cg03669936	47809687	exon	ENST00000652107	No	0.643059	-4779	0.843853	-0.200795	-3.79675	hypomethylated	BS_W9N9844Q	-1.7
BS_0754AZX0	BS_NJTKA8YR	Other high-grade glioma	Other high-grade glioma	MSH6	chr2	47805662	C	G	missense_variant	cg03669936	47809687	exon	ENST00000652107	No	0.643059	-4025	0.843853	-0.200795	-3.79675	hypomethylated	BS_W9N9844Q	-1.7
BS_0754AZX0	BS_NJTKA8YR	Other high-grade glioma	Other high-grade glioma	MSH6	chr2	47806281	C	A	missense_variant	cg03669936	47809687	exon	ENST00000652107	No	0.643059	-3406	0.843853	-0.200795	-3.79675	hypomethylated	BS_W9N9844Q	-1.7
BS_G113MX63	BS_5V730EQB	Atypical Teratoid Rhabdoid Tumor	Atypical Teratoid Rhabdoid Tumor	MSH6	chr2	47800909	C	T	missense_variant	cg14868641	47716521	intron	ENST00000454137	No	0.283333	84388	0.451327	-0.167994	-3.65872	hypomethylated	BS_90B22NGP	-1.73
BS_CZGNQ9KQ	BS_3C7JKRKJ	Low-grade glioma	Low-grade glioma	NF1	chr17	30664701	NA	NA	DEL	cg24729955	31266619	intron	ENST00000579081	No	0.658451	-601918	0.827657	-0.169206	-3.62417	hypomethylated	BS_KX6J8TRK	-2.95
BS_44WJZ1HP	BS_DXKYMFRY	Meningioma	Meningioma	NF2	chr22	29601424	NA	NA	DEL	cg00317913	29602682	promoter	ENST00000413209	No	0.707673	-1258	0.87874	-0.171068	-3.62062	hypomethylated	BS_Q2T9ZRM0	-1.79
BS_ZX3ZSN8F	BS_GDF5WQV9	Medulloblastoma	Medulloblastoma	CREBBP	chr16	3729209	TG	T	frameshift_variant	cg03761291	3818187	intron	ENST00000262367	Yes	0.615262	-88978	0.772881	-0.157619	-3.61244	hypomethylated	NA	NA
BS_AYFJ1B57	BS_MQ55A0TN	Other high-grade glioma	Other high-grade glioma	PMS2	chr7	5989301	NA	NA	DEL	cg08513364	5994208	intron	ENST00000265849	Yes	0.50424	-4907	0.712443	-0.208203	-3.57255	hypomethylated	BS_HJRTC9JQ	-2.04
BS_YCT0FK91	BS_0E16EN6E	Medulloblastoma	Medulloblastoma	FANCA	chr16	89744977	CCTT	C	inframe_deletion	cg10011746	89798754	intron	ENST00000567621	No	0.784556	-53777	0.87761	-0.0930541	-3.56908	hypomethylated	BS_GNV89A5P	-0.46
BS_40QCA1MC	BS_96M9C6B5	Mixed neuronal-glial tumor	Mixed neuronal-glial tumor	NF1	chr17	31357308	C	T	stop_gained	cg20166548	31323024	intron	ENST00000581113	No	0.415259	34284	0.754966	-0.339707	-3.56423	hypomethylated	BS_P277RYX5	-2.1
BS_G113MX63	BS_5V730EQB	Atypical Teratoid Rhabdoid Tumor	Atypical Teratoid Rhabdoid Tumor	MSH6	chr2	47800909	C	T	missense_variant	cg21702478	47781128	intron	ENST00000652107	No	0.599702	19781	0.809682	-0.20998	-3.5493	hypomethylated	BS_90B22NGP	-1.73
BS_DCEAZ94R	BS_AKJHQQG3	Ependymoma	Ependymoma	NF1	chr17	31357308	C	T	stop_gained	cg13263104	31344275	intron	ENST00000689464	No	0.576181	13033	0.85737	-0.281189	-3.52706	hypomethylated	BS_KBT7MQ6H	1.09
BS_40QCA1MC	BS_96M9C6B5	Mixed neuronal-glial tumor	Mixed neuronal-glial tumor	NF1	chr17	31357308	C	T	stop_gained	cg23376470	31357059	3' UTR	ENST00000581790	No	0.567092	249	0.80603	-0.238937	-3.51578	hypomethylated	BS_P277RYX5	-2.1
BS_0754AZX0	BS_NJTKA8YR	Other high-grade glioma	Other high-grade glioma	MSH6	chr2	47804908	A	G	splice_acceptor_variant	cg21702478	47781128	intron	ENST00000652107	No	0.528496	23780	0.813668	-0.285171	-3.51457	hypomethylated	BS_W9N9844Q	-1.7
BS_0754AZX0	BS_NJTKA8YR	Other high-grade glioma	Other high-grade glioma	MSH6	chr2	47805662	C	G	missense_variant	cg21702478	47781128	intron	ENST00000652107	No	0.528496	24534	0.813668	-0.285171	-3.51457	hypomethylated	BS_W9N9844Q	-1.7
BS_0754AZX0	BS_NJTKA8YR	Other high-grade glioma	Other high-grade glioma	MSH6	chr2	47806281	C	A	missense_variant	cg21702478	47781128	intron	ENST00000652107	No	0.528496	25153	0.813668	-0.285171	-3.51457	hypomethylated	BS_W9N9844Q	-1.7
BS_98RN7Y9D	BS_FYGC4GN0	Low-grade glioma	Low-grade glioma	TERT	chr5	1278640	C	T	splice_donor_variant	cg19977628	1261957	intron	ENST00000310581	Yes	0.52357	16683	0.858552	-0.334982	-3.46731	hypomethylated	BS_DPF1CX0G	-0.3
BS_CZGNQ9KQ	BS_3C7JKRKJ	Low-grade glioma	Low-grade glioma	NF1	chr17	30664701	NA	NA	DEL	cg20166548	31323024	intron	ENST00000581113	No	0.454569	-658323	0.749584	-0.295015	-3.46313	hypomethylated	BS_KX6J8TRK	-2.95
BS_HQEFFVM1	BS_HR5ZGJ2N	Medulloblastoma	MB, SHH	SUFU	chr10	102541403	NA	NA	DEL	cg24335915	102589849	intron	ENST00000369899	No	0.769634	-48446	0.885302	-0.115668	-3.45033	hypomethylated	BS_7XQRH69M	-1.77
BS_E0H9DHVX	BS_MR7DZ7D0	Medulloblastoma	MB, SHH	MSH3	chr5	80855820	NA	NA	DEL	cg12826129	80745642	intron	ENST00000265081	Yes	0.694339	110178	0.871207	-0.176868	-3.43642	hypomethylated	BS_K81DR8XG	-2.48
BS_88B4WV6J	BS_1G2DAFZY	Low-grade glioma	Low-grade glioma	GJB2	chr13	20189166	C	T	missense_variant	cg19342952	20190187	promoter	ENST00000382848	Yes	0.525351	-1021	0.850641	-0.32529	-3.36502	hypomethylated	BS_GPEGRCCT	-0.52
BS_VN983YRH	BS_VJF77FPE	Low-grade glioma	Low-grade glioma	BLM	chr15	90765319	C	T	stop_gained	cg11068156	90749230	intron	ENST00000355112	Yes	0.442814	16089	0.789317	-0.346503	-3.35354	hypomethylated	BS_9BJARSX3	-1.1
BS_0754AZX0	BS_NJTKA8YR	Other high-grade glioma	Other high-grade glioma	MSH6	chr2	47804908	A	G	splice_acceptor_variant	cg25117333	47804785	intron	ENST00000234420	Yes	0.555031	123	0.823934	-0.268903	-3.31435	hypomethylated	BS_W9N9844Q	-1.7
BS_0754AZX0	BS_NJTKA8YR	Other high-grade glioma	Other high-grade glioma	MSH6	chr2	47805662	C	G	missense_variant	cg25117333	47804785	intron	ENST00000234420	Yes	0.555031	877	0.823934	-0.268903	-3.31435	hypomethylated	BS_W9N9844Q	-1.7
BS_0754AZX0	BS_NJTKA8YR	Other high-grade glioma	Other high-grade glioma	MSH6	chr2	47806281	C	A	missense_variant	cg25117333	47804785	intron	ENST00000234420	Yes	0.555031	1496	0.823934	-0.268903	-3.31435	hypomethylated	BS_W9N9844Q	-1.7
BS_751B2CF8	BS_39499N16	Mesenchymal tumor	Mesenchymal tumor	POLE	chr12	132642548	AG	A	frameshift_variant	cg15843572	132672419	intron	ENST00000539215	No	0.368816	-29871	0.75495	-0.386134	-3.29551	hypomethylated	BS_9GJ23RHH	0.34
BS_98RN7Y9D	BS_FYGC4GN0	Low-grade glioma	Low-grade glioma	TERT	chr5	1278640	C	T	splice_donor_variant	cg10158850	1266030	intron	ENST00000310581	Yes	0.418682	12610	0.824204	-0.405522	-3.24121	hypomethylated	BS_DPF1CX0G	-0.3
BS_HQEFFVM1	BS_HR5ZGJ2N	Medulloblastoma	MB, SHH	SUFU	chr10	102541403	NA	NA	DEL	cg13732216	102580907	intron	ENST00000369899	No	0.705971	-39504	0.864864	-0.158892	-3.23114	hypomethylated	BS_7XQRH69M	-1.77
BS_7QH9BCJQ	BS_Q1AHDMR6	Medulloblastoma	MB, SHH	SUFU	chr10	102504332	C	G	stop_gained&splice_region_variant	cg01357317	102614092	intron	ENST00000369899	No	0.555128	-109760	0.809522	-0.254394	-3.21019	hypomethylated	BS_RCC8BXVE	-1.79
BS_98RN7Y9D	BS_FYGC4GN0	Low-grade glioma	Low-grade glioma	TERT	chr5	1278640	C	T	splice_donor_variant	cg04524431	1283235	intron	ENST00000656021	No	0.775495	-4595	0.901967	-0.126472	-3.19533	hypomethylated	BS_DPF1CX0G	-0.3
BS_AYFJ1B57	BS_MQ55A0TN	Other high-grade glioma	Other high-grade glioma	PMS2	chr7	5989301	NA	NA	DEL	cg02133350	5974403	intron	ENST00000265849	Yes	0.458786	14898	0.703464	-0.244677	-3.14971	hypomethylated	BS_HJRTC9JQ	-2.04
BS_FPB0JGKX	BS_8CN9JW34	Atypical Teratoid Rhabdoid Tumor	Atypical Teratoid Rhabdoid Tumor	LZTR1	chr22	20987555	C	T	synonymous_variant	cg16753851	20994623	exon	ENST00000495142	No	0.460118	-7068	0.768702	-0.308585	-3.14846	hypomethylated	BS_S71RJ8DH	0.57
BS_GJWAV3E5	BS_0E539XNH	Neurofibroma plexiform	Neurofibroma plexiform	NF1	chr17	31343008	G	C	splice_acceptor_variant	cg26432058	31337487	exon	ENST00000684998	No	0.679466	5521	0.852907	-0.17344	-3.09575	hypomethylated	BS_KE56MMY0	0.79
BS_GJWAV3E5	BS_0E539XNH	Neurofibroma plexiform	Neurofibroma plexiform	NF1	chr17	31343008	G	C	splice_acceptor_variant	cg23749448	31349339	intron	ENST00000356175	No	0.747687	-6331	0.87858	-0.130893	-3.08334	hypomethylated	BS_KE56MMY0	0.79
BS_CZGNQ9KQ	BS_3C7JKRKJ	Low-grade glioma	Low-grade glioma	NF1	chr17	30664701	NA	NA	DEL	cg01520325	31155099	intron	ENST00000356175	No	0.650662	-490398	0.833095	-0.182433	-3.077	hypomethylated	BS_KX6J8TRK	-2.95
BS_K7A7QW76	BS_P6BMPCE3	Low-grade glioma	Low-grade glioma	NF1	chr17	31261733	C	T	stop_gained	cg20277616	31374371	exon	ENST00000456735	No	0.71551	-112638	0.850332	-0.134822	-3.06487	hypomethylated	BS_YA8RBGD8	-2.09
BS_345M1B93	BS_1PD8RD2N	Mixed neuronal-glial tumor	Mixed neuronal-glial tumor	ABCB11	chr2	168996709	C	T	missense_variant	cg25044149	168921140	3' UTR	ENST00000650372	Yes	0.686644	75569	0.880301	-0.193657	-3.06149	hypomethylated	NA	NA
BS_WP9M8J6W	BS_PW40TSTA	Schwannoma	Schwannoma	RAD51D	chr17	35119114	G	GTT	stop_gained&frameshift_variant	cg12658751	35107074	intron	ENST00000585982	No	0.583161	12040	0.873318	-0.290157	-3.05851	hypomethylated	BS_M9C4RY4P	1.53
BS_ZVFTWY6Y	BS_3BKVEDV4	Schwannoma	Schwannoma	NF2	chr22	29642254	TG	T	frameshift_variant	cg09224817	29617798	intron	ENST00000672805	No	0.427676	24456	0.842702	-0.415027	-3.04412	hypomethylated	BS_CQEETJ66	-0.54
BS_GJWAV3E5	BS_0E539XNH	Neurofibroma plexiform	Neurofibroma plexiform	NF1	chr17	31343008	G	C	splice_acceptor_variant	cg19092436	31377800	3' UTR	ENST00000689464	No	0.719371	-34792	0.870948	-0.151577	-3.03712	hypomethylated	BS_KE56MMY0	0.79
BS_40QCA1MC	BS_96M9C6B5	Mixed neuronal-glial tumor	Mixed neuronal-glial tumor	FANCD2	chr3	10041646	C	G	stop_gained	cg02368412	10036348	intron	ENST00000287647	No	0.585704	5298	0.833423	-0.247719	-3.03365	hypomethylated	BS_P277RYX5	0.89
BS_G113MX63	BS_5V730EQB	Atypical Teratoid Rhabdoid Tumor	Atypical Teratoid Rhabdoid Tumor	MSH6	chr2	47800909	C	T	missense_variant	cg21240162	47781318	intron	ENST00000652107	No	0.754251	19591	0.847226	-0.092975	-3.02878	hypomethylated	BS_90B22NGP	-1.73
BS_44WJZ1HP	BS_DXKYMFRY	Meningioma	Meningioma	NF2	chr22	29601424	NA	NA	DEL	cg05136528	29683200	exon	ENST00000403999	No	0.851798	-81776	0.912237	-0.0604397	-3.0177	hypomethylated	BS_Q2T9ZRM0	-1.79
BS_GJWAV3E5	BS_0E539XNH	Neurofibroma plexiform	Neurofibroma plexiform	NF1	chr17	31343008	G	C	splice_acceptor_variant	cg19856701	31222456	exon	ENST00000431387	No	0.202338	120552	0.699208	-0.49687	-3.01528	hypomethylated	BS_KE56MMY0	0.79
BS_SGS26NXP	BS_8SWRSV8D	DIPG or DMG	DIPG or DMG	MSH2	chr2	47475171	G	C	missense_variant	cg13258091	47592955	intron	ENST00000644092	No	0.632098	-117784	0.80137	-0.169272	-3.015	hypomethylated	BS_VF5XWFXD	-0.09
BS_98RN7Y9D	BS_FYGC4GN0	Low-grade glioma	Low-grade glioma	TERT	chr5	1278640	C	T	splice_donor_variant	cg02153334	1290658	intron	ENST00000310581	Yes	0.827041	-12018	0.907696	-0.0806548	-3.01248	hypomethylated	BS_DPF1CX0G	-0.3
BS_98RN7Y9D	BS_FYGC4GN0	Low-grade glioma	Low-grade glioma	TERT	chr5	1278640	C	T	splice_donor_variant	cg16574643	1253764	exon	ENST00000484238	No	0.503705	24876	0.821386	-0.317681	-2.99855	hypomethylated	BS_DPF1CX0G	-0.3
BS_98RN7Y9D	BS_FYGC4GN0	Low-grade glioma	Low-grade glioma	TERT	chr5	1278640	C	T	splice_donor_variant	cg14595930	1260363	intron	ENST00000310581	Yes	0.563255	18277	0.80364	-0.240385	-2.99038	hypomethylated	BS_DPF1CX0G	-0.3
BS_ZP36WDVS	BS_THY47V4T	Other tumor	Other tumor	ATM	chr11	108331884	CTCTAGAATT	C	inframe_deletion	cg00978897	108230141	exon	ENST00000638443	No	0.449093	101743	0.804243	-0.35515	-2.96692	hypomethylated	BS_WMEHNDSK	0.31
BS_GJWAV3E5	BS_0E539XNH	Neurofibroma plexiform	Neurofibroma plexiform	NF1	chr17	31343008	G	C	splice_acceptor_variant	cg01520325	31155099	intron	ENST00000356175	No	0.761408	187909	0.866675	-0.105267	-2.96398	hypomethylated	BS_KE56MMY0	0.79
BS_E0H9DHVX	BS_MR7DZ7D0	Medulloblastoma	MB, SHH	MSH3	chr5	80855820	NA	NA	DEL	cg15612517	80736776	intron	ENST00000265081	Yes	0.21033	119044	0.553244	-0.342914	-2.9599	hypomethylated	BS_K81DR8XG	-2.48
BS_GJWAV3E5	BS_0E539XNH	Neurofibroma plexiform	Neurofibroma plexiform	NF1	chr17	31343008	G	C	splice_acceptor_variant	cg12712074	31155058	intron	ENST00000356175	No	0.707736	187950	0.844359	-0.136624	-2.95503	hypomethylated	BS_KE56MMY0	0.79
BS_HQEFFVM1	BS_HR5ZGJ2N	Medulloblastoma	MB, SHH	SUFU	chr10	102541403	NA	NA	DEL	cg22188448	102565837	intron	ENST00000369899	No	0.830603	-24434	0.893173	-0.0625696	-2.93052	hypomethylated	BS_7XQRH69M	-1.77
BS_2EAATK5V	BS_XERG58K3	Low-grade glioma	Low-grade glioma	NF1	chr17	31182594	CT	C	frameshift_variant	cg05109049	31314315	intron	ENST00000356175	No	0.384399	-131721	0.716253	-0.331853	-2.93021	hypomethylated	BS_6P50QTPP	-2.79
BS_GJWAV3E5	BS_0E539XNH	Neurofibroma plexiform	Neurofibroma plexiform	NF1	chr17	31343008	G	C	splice_acceptor_variant	cg20368567	31322943	intron	ENST00000581113	No	0.803644	20065	0.892664	-0.0890194	-2.92852	hypomethylated	BS_KE56MMY0	0.79
BS_XN449RAJ	BS_VC5CZD0N	Low-grade glioma	Low-grade glioma	ATM	chr11	108241292	A	G	intron_variant	cg17726328	108225767	exon	ENST00000683488	No	0.550567	15525	0.758081	-0.207514	-2.92554	hypomethylated	BS_X91K8KMG	0.56
BS_GJWAV3E5	BS_0E539XNH	Neurofibroma plexiform	Neurofibroma plexiform	NF1	chr17	31343008	G	C	splice_acceptor_variant	cg13808500	31337475	exon	ENST00000684998	No	0.680292	5533	0.858292	-0.178001	-2.92428	hypomethylated	BS_KE56MMY0	0.79
BS_63JFFF51	BS_Y9VSZFYK	Ependymoma	Ependymoma	RECQL4	chr8	144512562	C	G	splice_acceptor_variant	cg03144357	144516541	exon	ENST00000617875	Yes	0.238644	-3979	0.707129	-0.468484	-2.91203	hypomethylated	BS_QXKRN6CR	0.11
BS_GJWAV3E5	BS_0E539XNH	Neurofibroma plexiform	Neurofibroma plexiform	NF1	chr17	31343008	G	C	splice_acceptor_variant	cg06560836	31370535	intron	ENST00000356175	No	0.703842	-27527	0.833498	-0.129656	-2.91069	hypomethylated	BS_KE56MMY0	0.79
BS_7QH9BCJQ	BS_Q1AHDMR6	Medulloblastoma	MB, SHH	SUFU	chr10	102504332	C	G	stop_gained&splice_region_variant	cg19207017	102556306	intron	ENST00000369899	No	0.36262	-51974	0.80279	-0.44017	-2.90358	hypomethylated	BS_RCC8BXVE	-1.79
BS_GJWAV3E5	BS_0E539XNH	Neurofibroma plexiform	Neurofibroma plexiform	NF1	chr17	31343008	G	C	splice_acceptor_variant	cg04663956	31342738	intron	ENST00000582892	No	0.642476	270	0.81967	-0.177194	-2.8907	hypomethylated	BS_KE56MMY0	0.79
BS_HQEFFVM1	BS_HR5ZGJ2N	Medulloblastoma	MB, SHH	SUFU	chr10	102541403	NA	NA	DEL	cg18580385	102604761	intron	ENST00000369899	No	0.644753	-63358	0.827346	-0.182593	-2.87125	hypomethylated	BS_7XQRH69M	-1.77
BS_W75GCHPW	BS_W6A0VXVR	Atypical Teratoid Rhabdoid Tumor	Atypical Teratoid Rhabdoid Tumor	TERT	chr5	1294549	C	CG	frameshift_variant	cg07936144	1266524	exon	ENST00000503656	No	0.663613	28025	0.804919	-0.141305	-2.86802	hypomethylated	BS_J483EMFP	-0.62
BS_8Q2EAYJR	BS_FPDWC63C	Non-neoplastic tumor	Non-neoplastic tumor	ATM	chr11	108289006	A	AT	frameshift_variant	cg19892525	108286771	intron	ENST00000278616	No	0.425998	2235	0.646188	-0.22019	-2.85661	hypomethylated	BS_F5BZSF3Q	-1.71
BS_GJWAV3E5	BS_0E539XNH	Neurofibroma plexiform	Neurofibroma plexiform	NF1	chr17	31343008	G	C	splice_acceptor_variant	cg20166548	31323024	intron	ENST00000581113	No	0.571913	19984	0.78149	-0.209577	-2.8448	hypomethylated	BS_KE56MMY0	0.79
BS_PF6TP3FX	BS_GNAPV1MP	Medulloblastoma	Medulloblastoma	PMS2	chr7	5997387	T	TCTTCACACAC	frameshift_variant	cg19570749	5995943	intron	ENST00000469652	No	0.380563	1444	0.820005	-0.439443	-2.84466	hypomethylated	BS_TE0GVDNG	-0.29
BS_PF6TP3FX	BS_GNAPV1MP	Medulloblastoma	Medulloblastoma	PMS2	chr7	5997388	AGGGGG	A	frameshift_variant	cg19570749	5995943	intron	ENST00000469652	No	0.380563	1445	0.820005	-0.439443	-2.84466	hypomethylated	BS_TE0GVDNG	-0.29
BS_CKWQKB3A	BS_DY454V2Q	Schwannoma	Schwannoma	NF2	chr22	29671847	C	T	stop_gained	cg17682142	29609601	intron	ENST00000672805	No	0.498477	62246	0.837564	-0.339087	-2.83662	hypomethylated	BS_D5P6EZ1M	-1.19
BS_GJWAV3E5	BS_0E539XNH	Neurofibroma plexiform	Neurofibroma plexiform	NF1	chr17	31343008	G	C	splice_acceptor_variant	cg20860792	31337144	exon	ENST00000684998	No	0.535794	5864	0.790718	-0.254924	-2.82846	hypomethylated	BS_KE56MMY0	0.79
BS_K4XGEGW0	BS_884GB32R	Other high-grade glioma	Other high-grade glioma	TP53	chr17	7675994	C	A	splice_region_variant&synonymous_variant	cg12041075	7675994	promoter	ENST00000509690	No	0.225576	0	0.642821	-0.417245	-2.8232	hypomethylated	BS_V3Z3DB4N	-1.83
BS_HQEFFVM1	BS_HR5ZGJ2N	Medulloblastoma	MB, SHH	SUFU	chr10	102541403	NA	NA	DEL	cg17555496	102579728	intron	ENST00000369899	No	0.343463	-38325	0.749443	-0.40598	-2.82047	hypomethylated	BS_7XQRH69M	-1.77
BS_TTVB22NF	BS_7GRCE406	Low-grade glioma	Low-grade glioma	ATM	chr11	108342879	NA	NA	DEL	cg06879405	108345884	exon	ENST00000278616	No	0.40428	-3005	0.758162	-0.353882	-2.81249	hypomethylated	BS_2YCJV2VV	-0.29
BS_QMBK2FV7	BS_NBY54GNQ	Medulloblastoma	MB, SHH	RAD51D	chr17	35107380	T	TA	frameshift_variant	cg03654993	35093507	3' UTR	ENST00000345365	Yes	0.593358	13873	0.821807	-0.228449	-2.80972	hypomethylated	BS_M15PW2N0	-0.66
BS_F69GWP99	BS_DCWYQZP6	Low-grade glioma	SEGA	MUTYH	chr1	45332445	C	T	missense_variant	cg09467882	45332445	intron	ENST00000531105	No	0.455758	0	0.852794	-0.397036	-2.807	hypomethylated	BS_3W07B2TG	1.13
BS_P4Z4YP0P	BS_XPBRB9S7	Other high-grade glioma	Other high-grade glioma	APC	chr5	112839514	T	A	missense_variant	cg20571284	112778109	intron	ENST00000257430	Yes	0.471662	61405	0.852868	-0.381206	-2.80653	hypomethylated	BS_R5SNFB5B	-1.55
BS_HQEFFVM1	BS_HR5ZGJ2N	Medulloblastoma	MB, SHH	SUFU	chr10	102541403	NA	NA	DEL	cg19102209	102590456	intron	ENST00000369899	No	0.829181	-49053	0.902876	-0.0736942	-2.79569	hypomethylated	BS_7XQRH69M	-1.77
BS_G113MX63	BS_5V730EQB	Atypical Teratoid Rhabdoid Tumor	Atypical Teratoid Rhabdoid Tumor	MSH6	chr2	47800909	C	T	missense_variant	cg08400334	47780382	intron	ENST00000652107	No	0.820725	20527	0.884187	-0.0634613	-2.79386	hypomethylated	BS_90B22NGP	-1.73
BS_GJWAV3E5	BS_0E539XNH	Neurofibroma plexiform	Neurofibroma plexiform	NF1	chr17	31343008	G	C	splice_acceptor_variant	cg04422300	31251575	intron	ENST00000358273	Yes	0.43627	91433	0.72601	-0.28974	-2.78572	hypomethylated	BS_KE56MMY0	0.79
BS_GJWAV3E5	BS_0E539XNH	Neurofibroma plexiform	Neurofibroma plexiform	NF1	chr17	31343008	G	C	splice_acceptor_variant	cg13759778	31297421	intron	ENST00000579081	No	0.799892	45587	0.890443	-0.0905512	-2.78124	hypomethylated	BS_KE56MMY0	0.79
BS_GJWAV3E5	BS_0E539XNH	Neurofibroma plexiform	Neurofibroma plexiform	NF1	chr17	31343008	G	C	splice_acceptor_variant	cg07462863	31317146	intron	ENST00000356175	No	0.720067	25862	0.857501	-0.137434	-2.77344	hypomethylated	BS_KE56MMY0	0.79
BS_8Q2EAYJR	BS_FPDWC63C	Non-neoplastic tumor	Non-neoplastic tumor	ATM	chr11	108289006	A	AT	frameshift_variant	cg21681962	108367578	exon	ENST00000638786	No	0.740282	-78572	0.855002	-0.11472	-2.76713	hypomethylated	BS_F5BZSF3Q	-1.71
BS_GJWAV3E5	BS_0E539XNH	Neurofibroma plexiform	Neurofibroma plexiform	NF1	chr17	31343008	G	C	splice_acceptor_variant	cg21995039	31327653	intron	ENST00000687027	No	0.822496	15355	0.886887	-0.0643918	-2.76615	hypomethylated	BS_KE56MMY0	0.79
BS_PJK0M1X0	BS_7VBT9G8F	Low-grade glioma	SEGA	TSC2	chr16	2079615	C	T	stop_gained	cg06445533	2064117	intron	ENST00000568566	No	0.552673	15498	0.837425	-0.284752	-2.76241	hypomethylated	BS_29CPJ040	-1.29
BS_GJWAV3E5	BS_0E539XNH	Neurofibroma plexiform	Neurofibroma plexiform	NF1	chr17	31343008	G	C	splice_acceptor_variant	cg05161529	31377510	exon	ENST00000689464	No	0.681513	-34502	0.834709	-0.153196	-2.7582	hypomethylated	BS_KE56MMY0	0.79
BS_GJWAV3E5	BS_0E539XNH	Neurofibroma plexiform	Neurofibroma plexiform	NF1	chr17	31343008	G	C	splice_acceptor_variant	cg00263307	31345318	intron	ENST00000689464	No	0.851388	-2310	0.918247	-0.066859	-2.75567	hypomethylated	BS_KE56MMY0	0.79
BS_CKWQKB3A	BS_DY454V2Q	Schwannoma	Schwannoma	NF2	chr22	29671847	C	T	stop_gained	cg19771694	29642932	intron	ENST00000334961	No	0.383112	28915	0.759456	-0.376344	-2.75029	hypomethylated	BS_D5P6EZ1M	-1.19
BS_GJWAV3E5	BS_0E539XNH	Neurofibroma plexiform	Neurofibroma plexiform	NF1	chr17	31343008	G	C	splice_acceptor_variant	cg17041755	31298860	intron	ENST00000579081	No	0.53766	44148	0.759939	-0.222278	-2.73939	hypomethylated	BS_KE56MMY0	0.79
BS_98RN7Y9D	BS_FYGC4GN0	Low-grade glioma	Low-grade glioma	TERT	chr5	1278640	C	T	splice_donor_variant	cg08610403	1257662	intron	ENST00000310581	Yes	0.677832	20978	0.888649	-0.210817	-2.73419	hypomethylated	BS_DPF1CX0G	-0.3
BS_GJWAV3E5	BS_0E539XNH	Neurofibroma plexiform	Neurofibroma plexiform	NF1	chr17	31343008	G	C	splice_acceptor_variant	cg17487957	31298349	intron	ENST00000579081	No	0.642337	44659	0.788026	-0.145689	-2.7239	hypomethylated	BS_KE56MMY0	0.79
BS_GJWAV3E5	BS_0E539XNH	Neurofibroma plexiform	Neurofibroma plexiform	NF1	chr17	31343008	G	C	splice_acceptor_variant	cg22992099	31113495	intron	ENST00000356175	No	0.440874	229513	0.677546	-0.236672	-2.72082	hypomethylated	BS_KE56MMY0	0.79
BS_98RN7Y9D	BS_FYGC4GN0	Low-grade glioma	Low-grade glioma	TERT	chr5	1278640	C	T	splice_donor_variant	cg04526883	1277481	intron	ENST00000460137	No	0.228635	1159	0.558262	-0.329627	-2.7179	hypomethylated	BS_DPF1CX0G	-0.3
BS_0754AZX0	BS_NJTKA8YR	Other high-grade glioma	Other high-grade glioma	MSH6	chr2	47804908	A	G	splice_acceptor_variant	cg21240162	47781318	intron	ENST00000652107	No	0.708548	23590	0.848439	-0.139891	-2.71161	hypomethylated	BS_W9N9844Q	-1.7
BS_0754AZX0	BS_NJTKA8YR	Other high-grade glioma	Other high-grade glioma	MSH6	chr2	47805662	C	G	missense_variant	cg21240162	47781318	intron	ENST00000652107	No	0.708548	24344	0.848439	-0.139891	-2.71161	hypomethylated	BS_W9N9844Q	-1.7
BS_0754AZX0	BS_NJTKA8YR	Other high-grade glioma	Other high-grade glioma	MSH6	chr2	47806281	C	A	missense_variant	cg21240162	47781318	intron	ENST00000652107	No	0.708548	24963	0.848439	-0.139891	-2.71161	hypomethylated	BS_W9N9844Q	-1.7
BS_G113MX63	BS_5V730EQB	Atypical Teratoid Rhabdoid Tumor	Atypical Teratoid Rhabdoid Tumor	MSH6	chr2	47800909	C	T	missense_variant	cg10717991	47724585	intron	ENST00000454137	No	0.420216	76324	0.744506	-0.324291	-2.71104	hypomethylated	BS_90B22NGP	-1.73
BS_ZH666SJW	BS_E76N8WF4	Medulloblastoma	Medulloblastoma	GJB2	chr13	20189299	C	T	missense_variant	cg04405176	20190548	promoter	ENST00000382848	Yes	0.407309	-1249	0.791105	-0.383796	-2.70766	hypomethylated	BS_QEYPFYHD	0.39
BS_98RN7Y9D	BS_FYGC4GN0	Low-grade glioma	Low-grade glioma	TERT	chr5	1278640	C	T	splice_donor_variant	cg04251669	1252187	3' UTR	ENST00000310581	Yes	0.529822	26453	0.776739	-0.246917	-2.70157	hypomethylated	BS_DPF1CX0G	-0.3
BS_8Q2EAYJR	BS_FPDWC63C	Non-neoplastic tumor	Non-neoplastic tumor	ATM	chr11	108289006	A	AT	frameshift_variant	cg13599666	108341323	intron	ENST00000278616	No	0.468829	-52317	0.867405	-0.398576	-2.69889	hypomethylated	BS_F5BZSF3Q	-1.71
BS_CZGNQ9KQ	BS_3C7JKRKJ	Low-grade glioma	Low-grade glioma	NF1	chr17	30664701	NA	NA	DEL	cg05109049	31314315	intron	ENST00000356175	No	0.411237	-649614	0.716253	-0.305016	-2.69325	hypomethylated	BS_KX6J8TRK	-2.95
BS_GJWAV3E5	BS_0E539XNH	Neurofibroma plexiform	Neurofibroma plexiform	NF1	chr17	31343008	G	C	splice_acceptor_variant	cg13263104	31344275	intron	ENST00000689464	No	0.828657	-1267	0.899918	-0.0712615	-2.69147	hypomethylated	BS_KE56MMY0	0.79
BS_C8EYP5BV	BS_MZ9K49VT	Low-grade glioma	Low-grade glioma	RECQL4	chr8	144513260	ACGCCCGGCC	A	inframe_deletion	cg19996418	144512195	intron	ENST00000529424	No	0.713469	1065	0.867321	-0.153852	-2.68898	hypomethylated	BS_YG0A13JH	1.42
BS_9A5CF1QE	BS_42X5PNA0	Low-grade glioma	SEGA	TSC2	chr16	2060655	G	A	splice_polypyrimidine_tract_variant&intron_variant	cg08783219	2062931	intron	ENST00000219476	Yes	0.690671	-2276	0.843506	-0.152836	-2.68408	hypomethylated	BS_8Z3SCKB5	-0.42
BS_8Q2EAYJR	BS_FPDWC63C	Non-neoplastic tumor	Non-neoplastic tumor	ATM	chr11	108289006	A	AT	frameshift_variant	cg19115729	108230586	exon	ENST00000638443	No	0.783781	58420	0.872561	-0.0887799	-2.68297	hypomethylated	BS_F5BZSF3Q	-1.71
BS_XCA92FF3	BS_HVMS7D5J	Neurofibroma plexiform	Neurofibroma plexiform	SLX4	chr16	3591038	TC	T	frameshift_variant	cg00255660	3580186	3' UTR	ENST00000294008	Yes	0.679539	10852	0.794084	-0.114546	-2.66657	hypomethylated	BS_9HA238XS	-0.63
BS_E0H9DHVX	BS_MR7DZ7D0	Medulloblastoma	MB, SHH	MSH6	chr2	47783495	T	G	splice_donor_variant	cg13393726	47741467	intron	ENST00000454137	No	0.190154	42028	0.647477	-0.457323	-2.66597	hypomethylated	BS_K81DR8XG	-2.09
BS_TE01WW4M	BS_4039HAR9	Medulloblastoma	Medulloblastoma	FANCC	chr9	95117318	G	A	stop_gained	cg02466749	95292595	intron	ENST00000647778	No	0.605587	-175277	0.846632	-0.241045	-2.65694	hypomethylated	BS_HZE3KYZ1	-0.71
BS_938K7FSV	BS_0K182R15	Non-neoplastic tumor	Non-neoplastic tumor	NTHL1	chr16	2046131	TG	T	frameshift_variant	cg19321776	2043979	intron	ENST00000562951	No	0.340839	2152	0.594438	-0.2536	-2.65461	hypomethylated	BS_DY9NTFQR	-2.77
BS_CZGNQ9KQ	BS_3C7JKRKJ	Low-grade glioma	Low-grade glioma	NF1	chr17	30664701	NA	NA	DEL	cg23376470	31357059	3' UTR	ENST00000581790	No	0.634075	-692358	0.80305	-0.168975	-2.65385	hypomethylated	BS_KX6J8TRK	-2.95
BS_JQB0CTE7	BS_CBT428EZ	Low-grade glioma	Low-grade glioma	CHEK2	chr22	28696570	NA	NA	DEL	cg02902118	28734724	exon	ENST00000348295	No	0.714388	-38154	0.831166	-0.116777	-2.64663	hypomethylated	BS_66ABA973	-1.41
BS_8Q2EAYJR	BS_FPDWC63C	Non-neoplastic tumor	Non-neoplastic tumor	ATM	chr11	108289006	A	AT	frameshift_variant	cg04770025	108302071	intron	ENST00000278616	No	0.799388	-13065	0.882782	-0.0833945	-2.64084	hypomethylated	BS_F5BZSF3Q	-1.71
BS_ZM9EYYDT	BS_S0CRDFF4	Low-grade glioma	SEGA	TSC2	chr16	2070571	G	A	missense_variant	cg06330375	2085497	intron	ENST00000219476	Yes	0.734974	-14926	0.88714	-0.152166	-2.63718	hypomethylated	BS_JG9JZTA9	0.8
BS_8Q2EAYJR	BS_FPDWC63C	Non-neoplastic tumor	Non-neoplastic tumor	ATM	chr11	108289006	A	AT	frameshift_variant	cg02941979	108267281	exon	ENST00000278616	No	0.820567	21725	0.889096	-0.0685297	-2.63528	hypomethylated	BS_F5BZSF3Q	-1.71
BS_E1EPMTD5	BS_HG8GSFR0	Low-grade glioma	Low-grade glioma	FANCI	chr15	89281212	AAAGTTGTTCTTCT	A	frameshift_variant	cg18831671	89316708	exon	ENST00000676003	No	0.682688	-35496	0.863369	-0.180681	-2.63503	hypomethylated	BS_SXRS2P6T	-0.39
BS_G113MX63	BS_5V730EQB	Atypical Teratoid Rhabdoid Tumor	Atypical Teratoid Rhabdoid Tumor	MSH6	chr2	47800909	C	T	missense_variant	cg19280108	47781325	intron	ENST00000652107	No	0.82308	19584	0.873495	-0.0504149	-2.63256	hypomethylated	BS_90B22NGP	-1.73
BS_GJWAV3E5	BS_0E539XNH	Neurofibroma plexiform	Neurofibroma plexiform	NF1	chr17	31343008	G	C	splice_acceptor_variant	cg15411065	31238413	intron	ENST00000356175	No	0.210208	104595	0.641022	-0.430814	-2.62688	hypomethylated	BS_KE56MMY0	0.79
BS_TARPGT44	BS_W2T8BBBG	Low-grade glioma	SEGA	TSC1	chr9	132921367	G	A	stop_gained	cg14508355	132890690	3' UTR	ENST00000643625	No	0.771678	30677	0.877912	-0.106234	-2.62474	hypomethylated	BS_AVYNZHSB	-1.43
BS_BPDT230W	BS_S7EWDE73	Low-grade glioma	SEGA	TSC2	chr16	2062516	TG	T	frameshift_variant	cg21366722	2053241	intron	ENST00000219476	Yes	0.592487	9275	0.855415	-0.262928	-2.60584	hypomethylated	BS_3EVSN5QD	-1.48
BS_E1SWA20C	BS_SRXD3BH3	Atypical Teratoid Rhabdoid Tumor	Atypical Teratoid Rhabdoid Tumor	RAD51D	chr17	35101206	G	A	stop_gained	cg08154963	35099866	3' UTR	ENST00000335858	No	0.581154	1340	0.784257	-0.203104	-2.60276	hypomethylated	BS_B1HVNV0T	0.12
BS_GJWAV3E5	BS_0E539XNH	Neurofibroma plexiform	Neurofibroma plexiform	NF1	chr17	31343008	G	C	splice_acceptor_variant	cg27122958	31098191	intron	ENST00000356175	No	0.799299	244817	0.869951	-0.0706521	-2.58989	hypomethylated	BS_KE56MMY0	0.79
BS_BPDT230W	BS_S7EWDE73	Low-grade glioma	SEGA	TSC2	chr16	2062516	TG	T	frameshift_variant	cg07020987	2077146	3' UTR	ENST00000471143	No	0.882381	-14630	0.94244	-0.0600585	-2.58863	hypomethylated	BS_3EVSN5QD	-1.48
BS_E0H9DHVX	BS_MR7DZ7D0	Medulloblastoma	MB, SHH	MSH3	chr5	80855820	NA	NA	DEL	cg10551122	80871767	intron	ENST00000265081	Yes	0.553277	-15947	0.703213	-0.149936	-2.57084	hypomethylated	BS_K81DR8XG	-2.48
BS_NTV9Z7SE	BS_SG2X2XQB	Other tumor	Other tumor	RECQL4	chr8	144513260	ACGCCCGGCC	A	inframe_deletion	cg19996418	144512195	intron	ENST00000529424	No	0.644109	1065	0.83957	-0.195461	-2.57079	hypomethylated	BS_7ZV3DPGT	0.78
BS_4HD33MVB	BS_G4B3VHZK	Medulloblastoma	Medulloblastoma	APC	chr5	112838589	C	T	stop_gained	cg00190738	112706953	promoter	ENST00000509732	No	0.767087	131636	0.866181	-0.0990949	-2.55615	hypomethylated	BS_K3ER45RV	-2.12
BS_40QCA1MC	BS_96M9C6B5	Mixed neuronal-glial tumor	Mixed neuronal-glial tumor	NF1	chr17	31357308	C	T	stop_gained	cg17487957	31298349	intron	ENST00000579081	No	0.425138	58959	0.738878	-0.31374	-2.55196	hypomethylated	BS_P277RYX5	-2.1
BS_CZGNQ9KQ	BS_3C7JKRKJ	Low-grade glioma	Low-grade glioma	NF1	chr17	30664701	NA	NA	DEL	cg06560836	31370535	intron	ENST00000356175	No	0.655537	-705834	0.813633	-0.158095	-2.5413	hypomethylated	BS_KX6J8TRK	-2.95
BS_GJWAV3E5	BS_0E539XNH	Neurofibroma plexiform	Neurofibroma plexiform	NF1	chr17	31343008	G	C	splice_acceptor_variant	cg22915752	31298582	intron	ENST00000579081	No	0.467861	44426	0.697001	-0.22914	-2.53905	hypomethylated	BS_KE56MMY0	0.79
BS_GJWAV3E5	BS_0E539XNH	Neurofibroma plexiform	Neurofibroma plexiform	NF1	chr17	31343008	G	C	splice_acceptor_variant	cg16919546	31155896	intron	ENST00000356175	No	0.361895	187112	0.703618	-0.341723	-2.53897	hypomethylated	BS_KE56MMY0	0.79
BS_TTVB22NF	BS_7GRCE406	Low-grade glioma	Low-grade glioma	ATM	chr11	108342879	NA	NA	DEL	cg19115729	108230586	exon	ENST00000638443	No	0.702767	112293	0.846595	-0.143827	-2.53711	hypomethylated	BS_2YCJV2VV	-0.29
BS_TV8HD883	BS_RWKHJFYY	Mixed neuronal-glial tumor	Mixed neuronal-glial tumor	RECQL4	chr8	144513610	G	A	stop_gained	cg17926016	144513990	exon	ENST00000532846	No	0.477709	-380	0.702337	-0.224628	-2.53498	hypomethylated	BS_RGSMX7QD	-1.18
BS_1GMX5YEM	BS_RVAH1AZV	Low-grade glioma	Low-grade glioma	RAD51D	chr17	35119613	T	C	start_lost	cg12658751	35107074	intron	ENST00000585982	No	0.627797	12539	0.851699	-0.223902	-2.5335	hypomethylated	BS_775HDFNY	0.13
BS_ZMW21B7R	BS_0RWY8M98	Low-grade glioma	Low-grade glioma	ERCC2	chr19	45357328	TG	T	frameshift_variant	cg01518138	45363616	intron	ENST00000391941	No	0.536172	-6288	0.788592	-0.252421	-2.53274	hypomethylated	BS_MF9X3PKH	-1.98
BS_GJWAV3E5	BS_0E539XNH	Neurofibroma plexiform	Neurofibroma plexiform	NF1	chr17	31343008	G	C	splice_acceptor_variant	cg23376470	31357059	3' UTR	ENST00000581790	No	0.763864	-14051	0.842105	-0.0782412	-2.52138	hypomethylated	BS_KE56MMY0	0.79
BS_2G2VJT4R	BS_ZEVFYYB9	Craniopharyngioma	Craniopharyngioma	PRF1	chr10	70599064	G	T	stop_gained	cg07455003	70599185	intron	ENST00000373209	No	0.689654	-121	0.820113	-0.130459	-2.50556	hypomethylated	BS_ZF34SJGN	-0.01
BS_Q1SPJ467	BS_EXTTYXYZ	Atypical Teratoid Rhabdoid Tumor	Atypical Teratoid Rhabdoid Tumor	NBN	chr8	89971213	ATTTGT	A	frameshift_variant	cg25546488	89974702	intron	ENST00000265433	Yes	0.257402	-3489	0.639576	-0.382174	-2.50335	hypomethylated	BS_MMNRZ1EQ	0.34
BS_8Q2EAYJR	BS_FPDWC63C	Non-neoplastic tumor	Non-neoplastic tumor	ATM	chr11	108289006	A	AT	frameshift_variant	cg05548334	108345869	exon	ENST00000278616	No	0.81677	-56863	0.903687	-0.0869171	-2.50225	hypomethylated	BS_F5BZSF3Q	-1.71
BS_6K3Y2WXF	BS_M5AC601F	Low-grade glioma	SEGA	TSC2	chr16	2086815	TTTGTGTCCA	T	inframe_deletion	cg05626094	2074102	intron	ENST00000219476	Yes	0.6074	12713	0.777738	-0.170338	-2.49778	hypomethylated	BS_3BVVWHP5	0.25
BS_382HZBG4	BS_PDNXHWQ8	Other tumor	Other tumor	COL7A1	chr3	48589643	A	G	missense_variant	cg03548224	48578499	exon	ENST00000328333	No	0.404358	11144	0.739518	-0.33516	-2.49648	hypomethylated	BS_6NRTJSYK	-0.34
BS_CZGNQ9KQ	BS_3C7JKRKJ	Low-grade glioma	Low-grade glioma	NF1	chr17	30664701	NA	NA	DEL	cg20277616	31374371	exon	ENST00000456735	No	0.740552	-709670	0.850332	-0.10978	-2.4956	hypomethylated	BS_KX6J8TRK	-2.95
BS_XCA92FF3	BS_HVMS7D5J	Neurofibroma plexiform	Neurofibroma plexiform	SLX4	chr16	3591038	TC	T	frameshift_variant	cg07651316	3591319	intron	ENST00000294008	Yes	0.864429	-281	0.921836	-0.0574064	-2.49314	hypomethylated	BS_9HA238XS	-0.63
BS_BPDT230W	BS_S7EWDE73	Low-grade glioma	SEGA	TSC2	chr16	2062516	TG	T	frameshift_variant	cg07726222	2075874	exon	ENST00000219476	Yes	0.464101	-13358	0.783803	-0.319701	-2.49116	hypomethylated	BS_3EVSN5QD	-1.48
BS_FT5H2TGH	BS_SB4J8W73	Medulloblastoma	Medulloblastoma	AKT1	chr14	104775077	T	G	missense_variant&splice_region_variant	cg13516541	104773017	exon	ENST00000349310	No	0.665817	2060	0.820629	-0.154812	-2.48376	hypomethylated	NA	NA
BS_GJWAV3E5	BS_0E539XNH	Neurofibroma plexiform	Neurofibroma plexiform	NF1	chr17	31343008	G	C	splice_acceptor_variant	cg25881459	31322409	intron	ENST00000581113	No	0.813188	20599	0.871448	-0.0582603	-2.47536	hypomethylated	BS_KE56MMY0	0.79
BS_S75EZJDW	BS_RJMW12ZA	Other high-grade glioma	Other high-grade glioma	MSH2	chr2	47402401	NA	NA	DEL	cg10564507	47526956	intron	ENST00000645506	No	0.566678	-124555	0.819819	-0.253141	-2.47188	hypomethylated	BS_Z8YZ6QGS	-2.64
BS_98RN7Y9D	BS_FYGC4GN0	Low-grade glioma	Low-grade glioma	TERT	chr5	1278640	C	T	splice_donor_variant	cg23211257	1284773	intron	ENST00000656021	No	0.311414	-6133	0.613725	-0.302311	-2.4701	hypomethylated	BS_DPF1CX0G	-0.3
BS_JQB0CTE7	BS_CBT428EZ	Low-grade glioma	Low-grade glioma	CHEK2	chr22	28696570	NA	NA	DEL	cg00879723	28707304	intron	ENST00000433728	No	0.807659	-10734	0.903189	-0.0955302	-2.4654	hypomethylated	BS_66ABA973	-1.41
BS_AYFJ1B57	BS_MQ55A0TN	Other high-grade glioma	Other high-grade glioma	PMS2	chr7	5989301	NA	NA	DEL	cg19570749	5995943	intron	ENST00000469652	No	0.543469	-6642	0.859236	-0.315767	-2.46468	hypomethylated	BS_HJRTC9JQ	-2.04
BS_98RN7Y9D	BS_FYGC4GN0	Low-grade glioma	Low-grade glioma	TERT	chr5	1278640	C	T	splice_donor_variant	cg05452618	1271733	intron	ENST00000310581	Yes	0.531638	6907	0.76514	-0.233501	-2.46286	hypomethylated	BS_DPF1CX0G	-0.3
BS_G113MX63	BS_5V730EQB	Atypical Teratoid Rhabdoid Tumor	Atypical Teratoid Rhabdoid Tumor	MSH6	chr2	47800909	C	T	missense_variant	cg02053451	47695466	promoter	ENST00000652107	No	0.82546	105443	0.883091	-0.0576317	-2.46005	hypomethylated	BS_90B22NGP	-1.73
BS_GJWAV3E5	BS_0E539XNH	Neurofibroma plexiform	Neurofibroma plexiform	NF1	chr17	31343008	G	C	splice_acceptor_variant	cg10186605	31340308	exon	ENST00000684998	No	0.187289	2700	0.562578	-0.375289	-2.45649	hypomethylated	BS_KE56MMY0	0.79
BS_8Q2EAYJR	BS_FPDWC63C	Non-neoplastic tumor	Non-neoplastic tumor	ATM	chr11	108289006	A	AT	frameshift_variant	cg02511767	108320390	intron	ENST00000675595	No	0.666777	-31384	0.813467	-0.14669	-2.45393	hypomethylated	BS_F5BZSF3Q	-1.71
BS_CZGNQ9KQ	BS_3C7JKRKJ	Low-grade glioma	Low-grade glioma	NF1	chr17	30664701	NA	NA	DEL	cg21323738	31200443	exon	ENST00000692326	No	0.26607	-535742	0.496415	-0.230345	-2.44241	hypomethylated	BS_KX6J8TRK	-2.95
BS_QG3PYXB4	BS_S56R95NQ	Mixed neuronal-glial tumor	Mixed neuronal-glial tumor	BRCA1	chr17	43115735	AT	A	frameshift_variant	cg06973652	43126605	intron	ENST00000634433	No	0.508839	-10870	0.76161	-0.252771	-2.44028	hypomethylated	BS_5K3R0F5D	-0.87
BS_751B2CF8	BS_39499N16	Mesenchymal tumor	Mesenchymal tumor	BUB1B	chr15	40210185	ACT	A	frameshift_variant	cg24584161	40160730	promoter	ENST00000412359	No	0.336042	49455	0.723251	-0.387209	-2.43128	hypomethylated	BS_9GJ23RHH	0.73
BS_BPDT230W	BS_S7EWDE73	Low-grade glioma	SEGA	TSC2	chr16	2062516	TG	T	frameshift_variant	cg08872248	2086967	3' UTR	ENST00000569110	No	0.661705	-24451	0.836527	-0.174822	-2.43063	hypomethylated	BS_3EVSN5QD	-1.48
BS_ZM9EYYDT	BS_S0CRDFF4	Low-grade glioma	SEGA	TSC2	chr16	2070571	G	A	missense_variant	cg26289843	2072563	intron	ENST00000219476	Yes	0.538455	-1992	0.784745	-0.24629	-2.42631	hypomethylated	BS_JG9JZTA9	0.8
BS_XRF8D151	BS_CTR1KRKC	Low-grade glioma	Low-grade glioma	SLC25A13	chr7	96233528	NA	NA	DEL	cg21022364	96319274	intron	ENST00000265631	Yes	0.824004	-85746	0.877532	-0.0535284	-2.42278	hypomethylated	BS_S50KQEXV	0.12
BS_GJWAV3E5	BS_0E539XNH	Neurofibroma plexiform	Neurofibroma plexiform	NF1	chr17	31343008	G	C	splice_acceptor_variant	cg24729955	31266619	intron	ENST00000579081	No	0.755264	76389	0.852557	-0.0972931	-2.42	hypomethylated	BS_KE56MMY0	0.79
BS_6K3Y2WXF	BS_M5AC601F	Low-grade glioma	SEGA	TSC2	chr16	2086815	TTTGTGTCCA	T	inframe_deletion	cg18795433	2075993	intron	ENST00000219476	Yes	0.609852	10822	0.835787	-0.225935	-2.41909	hypomethylated	BS_3BVVWHP5	0.25
BS_4EAVBDKR	BS_XPV22DSD	Medulloblastoma	MB, SHH	GNAS	chr20	58903701	G	GC	frameshift_variant	cg09772382	58888720	promoter	ENST00000488546	No	0.0441527	14981	0.466247	-0.422094	-2.40716	hypomethylated	BS_J1AB8PMA	-3.19
BS_XCA92FF3	BS_HVMS7D5J	Neurofibroma plexiform	Neurofibroma plexiform	SLX4	chr16	3591038	TC	T	frameshift_variant	cg02405193	3589838	exon	ENST00000294008	Yes	0.417654	1200	0.615732	-0.198078	-2.40347	hypomethylated	BS_9HA238XS	-0.63
BS_TTVB22NF	BS_7GRCE406	Low-grade glioma	Low-grade glioma	ATM	chr11	108342879	NA	NA	DEL	cg05548334	108345869	exon	ENST00000278616	No	0.743214	-2990	0.891483	-0.148269	-2.40179	hypomethylated	BS_2YCJV2VV	-0.29
BS_98RN7Y9D	BS_FYGC4GN0	Low-grade glioma	Low-grade glioma	TERT	chr5	1278640	C	T	splice_donor_variant	cg09088107	1253933	intron	ENST00000310581	Yes	0.202335	24707	0.501102	-0.298766	-2.40037	hypomethylated	BS_DPF1CX0G	-0.3
BS_98RN7Y9D	BS_FYGC4GN0	Low-grade glioma	Low-grade glioma	TERT	chr5	1278640	C	T	splice_donor_variant	cg16671301	1289168	intron	ENST00000310581	Yes	0.603834	-10528	0.763173	-0.159339	-2.38662	hypomethylated	BS_DPF1CX0G	-0.3
BS_8Q2EAYJR	BS_FPDWC63C	Non-neoplastic tumor	Non-neoplastic tumor	ATM	chr11	108289006	A	AT	frameshift_variant	cg27627854	108287655	exon	ENST00000533733	No	0.670921	1351	0.814544	-0.143623	-2.38292	hypomethylated	BS_F5BZSF3Q	-1.71
BS_GJWAV3E5	BS_0E539XNH	Neurofibroma plexiform	Neurofibroma plexiform	NF1	chr17	31343008	G	C	splice_acceptor_variant	cg12828275	31249093	exon	ENST00000356175	No	0.811946	93915	0.874169	-0.0622235	-2.37617	hypomethylated	BS_KE56MMY0	0.79
BS_QX8PTX5X	BS_8RNAR5N3	Low-grade glioma	Low-grade glioma	NF1	chr17	31249121	T	A	splice_donor_variant	cg21323738	31200443	exon	ENST00000692326	No	0.272404	48678	0.496415	-0.224011	-2.37525	hypomethylated	BS_4EN8D8Y4	-0.7
BS_GJWAV3E5	BS_0E539XNH	Neurofibroma plexiform	Neurofibroma plexiform	NF1	chr17	31343008	G	C	splice_acceptor_variant	cg14557268	31269678	intron	ENST00000579081	No	0.137198	73330	0.516241	-0.379043	-2.36532	hypomethylated	BS_KE56MMY0	0.79
BS_6VTM903X	BS_SAMTKYB0	Other high-grade glioma	Other high-grade glioma	MUTYH	chr1	45331699	AG	A	frameshift_variant	cg09467882	45332445	intron	ENST00000531105	No	0.662314	-746	0.84878	-0.186466	-2.36307	hypomethylated	BS_K17VQECG	-0.67
BS_D7AKEXHJ	BS_XKSDEG8D	Low-grade glioma	Low-grade glioma	EZH2	chr7	148814129	G	A	missense_variant	cg05165900	148814991	exon	ENST00000682263	No	0.389891	-862	0.6904	-0.300509	-2.36062	hypomethylated	BS_WCRKYV0T	-1.42
BS_4HD33MVB	BS_G4B3VHZK	Medulloblastoma	Medulloblastoma	APC	chr5	112838589	C	T	stop_gained	cg16106903	112794693	intron	ENST00000257430	Yes	0.699683	43896	0.837568	-0.137884	-2.35854	hypomethylated	BS_K3ER45RV	-2.12
BS_1GMX5YEM	BS_RVAH1AZV	Low-grade glioma	Low-grade glioma	RAD51D	chr17	35119613	T	C	start_lost	cg26146004	35094894	3' UTR	ENST00000345365	Yes	0.583669	24719	0.809739	-0.22607	-2.35656	hypomethylated	BS_775HDFNY	0.13
BS_DJ7XB1DM	BS_QSN1ANPN	Low-grade glioma	Low-grade glioma	MUTYH	chr1	45331218	TTCC	T	inframe_deletion	cg16817426	45341542	promoter	ENST00000672011	No	0.711494	-10324	0.827346	-0.115852	-2.35191	hypomethylated	BS_Z7Y2466H	-0.84
BS_3BC5EX6K	BS_H8HPJ9FB	Ependymoma	Ependymoma	GJB2	chr13	20189605	T	G	splice_acceptor_variant	cg07569385	20192087	intron	ENST00000382848	Yes	0.144147	-2482	0.577938	-0.433791	-2.3434	hypomethylated	BS_MA2T7ET1	0.44
BS_8Q2EAYJR	BS_FPDWC63C	Non-neoplastic tumor	Non-neoplastic tumor	ATM	chr11	108289006	A	AT	frameshift_variant	cg00978083	108236086	exon	ENST00000530958	No	0.50183	52920	0.77606	-0.27423	-2.3412	hypomethylated	BS_F5BZSF3Q	-1.71
BS_6K3Y2WXF	BS_M5AC601F	Low-grade glioma	SEGA	APC	chr5	112839514	T	A	missense_variant	cg07863043	112825051	intron	ENST00000257430	Yes	0.600865	14463	0.808731	-0.207866	-2.31724	hypomethylated	BS_3BVVWHP5	-1.13
BS_382HZBG4	BS_PDNXHWQ8	Other tumor	Other tumor	COL7A1	chr3	48589643	A	G	missense_variant	cg09150212	48579650	exon	ENST00000328333	No	0.766088	9993	0.859135	-0.0930471	-2.31681	hypomethylated	BS_6NRTJSYK	-0.34
BS_GJWAV3E5	BS_0E539XNH	Neurofibroma plexiform	Neurofibroma plexiform	NF1	chr17	31343008	G	C	splice_acceptor_variant	cg16470539	31314455	intron	ENST00000356175	No	0.161505	28553	0.546232	-0.384727	-2.31364	hypomethylated	BS_KE56MMY0	0.79
BS_JQB0CTE7	BS_CBT428EZ	Low-grade glioma	Low-grade glioma	CHEK2	chr22	28696570	NA	NA	DEL	cg19664549	28738755	intron	ENST00000398017	No	0.804731	-42185	0.876362	-0.0716306	-2.31327	hypomethylated	BS_66ABA973	-1.41
BS_98RN7Y9D	BS_FYGC4GN0	Low-grade glioma	Low-grade glioma	TERT	chr5	1278640	C	T	splice_donor_variant	cg19867481	1282869	exon	ENST00000484238	No	0.514571	-4229	0.723854	-0.209283	-2.31179	hypomethylated	BS_DPF1CX0G	-0.3
BS_0754AZX0	BS_NJTKA8YR	Other high-grade glioma	Other high-grade glioma	MSH6	chr2	47804908	A	G	splice_acceptor_variant	cg14275148	47810099	3' UTR	ENST00000652107	No	0.234737	-5191	0.573253	-0.338516	-2.31154	hypomethylated	BS_W9N9844Q	-1.7
BS_0754AZX0	BS_NJTKA8YR	Other high-grade glioma	Other high-grade glioma	MSH6	chr2	47805662	C	G	missense_variant	cg14275148	47810099	3' UTR	ENST00000652107	No	0.234737	-4437	0.573253	-0.338516	-2.31154	hypomethylated	BS_W9N9844Q	-1.7
BS_0754AZX0	BS_NJTKA8YR	Other high-grade glioma	Other high-grade glioma	MSH6	chr2	47806281	C	A	missense_variant	cg14275148	47810099	3' UTR	ENST00000652107	No	0.234737	-3818	0.573253	-0.338516	-2.31154	hypomethylated	BS_W9N9844Q	-1.7
BS_6K3Y2WXF	BS_M5AC601F	Low-grade glioma	SEGA	TSC2	chr16	2086815	TTTGTGTCCA	T	inframe_deletion	cg05971321	2078871	intron	ENST00000382538	No	0.725477	7944	0.853477	-0.128	-2.30719	hypomethylated	BS_3BVVWHP5	0.25
BS_GJWAV3E5	BS_0E539XNH	Neurofibroma plexiform	Neurofibroma plexiform	NF1	chr17	31343008	G	C	splice_acceptor_variant	cg24818905	31136542	intron	ENST00000356175	No	0.585244	206466	0.728629	-0.143385	-2.30617	hypomethylated	BS_KE56MMY0	0.79
BS_4EAVBDKR	BS_XPV22DSD	Medulloblastoma	MB, SHH	GNAS	chr20	58903701	G	GC	frameshift_variant	cg25308079	58888708	promoter	ENST00000488546	No	0.041904	14993	0.450983	-0.409079	-2.30369	hypomethylated	BS_J1AB8PMA	-3.19
BS_8Q2EAYJR	BS_FPDWC63C	Non-neoplastic tumor	Non-neoplastic tumor	CDKN2A	chr9	21974861	C	A	upstream_gene_variant	cg00550721	21986063	intron	ENST00000494262	No	0.68044	-11202	0.798828	-0.118388	-2.29846	hypomethylated	BS_F5BZSF3Q	-0.45
BS_98RN7Y9D	BS_FYGC4GN0	Low-grade glioma	Low-grade glioma	TERT	chr5	1278640	C	T	splice_donor_variant	cg21956099	1277903	intron	ENST00000460137	No	0.559793	737	0.804715	-0.244923	-2.29781	hypomethylated	BS_DPF1CX0G	-0.3
BS_CJFTT8ZC	BS_KJA9Q4N7	Low-grade glioma	Low-grade glioma	FANCD2	chr3	10043079	T	TC	frameshift_variant	cg16205674	10027120	intron	ENST00000287647	No	0.0696382	15959	0.507335	-0.437697	-2.29247	hypomethylated	BS_N1E0H8YQ	-1.3
BS_CZGNQ9KQ	BS_3C7JKRKJ	Low-grade glioma	Low-grade glioma	NF1	chr17	30664701	NA	NA	DEL	cg12712074	31155058	intron	ENST00000356175	No	0.69115	-490357	0.829682	-0.138532	-2.29027	hypomethylated	BS_KX6J8TRK	-2.95
BS_0754AZX0	BS_NJTKA8YR	Other high-grade glioma	Other high-grade glioma	MSH6	chr2	47804908	A	G	splice_acceptor_variant	cg22234368	47695036	promoter	ENST00000652107	No	0.197318	109872	0.584109	-0.386792	-2.28892	hypomethylated	BS_W9N9844Q	-1.7
BS_0754AZX0	BS_NJTKA8YR	Other high-grade glioma	Other high-grade glioma	MSH6	chr2	47805662	C	G	missense_variant	cg22234368	47695036	promoter	ENST00000652107	No	0.197318	110626	0.584109	-0.386792	-2.28892	hypomethylated	BS_W9N9844Q	-1.7
BS_0754AZX0	BS_NJTKA8YR	Other high-grade glioma	Other high-grade glioma	MSH6	chr2	47806281	C	A	missense_variant	cg22234368	47695036	promoter	ENST00000652107	No	0.197318	111245	0.584109	-0.386792	-2.28892	hypomethylated	BS_W9N9844Q	-1.7
BS_XCA92FF3	BS_HVMS7D5J	Neurofibroma plexiform	Neurofibroma plexiform	NF1	chr17	31182563	TA	T	frameshift_variant	cg16152137	31373930	intron	ENST00000356175	No	0.551905	-191367	0.700317	-0.148412	-2.28548	hypomethylated	BS_9HA238XS	0.18
BS_XR81Q21W	BS_GK5CJFEQ	Neurofibroma plexiform	Neurofibroma plexiform	NF1	chr17	31206257	G	A	stop_gained	cg07137244	31309845	intron	ENST00000356175	No	0.349472	-103588	0.546413	-0.196942	-2.28221	hypomethylated	BS_RQSKD7PN	-0.15
BS_CZGNQ9KQ	BS_3C7JKRKJ	Low-grade glioma	Low-grade glioma	NF1	chr17	30664701	NA	NA	DEL	cg13263104	31344275	intron	ENST00000689464	No	0.796831	-679574	0.87976	-0.0829292	-2.2786	hypomethylated	BS_KX6J8TRK	-2.95
BS_GJWAV3E5	BS_0E539XNH	Neurofibroma plexiform	Neurofibroma plexiform	NF1	chr17	31343008	G	C	splice_acceptor_variant	cg18232597	31297378	intron	ENST00000579081	No	0.76206	45630	0.832548	-0.0704881	-2.2755	hypomethylated	BS_KE56MMY0	0.79
BS_BPDT230W	BS_S7EWDE73	Low-grade glioma	SEGA	TSC2	chr16	2062516	TG	T	frameshift_variant	cg20337860	2084630	exon	ENST00000569110	No	0.73415	-22114	0.837241	-0.10309	-2.2747	hypomethylated	BS_3EVSN5QD	-1.48
BS_GJWAV3E5	BS_0E539XNH	Neurofibroma plexiform	Neurofibroma plexiform	NF1	chr17	31343008	G	C	splice_acceptor_variant	cg23352695	31321793	intron	ENST00000581113	No	0.151924	21215	0.515783	-0.363859	-2.27266	hypomethylated	BS_KE56MMY0	0.79
BS_4EAVBDKR	BS_XPV22DSD	Medulloblastoma	MB, SHH	GNAS	chr20	58903701	G	GC	frameshift_variant	cg26711395	58855078	exon	ENST00000481768	No	0.0441717	48623	0.471803	-0.427632	-2.27008	hypomethylated	BS_J1AB8PMA	-3.19
BS_F0K8DMTS	BS_F6N9A1V2	Non-neoplastic tumor	Non-neoplastic tumor	NF1	chr17	31170002	G	A	splice_donor_5th_base_variant&intron_variant	cg16152137	31373930	intron	ENST00000356175	No	0.519219	-203928	0.756742	-0.237524	-2.26498	hypomethylated	BS_AA164D3A	-2.07
BS_BPDT230W	BS_S7EWDE73	Low-grade glioma	SEGA	TSC2	chr16	2062516	TG	T	frameshift_variant	cg02504384	2082244	exon	ENST00000647180	No	0.451725	-19728	0.590387	-0.138662	-2.25778	hypomethylated	BS_3EVSN5QD	-1.48
BS_QG3PYXB4	BS_S56R95NQ	Mixed neuronal-glial tumor	Mixed neuronal-glial tumor	BRCA1	chr17	43115735	AT	A	frameshift_variant	cg16919093	43064303	intron	ENST00000352993	No	0.437312	51432	0.747444	-0.310132	-2.25668	hypomethylated	BS_5K3R0F5D	-0.87
BS_WKD534RB	BS_55PHGKRC	DIPG or DMG	DIPG or DMG	PRF1	chr10	70598675	A	C	missense_variant	cg00499564	70600500	exon	ENST00000373209	No	0.74636	-1825	0.84185	-0.0954909	-2.25021	hypomethylated	NA	NA
BS_5N2GEGMD	BS_EFBDT6ZE	Medulloblastoma	Medulloblastoma	ERCC2	chr19	45352780	A	AC	frameshift_variant	cg03117793	45360854	intron	ENST00000684458	No	0.395382	-8074	0.699835	-0.304453	-2.2449	hypomethylated	BS_TA9WP4TH	-1.52
BS_E1EPMTD5	BS_HG8GSFR0	Low-grade glioma	Low-grade glioma	FANCI	chr15	89281212	AAAGTTGTTCTTCT	A	frameshift_variant	cg12858231	89302864	intron	ENST00000300027	No	0.455213	-21652	0.688347	-0.233133	-2.24395	hypomethylated	BS_SXRS2P6T	-0.39
BS_N0X0S3JD	BS_J6NGG30Q	Low-grade glioma	SEGA	TSC1	chr9	132906080	G	A	stop_gained	cg15582193	132925978	intron	ENST00000545250	No	0.671746	-19898	0.841198	-0.169452	-2.24297	hypomethylated	BS_EYYMKWB7	-1.24
BS_CZGNQ9KQ	BS_3C7JKRKJ	Low-grade glioma	Low-grade glioma	NF1	chr17	30664701	NA	NA	DEL	cg07137244	31309845	intron	ENST00000356175	No	0.267539	-645144	0.534546	-0.267007	-2.23934	hypomethylated	BS_KX6J8TRK	-2.95
BS_ZMW21B7R	BS_0RWY8M98	Low-grade glioma	Low-grade glioma	ERCC2	chr19	45357328	TG	T	frameshift_variant	cg03041824	45351492	exon	ENST00000682414	No	0.585794	5836	0.773619	-0.187825	-2.23645	hypomethylated	BS_MF9X3PKH	-1.98
BS_F69GWP99	BS_DCWYQZP6	Low-grade glioma	SEGA	MUTYH	chr1	45332445	C	T	missense_variant	cg10384264	45339058	promoter	ENST00000483127	No	0.771704	-6613	0.861797	-0.0900927	-2.22503	hypomethylated	BS_3W07B2TG	1.13
BS_0YJF1F95	BS_0JZ4RSWQ	Meningioma	Meningioma	SMARCE1	chr17	40632281	TCTCA	T	frameshift_variant	cg27569107	40642462	intron	ENST00000377808	No	0.405571	-10181	0.656605	-0.251033	-2.22076	hypomethylated	BS_6YMJ621P	-2.47
BS_HQEFFVM1	BS_HR5ZGJ2N	Medulloblastoma	MB, SHH	SUFU	chr10	102541403	NA	NA	DEL	cg15197300	102591251	intron	ENST00000471000	No	0.623104	-49848	0.797537	-0.174433	-2.21858	hypomethylated	BS_7XQRH69M	-1.77
BS_4EAVBDKR	BS_XPV22DSD	Medulloblastoma	MB, SHH	GNAS	chr20	58903701	G	GC	frameshift_variant	cg27027803	58889687	intron	ENST00000464960	No	0.0348603	14014	0.41396	-0.379099	-2.21846	hypomethylated	BS_J1AB8PMA	-3.19
BS_JNRAKEMV	BS_8KX1Y9WX	Medulloblastoma	MB, SHH	PTCH1	chr9	95480550	A	T	stop_gained	cg00898478	95474124	intron	ENST00000331920	Yes	0.676408	6426	0.820248	-0.14384	-2.21656	hypomethylated	BS_RD4D5F9F	-0.66
BS_2TZNPK1V	BS_FQBXD8N3	Mesenchymal tumor	Mesenchymal tumor	VHL	chr3	10146573	GA	G	frameshift_variant	cg00807342	10141200	promoter	ENST00000256474	Yes	0.777559	5373	0.853022	-0.075463	-2.21439	hypomethylated	BS_MD3DT41J	-0.34
BS_4EAVBDKR	BS_XPV22DSD	Medulloblastoma	MB, SHH	GNAS	chr20	58903701	G	GC	frameshift_variant	cg21625881	58855258	exon	ENST00000481768	No	0.146023	48443	0.47894	-0.332918	-2.21259	hypomethylated	BS_J1AB8PMA	-3.19
BS_TTVB22NF	BS_7GRCE406	Low-grade glioma	Low-grade glioma	ATM	chr11	108342879	NA	NA	DEL	cg02511767	108320390	intron	ENST00000675595	No	0.589458	22489	0.781791	-0.192333	-2.20887	hypomethylated	BS_2YCJV2VV	-0.29
BS_ZM9EYYDT	BS_S0CRDFF4	Low-grade glioma	SEGA	TSC2	chr16	2070571	G	A	missense_variant	cg26869617	2061093	intron	ENST00000467949	No	0.86393	9478	0.91559	-0.0516598	-2.20293	hypomethylated	BS_JG9JZTA9	0.8
BS_TE01WW4M	BS_4039HAR9	Medulloblastoma	Medulloblastoma	FANCC	chr9	95117318	G	A	stop_gained	cg21061821	95116205	intron	ENST00000289081	Yes	0.532222	1113	0.741767	-0.209544	-2.20227	hypomethylated	BS_HZE3KYZ1	-0.71
BS_AYFJ1B57	BS_MQ55A0TN	Other high-grade glioma	Other high-grade glioma	PMS2	chr7	5989301	NA	NA	DEL	cg26517694	5979451	intron	ENST00000406569	No	0.687118	9850	0.862372	-0.175255	-2.20208	hypomethylated	BS_HJRTC9JQ	-2.04
BS_44WJZ1HP	BS_DXKYMFRY	Meningioma	Meningioma	NF2	chr22	29601424	NA	NA	DEL	cg25042300	29642121	intron	ENST00000338641	Yes	0.800816	-40697	0.877937	-0.0771205	-2.19158	hypomethylated	BS_Q2T9ZRM0	-1.79
BS_CZGNQ9KQ	BS_3C7JKRKJ	Low-grade glioma	Low-grade glioma	NF1	chr17	30664701	NA	NA	DEL	cg18887429	31314147	intron	ENST00000356175	No	0.291435	-649446	0.579587	-0.288152	-2.18903	hypomethylated	BS_KX6J8TRK	-2.95
BS_MKYS4YRC	BS_X3CRNZWC	Ependymoma	Ependymoma	MUTYH	chr1	45332795	G	A	missense_variant	cg17412005	45341214	promoter	ENST00000412971	No	0.18157	-8419	0.630444	-0.448874	-2.18824	hypomethylated	BS_C80S5N37	0.68
BS_GJWAV3E5	BS_0E539XNH	Neurofibroma plexiform	Neurofibroma plexiform	NF1	chr17	31343008	G	C	splice_acceptor_variant	cg05109049	31314315	intron	ENST00000356175	No	0.140357	28693	0.539043	-0.398687	-2.18352	hypomethylated	BS_KE56MMY0	0.79
BS_GJWAV3E5	BS_0E539XNH	Neurofibroma plexiform	Neurofibroma plexiform	NF1	chr17	31343008	G	C	splice_acceptor_variant	cg16976419	31265835	intron	ENST00000579081	No	0.263293	77173	0.537436	-0.274143	-2.18182	hypomethylated	BS_KE56MMY0	0.79
BS_6FD0SW6E	BS_0QDG4N14	Other high-grade glioma	Other high-grade glioma	PMS2	chr7	6005918	C	A	missense_variant	cg19570749	5995943	intron	ENST00000469652	No	0.579942	9975	0.859236	-0.279294	-2.18	hypomethylated	BS_FX2P2WEG	-0.2
BS_CZGNQ9KQ	BS_3C7JKRKJ	Low-grade glioma	Low-grade glioma	NF1	chr17	30664701	NA	NA	DEL	cg19092436	31377800	3' UTR	ENST00000689464	No	0.753187	-713099	0.850565	-0.0973778	-2.17653	hypomethylated	BS_KX6J8TRK	-2.95
BS_CZGNQ9KQ	BS_3C7JKRKJ	Low-grade glioma	Low-grade glioma	NF1	chr17	30664701	NA	NA	DEL	cg05161529	31377510	exon	ENST00000689464	No	0.64863	-712809	0.799426	-0.150796	-2.17631	hypomethylated	BS_KX6J8TRK	-2.95
BS_4EAVBDKR	BS_XPV22DSD	Medulloblastoma	MB, SHH	GNAS	chr20	58903701	G	GC	frameshift_variant	cg17334845	58888517	promoter	ENST00000488546	No	0.0242734	15184	0.323851	-0.299578	-2.1717	hypomethylated	BS_J1AB8PMA	-3.19
BS_98RN7Y9D	BS_FYGC4GN0	Low-grade glioma	Low-grade glioma	TERT	chr5	1278640	C	T	splice_donor_variant	cg08210429	1257561	intron	ENST00000310581	Yes	0.475123	21079	0.721037	-0.245914	-2.17148	hypomethylated	BS_DPF1CX0G	-0.3
BS_4HD33MVB	BS_G4B3VHZK	Medulloblastoma	Medulloblastoma	APC	chr5	112838589	C	T	stop_gained	cg08477668	112742284	intron	ENST00000257430	Yes	0.568326	96305	0.787949	-0.219624	-2.16821	hypomethylated	BS_K3ER45RV	-2.12
BS_CZGNQ9KQ	BS_3C7JKRKJ	Low-grade glioma	Low-grade glioma	NF1	chr17	30664701	NA	NA	DEL	cg00263307	31345318	intron	ENST00000689464	No	0.852865	-680617	0.906172	-0.0533075	-2.16698	hypomethylated	BS_KX6J8TRK	-2.95
BS_ZP36WDVS	BS_THY47V4T	Other tumor	Other tumor	ATM	chr11	108331884	CTCTAGAATT	C	inframe_deletion	cg03092399	108278580	intron	ENST00000278616	No	0.157646	53304	0.676235	-0.518589	-2.16659	hypomethylated	BS_WMEHNDSK	0.31
BS_98RN7Y9D	BS_FYGC4GN0	Low-grade glioma	Low-grade glioma	TERT	chr5	1278640	C	T	splice_donor_variant	cg13594182	1287413	intron	ENST00000310581	Yes	0.425127	-8773	0.704775	-0.279648	-2.1626	hypomethylated	BS_DPF1CX0G	-0.3
BS_QG3PYXB4	BS_S56R95NQ	Mixed neuronal-glial tumor	Mixed neuronal-glial tumor	PMS2	chr7	5987389	G	C	stop_gained	cg08513364	5994208	intron	ENST00000265849	Yes	0.549668	-6819	0.716044	-0.166375	-2.15991	hypomethylated	BS_5K3R0F5D	-0.26
BS_NTV9Z7SE	BS_SG2X2XQB	Other tumor	Other tumor	RECQL4	chr8	144513260	ACGCCCGGCC	A	inframe_deletion	cg17926016	144513990	exon	ENST00000532846	No	0.295888	-730	0.613712	-0.317824	-2.15841	hypomethylated	BS_7ZV3DPGT	0.78
BS_4EAVBDKR	BS_XPV22DSD	Medulloblastoma	MB, SHH	GNAS	chr20	58903701	G	GC	frameshift_variant	cg11357538	58888342	promoter	ENST00000464960	No	0.0500028	15359	0.377022	-0.327019	-2.15756	hypomethylated	BS_J1AB8PMA	-3.19
BS_4EAVBDKR	BS_XPV22DSD	Medulloblastoma	MB, SHH	GNAS	chr20	58903701	G	GC	frameshift_variant	cg05926269	58888851	promoter	ENST00000481039	No	0.0198278	14850	0.467201	-0.447373	-2.15696	hypomethylated	BS_J1AB8PMA	-3.19
BS_44WJZ1HP	BS_DXKYMFRY	Meningioma	Meningioma	NF2	chr22	29601424	NA	NA	DEL	cg19771694	29642932	intron	ENST00000334961	No	0.642067	-41508	0.788297	-0.14623	-2.15451	hypomethylated	BS_Q2T9ZRM0	-1.79
BS_F0K8DMTS	BS_F6N9A1V2	Non-neoplastic tumor	Non-neoplastic tumor	NF1	chr17	31170002	G	A	splice_donor_5th_base_variant&intron_variant	cg16470539	31314455	intron	ENST00000356175	No	0.200932	-144453	0.595179	-0.394247	-2.15311	hypomethylated	BS_AA164D3A	-2.07
BS_GERET530	BS_0Q1FFAM2	Atypical Teratoid Rhabdoid Tumor	Atypical Teratoid Rhabdoid Tumor	SMARCB1	chr22	23791803	C	G	stop_gained	cg10908599	23827223	intron	ENST00000263121	No	0.671765	-35420	0.842557	-0.170792	-2.15187	hypomethylated	BS_9FHSNVS0	1.12
BS_W75GCHPW	BS_W6A0VXVR	Atypical Teratoid Rhabdoid Tumor	Atypical Teratoid Rhabdoid Tumor	TERT	chr5	1294549	C	CG	frameshift_variant	cg16671301	1289168	intron	ENST00000310581	Yes	0.613686	5381	0.752115	-0.138429	-2.15116	hypomethylated	BS_J483EMFP	-0.62
BS_4EAVBDKR	BS_XPV22DSD	Medulloblastoma	MB, SHH	GNAS	chr20	58903701	G	GC	frameshift_variant	cg08997444	58889915	intron	ENST00000464960	No	0.123887	13786	0.474668	-0.350781	-2.14572	hypomethylated	BS_J1AB8PMA	-3.19
BS_4EAVBDKR	BS_XPV22DSD	Medulloblastoma	MB, SHH	GNAS	chr20	58903701	G	GC	frameshift_variant	cg11244758	58888845	promoter	ENST00000667293	No	0.0190272	14856	0.402685	-0.383657	-2.14488	hypomethylated	BS_J1AB8PMA	-3.19
BS_4EAVBDKR	BS_XPV22DSD	Medulloblastoma	MB, SHH	GNAS	chr20	58903701	G	GC	frameshift_variant	cg14263118	58888732	promoter	ENST00000488546	No	0.0229586	14969	0.377345	-0.354387	-2.13322	hypomethylated	BS_J1AB8PMA	-3.19
BS_98RN7Y9D	BS_FYGC4GN0	Low-grade glioma	Low-grade glioma	TERT	chr5	1278640	C	T	splice_donor_variant	cg02048657	1293116	intron	ENST00000310581	Yes	0.280914	-14476	0.571183	-0.29027	-2.1329	hypomethylated	BS_DPF1CX0G	-0.3
BS_NTV9Z7SE	BS_SG2X2XQB	Other tumor	Other tumor	DROSHA	chr5	31431624	C	A	stop_gained	cg00602326	31427593	intron	ENST00000344624	Yes	0.106443	4031	0.609982	-0.503539	-2.12506	hypomethylated	BS_7ZV3DPGT	-2.12
BS_TE01WW4M	BS_4039HAR9	Medulloblastoma	Medulloblastoma	FANCC	chr9	95117318	G	A	stop_gained	cg01070468	95262449	intron	ENST00000648415	No	0.538465	-145131	0.767152	-0.228687	-2.12271	hypomethylated	BS_HZE3KYZ1	-0.71
BS_TTVB22NF	BS_7GRCE406	Low-grade glioma	Low-grade glioma	ATM	chr11	108342879	NA	NA	DEL	cg00978083	108236086	exon	ENST00000530958	No	0.52153	106793	0.754528	-0.232998	-2.12221	hypomethylated	BS_2YCJV2VV	-0.29
BS_85TADN40	BS_5NM9GXXV	DIPG or DMG	DIPG or DMG	ATM	chr11	108251924	A	G	synonymous_variant	cg24568245	108222291	promoter	ENST00000675843	Yes	0.00750428	29633	0.0747081	-0.0672038	-2.12172	hypomethylated	BS_MB7WN0ZB	0.03
BS_4EAVBDKR	BS_XPV22DSD	Medulloblastoma	MB, SHH	GNAS	chr20	58903701	G	GC	frameshift_variant	cg15222215	58888728	promoter	ENST00000488546	No	0.0242523	14973	0.374423	-0.35017	-2.12144	hypomethylated	BS_J1AB8PMA	-3.19
BS_4EAVBDKR	BS_XPV22DSD	Medulloblastoma	MB, SHH	GNAS	chr20	58903701	G	GC	frameshift_variant	cg07341934	58888656	promoter	ENST00000488546	No	0.0362324	15045	0.371035	-0.334803	-2.11686	hypomethylated	BS_J1AB8PMA	-3.19
BS_E0H9DHVX	BS_MR7DZ7D0	Medulloblastoma	MB, SHH	MSH6	chr2	47783495	T	G	splice_donor_variant	cg20734664	47752560	intron	ENST00000454137	No	0.40211	30935	0.737003	-0.334893	-2.10394	hypomethylated	BS_K81DR8XG	-2.09
BS_CJFTT8ZC	BS_KJA9Q4N7	Low-grade glioma	Low-grade glioma	FANCD2	chr3	10043079	T	TC	frameshift_variant	cg12920168	10049111	intron	ENST00000287647	No	0.816794	-6032	0.875321	-0.0585271	-2.10332	hypomethylated	BS_N1E0H8YQ	-1.3
BS_GJWAV3E5	BS_0E539XNH	Neurofibroma plexiform	Neurofibroma plexiform	NF1	chr17	31343008	G	C	splice_acceptor_variant	cg16148959	31321448	intron	ENST00000581113	No	0.166706	21560	0.529052	-0.362347	-2.09874	hypomethylated	BS_KE56MMY0	0.79
BS_MKYS4YRC	BS_X3CRNZWC	Ependymoma	Ependymoma	MUTYH	chr1	45332795	G	A	missense_variant	cg13467732	45333108	intron	ENST00000531105	No	0.777931	-313	0.850048	-0.0721169	-2.09841	hypomethylated	BS_C80S5N37	0.68
BS_GERET530	BS_0Q1FFAM2	Atypical Teratoid Rhabdoid Tumor	Atypical Teratoid Rhabdoid Tumor	SMARCB1	chr22	23791803	C	G	stop_gained	cg13180508	23837169	exon	ENST00000644036	Yes	0.465816	-45366	0.648693	-0.182877	-2.09744	hypomethylated	BS_9FHSNVS0	1.12
BS_TTVB22NF	BS_7GRCE406	Low-grade glioma	Low-grade glioma	ATM	chr11	108342879	NA	NA	DEL	cg04544994	108345278	intron	ENST00000278616	No	0.550095	-2399	0.791521	-0.241426	-2.0939	hypomethylated	BS_2YCJV2VV	-0.29
BS_XCA92FF3	BS_HVMS7D5J	Neurofibroma plexiform	Neurofibroma plexiform	SLX4	chr16	3591038	TC	T	frameshift_variant	cg27094376	3589687	exon	ENST00000294008	Yes	0.570624	1351	0.665611	-0.0949874	-2.09291	hypomethylated	BS_9HA238XS	-0.63
BS_Y2Z06EDG	BS_CAQMF903	Medulloblastoma	MB, SHH	SUFU	chr10	102592655	C	CT	frameshift_variant	cg16654458	102634185	3' UTR	ENST00000369902	Yes	0.75268	-41530	0.813765	-0.061085	-2.07934	hypomethylated	NA	NA
BS_E0H9DHVX	BS_MR7DZ7D0	Medulloblastoma	MB, SHH	MSH6	chr2	47783495	T	G	splice_donor_variant	cg14296255	47779619	intron	ENST00000652107	No	0.846321	3876	0.896371	-0.05005	-2.07831	hypomethylated	BS_K81DR8XG	-2.09
BS_4HD33MVB	BS_G4B3VHZK	Medulloblastoma	Medulloblastoma	APC	chr5	112838589	C	T	stop_gained	cg21096468	112820714	intron	ENST00000257430	Yes	0.658715	17875	0.81975	-0.161035	-2.07293	hypomethylated	BS_K3ER45RV	-2.12
BS_NTV9Z7SE	BS_SG2X2XQB	Other tumor	Other tumor	DROSHA	chr5	31431624	C	A	stop_gained	cg05265931	31432423	intron	ENST00000344624	Yes	0.84449	-799	0.900569	-0.0560787	-2.06678	hypomethylated	BS_7ZV3DPGT	-2.12
BS_CZGNQ9KQ	BS_3C7JKRKJ	Low-grade glioma	Low-grade glioma	NF1	chr17	30664701	NA	NA	DEL	cg16152137	31373930	intron	ENST00000356175	No	0.53391	-709229	0.733021	-0.199111	-2.06618	hypomethylated	BS_KX6J8TRK	-2.95
BS_DJ7XB1DM	BS_QSN1ANPN	Low-grade glioma	Low-grade glioma	MUTYH	chr1	45331218	TTCC	T	inframe_deletion	cg17412005	45341214	promoter	ENST00000412971	No	0.456394	-9996	0.717817	-0.261423	-2.06579	hypomethylated	BS_Z7Y2466H	-0.84
BS_4EAVBDKR	BS_XPV22DSD	Medulloblastoma	MB, SHH	GNAS	chr20	58903701	G	GC	frameshift_variant	cg26767990	58888560	promoter	ENST00000488546	No	0.0485834	15141	0.380649	-0.332066	-2.0657	hypomethylated	BS_J1AB8PMA	-3.19
BS_4EAVBDKR	BS_XPV22DSD	Medulloblastoma	MB, SHH	GNAS	chr20	58903701	G	GC	frameshift_variant	cg20008140	58888400	promoter	ENST00000464960	No	0.070554	15301	0.314793	-0.244239	-2.06484	hypomethylated	BS_J1AB8PMA	-3.19
BS_WCQW99V3	BS_Z5SAR971	Craniopharyngioma	Craniopharyngioma	MPL	chr1	43340042	C	T	missense_variant	cg25576032	43340353	intron	ENST00000372470	Yes	0.661442	-311	0.794138	-0.132696	-2.06439	hypomethylated	BS_PRR8K9GE	0.45
BS_4EAVBDKR	BS_XPV22DSD	Medulloblastoma	MB, SHH	GNAS	chr20	58903701	G	GC	frameshift_variant	cg02107718	58888658	promoter	ENST00000488546	No	0.0375265	15043	0.360751	-0.323225	-2.06314	hypomethylated	BS_J1AB8PMA	-3.19
BS_CZGNQ9KQ	BS_3C7JKRKJ	Low-grade glioma	Low-grade glioma	NF1	chr17	30664701	NA	NA	DEL	cg04422300	31251575	intron	ENST00000358273	Yes	0.650078	-586874	0.79862	-0.148543	-2.0621	hypomethylated	BS_KX6J8TRK	-2.95
BS_JQB0CTE7	BS_CBT428EZ	Low-grade glioma	Low-grade glioma	CHEK2	chr22	28696570	NA	NA	DEL	cg27363419	28710591	intron	ENST00000348295	No	0.710997	-14021	0.826128	-0.115131	-2.06054	hypomethylated	BS_66ABA973	-1.41
BS_4EAVBDKR	BS_XPV22DSD	Medulloblastoma	MB, SHH	GNAS	chr20	58903701	G	GC	frameshift_variant	cg26791489	58888275	promoter	ENST00000464960	No	0.327942	15426	0.461142	-0.1332	-2.05654	hypomethylated	BS_J1AB8PMA	-3.19
BS_JWETX0BH	BS_W57KS1XE	Other high-grade glioma	Other high-grade glioma	HFE	chr6	26092952	NA	NA	DEL	cg21512174	26086794	promoter	ENST00000317896	No	0.800703	6158	0.876611	-0.0759079	-2.05593	hypomethylated	BS_JS95PE0J	0.17
BS_938K7FSV	BS_0K182R15	Non-neoplastic tumor	Non-neoplastic tumor	NTHL1	chr16	2046131	TG	T	frameshift_variant	cg20873023	2044178	intron	ENST00000219066	No	0.194721	1953	0.420187	-0.225466	-2.05267	hypomethylated	BS_DY9NTFQR	-2.77
BS_0RVVY4PS	BS_69KSKWE4	Craniopharyngioma	Craniopharyngioma	EXT2	chr11	44114237	G	T	missense_variant	cg14144175	44105116	intron	ENST00000358681	No	0.375972	9121	0.69148	-0.315508	-2.05041	hypomethylated	NA	NA
BS_TTVB22NF	BS_7GRCE406	Low-grade glioma	Low-grade glioma	ATM	chr11	108342879	NA	NA	DEL	cg09493837	108292697	intron	ENST00000531525	No	0.359271	50182	0.654984	-0.295713	-2.05021	hypomethylated	BS_2YCJV2VV	-0.29
BS_4HD33MVB	BS_G4B3VHZK	Medulloblastoma	Medulloblastoma	APC	chr5	112838589	C	T	stop_gained	cg25645338	112718681	intron	ENST00000509732	No	0.794428	119908	0.863354	-0.0689257	-2.04757	hypomethylated	BS_K3ER45RV	-2.12
BS_J7WQHJDQ	BS_DJHKC895	Mixed neuronal-glial tumor	Mixed neuronal-glial tumor	CHEK2	chr22	28734444	CA	C	frameshift_variant	cg17505557	28713120	intron	ENST00000348295	No	0.389091	21324	0.539787	-0.150696	-2.04599	hypomethylated	BS_3PYESPHA	-0.16
BS_4EAVBDKR	BS_XPV22DSD	Medulloblastoma	MB, SHH	GNAS	chr20	58903701	G	GC	frameshift_variant	cg23496597	58888670	promoter	ENST00000488546	No	0.0567108	15031	0.349876	-0.293165	-2.04391	hypomethylated	BS_J1AB8PMA	-3.19
BS_S75EZJDW	BS_RJMW12ZA	Other high-grade glioma	Other high-grade glioma	MSH2	chr2	47402401	NA	NA	DEL	cg13449722	47500159	intron	ENST00000644900	No	0.745469	-97758	0.865923	-0.120454	-2.04266	hypomethylated	BS_Z8YZ6QGS	-2.64
BS_8Q2EAYJR	BS_FPDWC63C	Non-neoplastic tumor	Non-neoplastic tumor	ATM	chr11	108289006	A	AT	frameshift_variant	cg03272798	108256248	exon	ENST00000278616	No	0.678394	32758	0.774432	-0.0960384	-2.04124	hypomethylated	BS_F5BZSF3Q	-1.71
BS_40QCA1MC	BS_96M9C6B5	Mixed neuronal-glial tumor	Mixed neuronal-glial tumor	NF1	chr17	31357308	C	T	stop_gained	cg23352695	31321793	intron	ENST00000581113	No	0.253048	35515	0.632177	-0.379129	-2.03631	hypomethylated	BS_P277RYX5	-2.1
BS_BPDT230W	BS_S7EWDE73	Low-grade glioma	SEGA	TSC2	chr16	2062516	TG	T	frameshift_variant	cg05968213	2084494	exon	ENST00000645186	No	0.74756	-21978	0.833624	-0.0860648	-2.03464	hypomethylated	BS_3EVSN5QD	-1.48
BS_JQB0CTE7	BS_CBT428EZ	Low-grade glioma	Low-grade glioma	CHEK2	chr22	28696570	NA	NA	DEL	cg21194785	28709490	intron	ENST00000433728	No	0.590294	-12920	0.757951	-0.167656	-2.03082	hypomethylated	BS_66ABA973	-1.41
BS_88B4WV6J	BS_1G2DAFZY	Low-grade glioma	Low-grade glioma	XPC	chr3	14160079	NA	NA	DEL	cg07580707	14178561	exon	ENST00000285021	Yes	0.0615316	-18482	0.158099	-0.0965671	-2.0281	hypomethylated	BS_GPEGRCCT	-1.07
BS_4EAVBDKR	BS_XPV22DSD	Medulloblastoma	MB, SHH	GNAS	chr20	58903701	G	GC	frameshift_variant	cg22639787	58889918	intron	ENST00000464960	No	0.069351	13783	0.446088	-0.376737	-2.02685	hypomethylated	BS_J1AB8PMA	-3.19
BS_PFE6M2EW	BS_0HMQNWT6	Low-grade glioma	Low-grade glioma	NF1	chr17	31270360	NA	NA	DEL	cg04865506	31095758	intron	ENST00000356175	No	0.0433644	174602	0.113912	-0.0705479	-2.02158	hypomethylated	BS_5CMGN56B	-1.09
BS_40QCA1MC	BS_96M9C6B5	Mixed neuronal-glial tumor	Mixed neuronal-glial tumor	NF1	chr17	31357308	C	T	stop_gained	cg16148959	31321448	intron	ENST00000581113	No	0.186988	35860	0.550317	-0.363329	-2.01964	hypomethylated	BS_P277RYX5	-2.1
BS_382HZBG4	BS_PDNXHWQ8	Other tumor	Other tumor	COL7A1	chr3	48589643	A	G	missense_variant	cg17183531	48566545	exon	ENST00000328333	No	0.486444	23098	0.711307	-0.224863	-2.01794	hypomethylated	BS_6NRTJSYK	-0.34
BS_6K3Y2WXF	BS_M5AC601F	Low-grade glioma	SEGA	TSC2	chr16	2086815	TTTGTGTCCA	T	inframe_deletion	cg02364279	2082526	intron	ENST00000350773	No	0.858737	4289	0.922443	-0.0637056	-2.01594	hypomethylated	BS_3BVVWHP5	0.25
BS_ETAATG3J	BS_DFFBN81J	Schwannoma	Schwannoma	LZTR1	chr22	20994614	C	T	stop_gained	cg01522696	20994424	exon	ENST00000495142	No	0.48271	190	0.693558	-0.210848	-2.0115	hypomethylated	BS_H3Y8FWHV	-2.84
BS_YCT0FK91	BS_0E16EN6E	Medulloblastoma	Medulloblastoma	FANCA	chr16	89744977	CCTT	C	inframe_deletion	cg17358432	89769950	exon	ENST00000567205	No	0.822624	-24973	0.877594	-0.05497	-2.00589	hypomethylated	BS_GNV89A5P	-0.46
BS_98RN7Y9D	BS_FYGC4GN0	Low-grade glioma	Low-grade glioma	TERT	chr5	1278640	C	T	splice_donor_variant	cg16509061	1269194	intron	ENST00000310581	Yes	0.516414	9446	0.749591	-0.233177	-2.00483	hypomethylated	BS_DPF1CX0G	-0.3
BS_4EAVBDKR	BS_XPV22DSD	Medulloblastoma	MB, SHH	GNAS	chr20	58903701	G	GC	frameshift_variant	cg18035618	58840923	promoter	ENST00000491348	No	0.878174	62778	0.538696	0.339479	2.00324	hypermethylated	BS_J1AB8PMA	-3.19
BS_WCQW99V3	BS_Z5SAR971	Craniopharyngioma	Craniopharyngioma	MPL	chr1	43340042	C	T	missense_variant	cg18936620	43345348	intron	ENST00000372470	Yes	0.680366	-5306	0.431352	0.249013	2.00729	hypermethylated	BS_PRR8K9GE	0.45
BS_751B2CF8	BS_39499N16	Mesenchymal tumor	Mesenchymal tumor	POLE	chr12	132642548	AG	A	frameshift_variant	cg16725944	132638947	exon	ENST00000541213	No	0.665733	3601	0.391262	0.274471	2.01129	hypermethylated	BS_9GJ23RHH	0.34
BS_BZ7FK347	BS_FG4HB896	DIPG or DMG	DIPG or DMG	COL7A1	chr3	48576272	G	A	stop_gained	cg18656024	48595711	promoter	ENST00000681320	Yes	0.440021	-19439	0.300809	0.139212	2.01215	hypermethylated	NA	NA
BS_VN983YRH	BS_VJF77FPE	Low-grade glioma	Low-grade glioma	BLM	chr15	90765319	C	T	stop_gained	cg11492019	90762219	intron	ENST00000355112	Yes	0.759642	3100	0.380405	0.379237	2.02158	hypermethylated	BS_9BJARSX3	-1.1
BS_JZAENWRM	BS_7535PGPW	Germ cell tumor	Germ cell tumor	EPCAM	chr2	47378939	A	G	splice_polypyrimidine_tract_variant&intron_variant	ch.2.47429853F	47349210	intron	ENST00000405271	No	0.167429	29729	0.0652411	0.102188	2.02403	hypermethylated	BS_6HTK4YJP	1.72
BS_2EAATK5V	BS_XERG58K3	Low-grade glioma	Low-grade glioma	NF1	chr17	31182594	CT	C	frameshift_variant	cg02622903	31318490	promoter	ENST00000693617	No	0.209464	-135896	0.0924732	0.116991	2.02506	hypermethylated	BS_6P50QTPP	-2.79
BS_4EAVBDKR	BS_XPV22DSD	Medulloblastoma	MB, SHH	GNAS	chr20	58903701	G	GC	frameshift_variant	cg19296354	58840642	exon	ENST00000313949	No	0.878661	63059	0.481082	0.397579	2.03447	hypermethylated	BS_J1AB8PMA	-3.19
BS_88B4WV6J	BS_1G2DAFZY	Low-grade glioma	Low-grade glioma	XPC	chr3	14160079	NA	NA	DEL	cg26344383	14167391	intron	ENST00000285021	Yes	0.791677	-7312	0.643908	0.14777	2.03917	hypermethylated	BS_GPEGRCCT	-1.07
BS_3CK0QVDX	BS_MJ6K7TE6	Other tumor	Other tumor	GJB2	chr13	20189547	C	A	missense_variant	cg07569385	20192087	intron	ENST00000382848	Yes	0.62738	-2540	0.287935	0.339445	2.04082	hypermethylated	BS_3NNQ6PSB	-0.98
BS_4EAVBDKR	BS_XPV22DSD	Medulloblastoma	MB, SHH	GNAS	chr20	58903701	G	GC	frameshift_variant	cg20582984	58842178	intron	ENST00000657090	No	0.910927	61523	0.596798	0.31413	2.04749	hypermethylated	BS_J1AB8PMA	-3.19
BS_4EAVBDKR	BS_XPV22DSD	Medulloblastoma	MB, SHH	GNAS	chr20	58903701	G	GC	frameshift_variant	cg00765653	58840089	5' UTR	ENST00000313949	No	0.895427	63612	0.554003	0.341424	2.04856	hypermethylated	BS_J1AB8PMA	-3.19
BS_4EAVBDKR	BS_XPV22DSD	Medulloblastoma	MB, SHH	GNAS	chr20	58903701	G	GC	frameshift_variant	cg11996914	58839523	promoter	ENST00000313949	No	0.874888	64178	0.531823	0.343066	2.0488	hypermethylated	BS_J1AB8PMA	-3.19
BS_DCEAZ94R	BS_AKJHQQG3	Ependymoma	Ependymoma	NF1	chr17	31357308	C	T	stop_gained	cg13772849	31297209	intron	ENST00000579081	No	0.810044	60099	0.416864	0.39318	2.0501	hypermethylated	BS_KBT7MQ6H	1.09
BS_4EAVBDKR	BS_XPV22DSD	Medulloblastoma	MB, SHH	GNAS	chr20	58903701	G	GC	frameshift_variant	cg01355739	58841833	3' UTR	ENST00000313949	No	0.913702	61868	0.551181	0.362521	2.06554	hypermethylated	BS_J1AB8PMA	-3.19
BS_VN983YRH	BS_VJF77FPE	Low-grade glioma	Low-grade glioma	BLM	chr15	90765319	C	T	stop_gained	cg24146449	90716453	promoter	ENST00000355112	Yes	0.761884	48866	0.426453	0.335431	2.07536	hypermethylated	BS_9BJARSX3	-1.1
BS_XHT3F34T	BS_7R0JWX21	Other high-grade glioma	Other high-grade glioma	TP53	chr17	7675145	CGGGTGCCGGGCGG	C	frameshift_variant	cg21840333	7685388	exon	ENST00000431639	No	0.373629	-10243	0.175577	0.198052	2.07714	hypermethylated	BS_ZD5HN296	-0.62
BS_4EAVBDKR	BS_XPV22DSD	Medulloblastoma	MB, SHH	GNAS	chr20	58903701	G	GC	frameshift_variant	cg14728235	58840122	exon	ENST00000313949	No	0.941888	63579	0.592429	0.349458	2.08283	hypermethylated	BS_J1AB8PMA	-3.19
BS_4EAVBDKR	BS_XPV22DSD	Medulloblastoma	MB, SHH	GNAS	chr20	58903701	G	GC	frameshift_variant	cg21330323	58839541	promoter	ENST00000313949	No	0.86206	64160	0.545049	0.317011	2.08377	hypermethylated	BS_J1AB8PMA	-3.19
BS_B2AFNXS1	BS_BGJ8P34J	Atypical Teratoid Rhabdoid Tumor	Atypical Teratoid Rhabdoid Tumor	PTPN11	chr12	112472961	G	T	missense_variant	cg24032304	112422887	intron	ENST00000351677	Yes	0.546025	50074	0.28593	0.260095	2.085	hypermethylated	BS_15ETQ0E4	-1.29
BS_4EAVBDKR	BS_XPV22DSD	Medulloblastoma	MB, SHH	GNAS	chr20	58903701	G	GC	frameshift_variant	cg24975842	58841166	promoter	ENST00000491348	No	0.949714	62535	0.493192	0.456523	2.08518	hypermethylated	BS_J1AB8PMA	-3.19
BS_8782G07F	BS_E4MAVH4Y	Medulloblastoma	Medulloblastoma	APC	chr5	112839514	T	A	missense_variant	cg02626417	112738261	promoter	ENST00000512211	No	0.167371	101253	0.0845995	0.0827716	2.08781	hypermethylated	BS_CHDGRYHJ	1.44
BS_BPDT230W	BS_S7EWDE73	Low-grade glioma	SEGA	TSC2	chr16	2062516	TG	T	frameshift_variant	cg09137838	2074429	exon	ENST00000463808	No	0.922149	-11913	0.871249	0.0508999	2.10096	hypermethylated	BS_3EVSN5QD	-1.48
BS_QX8PTX5X	BS_8RNAR5N3	Low-grade glioma	Low-grade glioma	NF1	chr17	31249121	T	A	splice_donor_variant	cg13772849	31297209	intron	ENST00000579081	No	0.493992	-48088	0.2553	0.238692	2.10476	hypermethylated	BS_4EN8D8Y4	-0.7
BS_4EAVBDKR	BS_XPV22DSD	Medulloblastoma	MB, SHH	GNAS	chr20	58903701	G	GC	frameshift_variant	cg26506795	58892075	intron	ENST00000464960	No	0.268519	11626	0.158897	0.109621	2.11435	hypermethylated	BS_J1AB8PMA	-3.19
BS_4EAVBDKR	BS_XPV22DSD	Medulloblastoma	MB, SHH	GNAS	chr20	58903701	G	GC	frameshift_variant	cg06163629	58839829	5' UTR	ENST00000313949	No	0.934907	63872	0.513527	0.42138	2.12204	hypermethylated	BS_J1AB8PMA	-3.19
BS_DCEAZ94R	BS_AKJHQQG3	Ependymoma	Ependymoma	NF1	chr17	31357308	C	T	stop_gained	cg14557268	31269678	intron	ENST00000579081	No	0.828015	87630	0.3406	0.487415	2.13234	hypermethylated	BS_KBT7MQ6H	1.09
BS_P3W89XQY	BS_ZSJEHWJM	Low-grade glioma	Low-grade glioma	NF1	chr17	31233085	GAC	G	frameshift_variant	cg14557268	31269678	intron	ENST00000579081	No	0.61389	-36593	0.361744	0.252147	2.14037	hypermethylated	BS_V7BJM89K	-0.89
BS_85TADN40	BS_5NM9GXXV	DIPG or DMG	DIPG or DMG	ATM	chr11	108251924	A	G	synonymous_variant	cg03272798	108256248	exon	ENST00000278616	No	0.890007	-4324	0.775907	0.1141	2.14324	hypermethylated	BS_MB7WN0ZB	0.03
BS_PKKNB5PY	BS_JXA1FR74	Medulloblastoma	Medulloblastoma	FANCA	chr16	89761950	G	A	missense_variant&splice_region_variant	cg08533036	89793251	intron	ENST00000389301	Yes	0.623485	-31301	0.559052	0.064433	2.14326	hypermethylated	BS_TZVFR600	-0.56
BS_4EAVBDKR	BS_XPV22DSD	Medulloblastoma	MB, SHH	GNAS	chr20	58903701	G	GC	frameshift_variant	cg15725616	58840900	promoter	ENST00000491348	No	0.882588	62801	0.525364	0.357224	2.14441	hypermethylated	BS_J1AB8PMA	-3.19
BS_4EAVBDKR	BS_XPV22DSD	Medulloblastoma	MB, SHH	GNAS	chr20	58903701	G	GC	frameshift_variant	cg14597908	58839905	5' UTR	ENST00000313949	No	0.881176	63796	0.488553	0.392623	2.15367	hypermethylated	BS_J1AB8PMA	-3.19
BS_63JFFF51	BS_Y9VSZFYK	Ependymoma	Ependymoma	SLX4	chr16	3591125	TC	T	frameshift_variant	cg11204397	3580517	3' UTR	ENST00000294008	Yes	0.904374	10608	0.546664	0.357711	2.16764	hypermethylated	BS_QXKRN6CR	-0.86
BS_2EAATK5V	BS_XERG58K3	Low-grade glioma	Low-grade glioma	NF1	chr17	31182594	CT	C	frameshift_variant	cg05709720	31295887	intron	ENST00000579081	No	0.795001	-113293	0.385261	0.409739	2.18161	hypermethylated	BS_6P50QTPP	-2.79
BS_SF02KBCG	BS_RWHC2Y7G	Medulloblastoma	MB, SHH	MUTYH	chr1	45331699	AG	A	frameshift_variant	cg13067634	45340678	exon	ENST00000672011	No	0.132443	-8979	0.0669013	0.0655416	2.18197	hypermethylated	BS_R6WNEEE4	-1.13
BS_88B4WV6J	BS_1G2DAFZY	Low-grade glioma	Low-grade glioma	GJB2	chr13	20189166	C	T	missense_variant	cg07569385	20192087	intron	ENST00000382848	Yes	0.620035	-2921	0.387976	0.232059	2.18511	hypermethylated	BS_GPEGRCCT	-0.52
BS_8HZ761SQ	BS_61S3VRAP	Meningioma	Meningioma	CHEK2	chr22	28734532	C	T	missense_variant	cg17505557	28713120	intron	ENST00000348295	No	0.624292	21412	0.528923	0.0953695	2.18856	hypermethylated	NA	NA
BS_4EAVBDKR	BS_XPV22DSD	Medulloblastoma	MB, SHH	GNAS	chr20	58903701	G	GC	frameshift_variant	cg05558390	58840322	exon	ENST00000313949	No	0.873334	63379	0.331537	0.541797	2.20133	hypermethylated	BS_J1AB8PMA	-3.19
BS_4EAVBDKR	BS_XPV22DSD	Medulloblastoma	MB, SHH	GNAS	chr20	58903701	G	GC	frameshift_variant	cg18619398	58841451	promoter	ENST00000472183	No	0.892879	62250	0.50063	0.392249	2.2188	hypermethylated	BS_J1AB8PMA	-3.19
BS_CZGNQ9KQ	BS_3C7JKRKJ	Low-grade glioma	Low-grade glioma	NF1	chr17	30664701	NA	NA	DEL	cg14557268	31269678	intron	ENST00000579081	No	0.623523	-604977	0.361744	0.261779	2.22214	hypermethylated	BS_KX6J8TRK	-2.95
BS_0RVVY4PS	BS_69KSKWE4	Craniopharyngioma	Craniopharyngioma	EXT2	chr11	44114237	G	T	missense_variant	cg02699915	44095402	promoter	ENST00000682993	No	0.20146	18835	0.0908266	0.110634	2.22971	hypermethylated	NA	NA
BS_8HZ761SQ	BS_61S3VRAP	Meningioma	Meningioma	SMARCE1	chr17	40631693	G	A	stop_gained&splice_region_variant	cg03674955	40645901	intron	ENST00000578044	No	0.751067	-14208	0.484777	0.26629	2.23339	hypermethylated	NA	NA
BS_N0X0S3JD	BS_J6NGG30Q	Low-grade glioma	SEGA	TSC1	chr9	132906080	G	A	stop_gained	cg12146158	132944728	exon	ENST00000642249	No	0.137925	-38648	0.0787387	0.0591864	2.24081	hypermethylated	BS_EYYMKWB7	-1.24
BS_F0K8DMTS	BS_F6N9A1V2	Non-neoplastic tumor	Non-neoplastic tumor	NF1	chr17	31170002	G	A	splice_donor_5th_base_variant&intron_variant	cg13772849	31297209	intron	ENST00000579081	No	0.788996	-127207	0.314914	0.474082	2.25179	hypermethylated	BS_AA164D3A	-2.07
BS_W75GCHPW	BS_W6A0VXVR	Atypical Teratoid Rhabdoid Tumor	Atypical Teratoid Rhabdoid Tumor	TERT	chr5	1294549	C	CG	frameshift_variant	cg16051228	1294461	exon	ENST00000656021	No	0.896454	88	0.406569	0.489884	2.27956	hypermethylated	BS_J483EMFP	-0.62
BS_ZY319KJ4	BS_98KYK28K	Other high-grade glioma	Other high-grade glioma	ATM	chr11	108330308	G	GA	frameshift_variant	cg21704255	108251890	exon	ENST00000278616	No	0.749669	78418	0.313348	0.43632	2.2922	hypermethylated	BS_SHJA4MR0	-0.52
BS_5ESEHG0A	BS_V4PBW4WH	Craniopharyngioma	Craniopharyngioma	STAT3	chr17	42337696	NA	NA	DEL	cg15764884	42369002	intron	ENST00000389272	No	0.731962	-31306	0.41182	0.320142	2.30867	hypermethylated	BS_BHR08WGW	0.41
BS_345M1B93	BS_1PD8RD2N	Mixed neuronal-glial tumor	Mixed neuronal-glial tumor	ABCB11	chr2	168996709	C	T	missense_variant	cg13931502	169013278	exon	ENST00000650372	Yes	0.63993	-16569	0.307695	0.332235	2.3165	hypermethylated	NA	NA
BS_W75GCHPW	BS_W6A0VXVR	Atypical Teratoid Rhabdoid Tumor	Atypical Teratoid Rhabdoid Tumor	TP53	chr17	7675232	G	A	missense_variant	cg09168066	7676387	promoter	ENST00000504290	No	0.718275	-1155	0.470222	0.248053	2.32098	hypermethylated	BS_J483EMFP	-0.49
BS_R7TZRSZT	BS_3MYH1TKQ	Other high-grade glioma	Other high-grade glioma	CDKN2A	chr9	21974682	A	G	missense_variant	cg23668793	21994766	intron	ENST00000494262	No	0.184256	-20084	0.0658974	0.118359	2.32591	hypermethylated	BS_4PPHAQXF	-1
BS_GJWAV3E5	BS_0E539XNH	Neurofibroma plexiform	Neurofibroma plexiform	NF1	chr17	31343008	G	C	splice_acceptor_variant	cg15922394	31094218	promoter	ENST00000356175	No	0.899074	248790	0.739694	0.15938	2.33883	hypermethylated	BS_KE56MMY0	0.79
BS_VN983YRH	BS_VJF77FPE	Low-grade glioma	Low-grade glioma	BLM	chr15	90765319	C	T	stop_gained	cg05645141	90716518	promoter	ENST00000355112	Yes	0.419593	48801	0.210387	0.209206	2.38269	hypermethylated	BS_9BJARSX3	-1.1
BS_4EK9WVET	BS_6T1N6Z4Y	Low-grade glioma	Low-grade glioma	NF1	chr17	31260402	A	AAGTGATGC	frameshift_variant	cg16976419	31265835	intron	ENST00000579081	No	0.586046	-5433	0.382407	0.203638	2.38291	hypermethylated	BS_02NZT8CE	-0.66
BS_XCKDRRYT	BS_0ATCJ7Z3	Meningioma	Meningioma	BAP1	chr3	52404529	G	A	stop_gained	cg03079434	52409287	intron	ENST00000490917	No	0.880987	-4758	0.639092	0.241895	2.39058	hypermethylated	BS_5AF6ZNJF	-3.07
BS_ZQY1P7NR	BS_M0YWF7TK	Neurofibroma plexiform	Neurofibroma plexiform	NF1	chr17	31338739	C	A	stop_gained	cg22473770	31320959	intron	ENST00000581113	No	0.447927	17780	0.173303	0.274624	2.40457	hypermethylated	BS_NDC69214	-0.15
BS_SP886CE6	BS_76B3BYEZ	Low-grade glioma	Low-grade glioma	CHEK2	chr22	28695219	G	A	missense_variant	cg01646077	28741397	intron	ENST00000398017	No	0.252459	-46178	0.103608	0.148851	2.40506	hypermethylated	BS_G5QBBHDV	1.74
BS_8HZ761SQ	BS_61S3VRAP	Meningioma	Meningioma	SMARCE1	chr17	40631693	G	A	stop_gained&splice_region_variant	cg01926087	40647003	intron	ENST00000578044	No	0.64022	-15310	0.289429	0.35079	2.45482	hypermethylated	NA	NA
BS_N0X0S3JD	BS_J6NGG30Q	Low-grade glioma	SEGA	TSC1	chr9	132906080	G	A	stop_gained	cg14267811	132944038	intron	ENST00000646788	No	0.134824	-37958	0.0695985	0.0652253	2.46116	hypermethylated	BS_EYYMKWB7	-1.24
BS_HQEFFVM1	BS_HR5ZGJ2N	Medulloblastoma	MB, SHH	SUFU	chr10	102541403	NA	NA	DEL	cg13227624	102592978	intron	ENST00000369899	No	0.921255	-51575	0.84198	0.0792751	2.47549	hypermethylated	BS_7XQRH69M	-1.77
BS_J7WQHJDQ	BS_DJHKC895	Mixed neuronal-glial tumor	Mixed neuronal-glial tumor	CHEK2	chr22	28734444	CA	C	frameshift_variant	cg04776735	28741975	exon	ENST00000416671	No	0.123653	-7531	0.0582926	0.0653605	2.50798	hypermethylated	BS_3PYESPHA	-0.16
BS_VN983YRH	BS_VJF77FPE	Low-grade glioma	Low-grade glioma	BLM	chr15	90765319	C	T	stop_gained	cg05755646	90762870	intron	ENST00000355112	Yes	0.636052	2449	0.327049	0.309003	2.52155	hypermethylated	BS_9BJARSX3	-1.1
BS_S75EZJDW	BS_RJMW12ZA	Other high-grade glioma	Other high-grade glioma	MSH2	chr2	47402401	NA	NA	DEL	cg02458113	47403981	intron	ENST00000233146	Yes	0.176865	-1580	0.0438116	0.133054	2.58194	hypermethylated	BS_Z8YZ6QGS	-2.64
BS_4HD33MVB	BS_G4B3VHZK	Medulloblastoma	Medulloblastoma	APC	chr5	112838589	C	T	stop_gained	cg16110711	112707154	promoter	ENST00000509732	No	0.69603	131435	0.330277	0.365752	2.65826	hypermethylated	BS_K3ER45RV	-2.12
BS_P3W89XQY	BS_ZSJEHWJM	Low-grade glioma	Low-grade glioma	NF1	chr17	31233085	GAC	G	frameshift_variant	cg02622903	31318490	promoter	ENST00000693617	No	0.248784	-85405	0.0924732	0.156311	2.70567	hypermethylated	BS_V7BJM89K	-0.89
BS_PF7546KW	BS_KGT59ZDT	Low-grade glioma	Low-grade glioma	RECQL4	chr8	144514982	CA	C	frameshift_variant	cg24681895	144518297	promoter	ENST00000617875	Yes	0.136096	-3315	0.0742601	0.061836	2.78954	hypermethylated	BS_R13X6TMW	-0.96
BS_SG7EPZ4W	BS_4TXDH2S8	Low-grade glioma	Low-grade glioma	CTNNA1	chr5	138782024	A	AT	frameshift_variant	cg07893230	138753407	promoter	ENST00000520339	No	0.279055	28617	0.156986	0.122069	2.83462	hypermethylated	BS_EFEZB0ZH	-0.1
BS_63JFFF51	BS_Y9VSZFYK	Ependymoma	Ependymoma	SLX4	chr16	3591125	TC	T	frameshift_variant	cg22270609	3580982	3' UTR	ENST00000294008	Yes	0.68947	10143	0.3125	0.37697	2.85098	hypermethylated	BS_QXKRN6CR	-0.86
BS_2EAATK5V	BS_XERG58K3	Low-grade glioma	Low-grade glioma	NF1	chr17	31182594	CT	C	frameshift_variant	cg18232597	31297378	intron	ENST00000579081	No	0.749825	-114784	0.365375	0.384449	2.87139	hypermethylated	BS_6P50QTPP	-2.79
BS_8Q2EAYJR	BS_FPDWC63C	Non-neoplastic tumor	Non-neoplastic tumor	ATM	chr11	108289006	A	AT	frameshift_variant	cg24568245	108222291	promoter	ENST00000675843	Yes	0.136236	66715	0.0673767	0.0688591	2.91776	hypermethylated	BS_F5BZSF3Q	-1.71
BS_938K7FSV	BS_0K182R15	Non-neoplastic tumor	Non-neoplastic tumor	NTHL1	chr16	2046131	TG	T	frameshift_variant	cg09123625	2047209	intron	ENST00000219066	No	0.152314	-1078	0.0558364	0.0964772	3.00264	hypermethylated	BS_DY9NTFQR	-2.77
BS_W75GCHPW	BS_W6A0VXVR	Atypical Teratoid Rhabdoid Tumor	Atypical Teratoid Rhabdoid Tumor	TERT	chr5	1294549	C	CG	frameshift_variant	cg02545192	1294614	exon	ENST00000656021	No	0.313031	-65	0.116307	0.196724	3.04974	hypermethylated	BS_J483EMFP	-0.62
BS_8782G07F	BS_E4MAVH4Y	Medulloblastoma	Medulloblastoma	APC	chr5	112839514	T	A	missense_variant	cg08249692	112737229	promoter	ENST00000257430	Yes	0.736898	102285	0.289095	0.447802	3.07485	hypermethylated	BS_CHDGRYHJ	1.44
BS_CZGNQ9KQ	BS_3C7JKRKJ	Low-grade glioma	Low-grade glioma	APC	chr5	112839514	T	A	missense_variant	cg11057897	112707269	promoter	ENST00000509732	No	0.37759	132245	0.202941	0.174649	3.10021	hypermethylated	BS_KX6J8TRK	-0.54
BS_YCT0FK91	BS_0E16EN6E	Medulloblastoma	Medulloblastoma	FANCA	chr16	89744977	CCTT	C	inframe_deletion	cg05977517	89816951	promoter	ENST00000563513	No	0.0980961	-71974	0.0445476	0.0535485	3.18484	hypermethylated	BS_GNV89A5P	-0.46
BS_1GMX5YEM	BS_RVAH1AZV	Low-grade glioma	Low-grade glioma	RAD51D	chr17	35119613	T	C	start_lost	cg26683137	35120189	intron	ENST00000415064	No	0.421893	-576	0.138763	0.283129	3.19519	hypermethylated	BS_775HDFNY	0.13
BS_TE01WW4M	BS_4039HAR9	Medulloblastoma	Medulloblastoma	FANCC	chr9	95117318	G	A	stop_gained	cg01691411	95317269	intron	ENST00000647778	No	0.270885	-199951	0.11162	0.159265	3.24849	hypermethylated	BS_HZE3KYZ1	-0.71
BS_88B4WV6J	BS_1G2DAFZY	Low-grade glioma	Low-grade glioma	XPC	chr3	14160079	NA	NA	DEL	cg20104055	14177889	intron	ENST00000285021	Yes	0.647394	-17810	0.381495	0.265899	3.25625	hypermethylated	BS_GPEGRCCT	-1.07
BS_J996NDK4	BS_62S9RVAC	Low-grade glioma	Low-grade glioma	PTCH2	chr1	44826289	AG	A	frameshift_variant	cg21167628	44842953	exon	ENST00000372192	Yes	0.119395	-16664	0.0539868	0.0654083	3.33652	hypermethylated	BS_21RE8W46	2.89
BS_0YJF1F95	BS_0JZ4RSWQ	Meningioma	Meningioma	SMARCE1	chr17	40632281	TCTCA	T	frameshift_variant	cg21786814	40647293	intron	ENST00000578044	No	0.129172	-15012	0.0646092	0.0645633	3.45131	hypermethylated	BS_6YMJ621P	-2.47
BS_PF7546KW	BS_KGT59ZDT	Low-grade glioma	Low-grade glioma	RECQL4	chr8	144514982	CA	C	frameshift_variant	cg20260034	144518568	promoter	ENST00000617875	Yes	0.478021	-3586	0.160716	0.317305	3.46427	hypermethylated	BS_R13X6TMW	-0.96
BS_DJ7XB1DM	BS_QSN1ANPN	Low-grade glioma	Low-grade glioma	MUTYH	chr1	45331218	TTCC	T	inframe_deletion	cg22644979	45339589	promoter	ENST00000483127	No	0.137815	-8371	0.0591268	0.0786885	3.52075	hypermethylated	BS_Z7Y2466H	-0.84
BS_44WJZ1HP	BS_DXKYMFRY	Meningioma	Meningioma	NF2	chr22	29601424	NA	NA	DEL	cg15809387	29604205	intron	ENST00000672805	No	0.192305	-2781	0.0766234	0.115682	3.52232	hypermethylated	BS_Q2T9ZRM0	-1.79
BS_YCT0FK91	BS_0E16EN6E	Medulloblastoma	Medulloblastoma	FANCA	chr16	89744977	CCTT	C	inframe_deletion	cg05062674	89816219	exon	ENST00000566889	No	0.0844492	-71242	0.0323237	0.0521255	3.55654	hypermethylated	BS_GNV89A5P	-0.46
BS_DJ7XB1DM	BS_QSN1ANPN	Low-grade glioma	Low-grade glioma	MUTYH	chr1	45331218	TTCC	T	inframe_deletion	cg07507056	45340541	exon	ENST00000672011	No	0.260146	-9323	0.0774045	0.182742	3.61649	hypermethylated	BS_Z7Y2466H	-0.84
BS_938K7FSV	BS_0K182R15	Non-neoplastic tumor	Non-neoplastic tumor	NTHL1	chr16	2046131	TG	T	frameshift_variant	cg24795536	2047194	intron	ENST00000219066	No	0.501718	-1063	0.230332	0.271386	3.64298	hypermethylated	BS_DY9NTFQR	-2.77
BS_2EAATK5V	BS_XERG58K3	Low-grade glioma	Low-grade glioma	NF1	chr17	31182594	CT	C	frameshift_variant	cg13772849	31297209	intron	ENST00000579081	No	0.671852	-114615	0.2553	0.416552	3.67312	hypermethylated	BS_6P50QTPP	-2.79
BS_1GMX5YEM	BS_RVAH1AZV	Low-grade glioma	Low-grade glioma	RAD51D	chr17	35119613	T	C	start_lost	cg14142632	35120259	intron	ENST00000415064	No	0.37934	-646	0.132669	0.246671	3.72551	hypermethylated	BS_775HDFNY	0.13
BS_TV8HD883	BS_RWKHJFYY	Mixed neuronal-glial tumor	Mixed neuronal-glial tumor	RECQL4	chr8	144513610	G	A	stop_gained	cg20260034	144518568	promoter	ENST00000617875	Yes	0.47553	-4958	0.147237	0.328293	3.74582	hypermethylated	BS_RGSMX7QD	-1.18
BS_TE01WW4M	BS_4039HAR9	Medulloblastoma	Medulloblastoma	FANCC	chr9	95117318	G	A	stop_gained	ch.9.97139671F	95337568	intron	ENST00000636777	No	0.152166	-220250	0.0551683	0.0969981	3.79218	hypermethylated	BS_HZE3KYZ1	-0.71
BS_40QCA1MC	BS_96M9C6B5	Mixed neuronal-glial tumor	Mixed neuronal-glial tumor	NF1	chr17	31357308	C	T	stop_gained	cg04865506	31095758	intron	ENST00000356175	No	0.242481	261550	0.109464	0.133016	3.84312	hypermethylated	BS_P277RYX5	-2.1
BS_D7AKEXHJ	BS_XKSDEG8D	Low-grade glioma	Low-grade glioma	EZH2	chr7	148814129	G	A	missense_variant	ch.7.3102217F	148835102	intron	ENST00000483012	No	0.232255	-20973	0.068933	0.163322	4.20644	hypermethylated	BS_WCRKYV0T	-1.42
BS_G113MX63	BS_5V730EQB	Atypical Teratoid Rhabdoid Tumor	Atypical Teratoid Rhabdoid Tumor	MSH6	chr2	47800909	C	T	missense_variant	cg16595246	47782794	promoter	ENST00000445503	No	0.161233	18115	0.0571623	0.10407	4.53572	hypermethylated	BS_90B22NGP	-1.73
BS_G113MX63	BS_5V730EQB	Atypical Teratoid Rhabdoid Tumor	Atypical Teratoid Rhabdoid Tumor	MSH6	chr2	47800909	C	T	missense_variant	cg18222961	47782796	promoter	ENST00000445503	No	0.241103	18113	0.0668489	0.174254	4.61247	hypermethylated	BS_90B22NGP	-1.73
BS_EM975DQ6	BS_37AFTBAM	Non-neoplastic tumor	Non-neoplastic tumor	TSC2	chr16	2079197	G	A	splice_donor_variant	cg11898029	2047887	promoter	ENST00000643088	No	0.557227	31310	0.0723073	0.48492	4.73759	hypermethylated	BS_ZH1FBX50	-0.23
BS_JQB0CTE7	BS_CBT428EZ	Low-grade glioma	Low-grade glioma	CHEK2	chr22	28696570	NA	NA	DEL	cg01875775	28742283	exon	ENST00000416671	No	0.14009	-45713	0.0656059	0.0744836	4.94242	hypermethylated	BS_66ABA973	-1.41
BS_98RN7Y9D	BS_FYGC4GN0	Low-grade glioma	Low-grade glioma	TERT	chr5	1278640	C	T	splice_donor_variant	cg02545192	1294614	exon	ENST00000656021	No	0.4006	-15974	0.0956372	0.304963	5.2748	hypermethylated	BS_DPF1CX0G	-0.3
BS_S75EZJDW	BS_RJMW12ZA	Other high-grade glioma	Other high-grade glioma	MSH2	chr2	47402401	NA	NA	DEL	cg06478094	47403112	promoter	ENST00000644092	No	0.104603	-711	0.0339763	0.0706264	5.57261	hypermethylated	BS_Z8YZ6QGS	-2.64
BS_S75EZJDW	BS_RJMW12ZA	Other high-grade glioma	Other high-grade glioma	MSH2	chr2	47402401	NA	NA	DEL	cg22547404	47403008	promoter	ENST00000543555	No	0.0980751	-607	0.0367851	0.06129	5.59204	hypermethylated	BS_Z8YZ6QGS	-2.64
BS_S75EZJDW	BS_RJMW12ZA	Other high-grade glioma	Other high-grade glioma	MSH2	chr2	47402401	NA	NA	DEL	cg03639557	47403648	intron	ENST00000233146	Yes	0.0993582	-1247	0.0296879	0.0696703	5.59784	hypermethylated	BS_Z8YZ6QGS	-2.64
BS_S75EZJDW	BS_RJMW12ZA	Other high-grade glioma	Other high-grade glioma	MSH2	chr2	47402401	NA	NA	DEL	cg22269526	47403085	promoter	ENST00000644092	No	0.195556	-684	0.050227	0.145329	5.87841	hypermethylated	BS_Z8YZ6QGS	-2.64
BS_S75EZJDW	BS_RJMW12ZA	Other high-grade glioma	Other high-grade glioma	MSH2	chr2	47402401	NA	NA	DEL	cg25746226	47402653	promoter	ENST00000543555	No	0.122575	-252	0.0361196	0.0864559	6.22685	hypermethylated	BS_Z8YZ6QGS	-2.64
BS_V733WCVK	BS_GF7FB4B8	Ependymoma	Ependymoma	ERCC2	chr19	45364832	CCTCA	C	splice_donor_variant&splice_donor_5th_base_variant&intron_variant	cg07617866	45370036	intron	ENST00000586856	No	0.609234	-5204	0.0656818	0.543552	6.55967	hypermethylated	BS_SDCNP7MW	-0.53
