# Supplementary material for: Germline pathogenic variation impacts somatic alterations and patient outcomes in pediatric CNS tumors
Source: medRxiv. 2025 Jul 23:2025.02.04.25321499. Originally published 2025 Feb 6. Preprint. [Version 2] doi: 10.1101/2025.02.04.25321499 (PMC11838646; doi:10.1101/2025.02.04.25321499)
Supplement: Supplement 14 [file media-14.xlsx]

## Sheet: TableS13
Table S13. P/LP variant-proximal somatic alternative splicing events
Hugo Symbol	Kids First Biospecimen ID rna	subgroup	splicing case	splice event region	region start	region end	upstream exon start	upstream exon end	downstream exon start	downstream exon end	event in gtf	Include junction counts	skip junction counts	Percent splice index (PSI)	PSI, other subgroup	PSI diff	sample PSI zscore	Kids First Biospecimen ID normal	chr	plp variant position	ref	alt	variant classification vep	clinvar variant id	strand	minimum variant-splice event distance (bp)	variant group
PTCH1	BS_7C40TRCY	MB, SHH	SE	95506406:95506599:95480538:95480588:95516468:95517057	95506406	95506599	95480538	95480588	95516468	95517057	No	51	502	0.048	0.946	-0.898	-2.816	BS_MN2FX68Z	chr9	95506600	C	G	splice_acceptor_variant	1071610	-	1	Splice, proximal
FANCM	BS_0J9SHHSC	Low-grade glioma	SE	45198731:45198935:45196171:45196547:45199869:45199927	45198731	45198935	45196171	45196547	45199869	45199927	No	4	7	0.222	0.997	-0.775	-12.8	BS_8YD46AZB	chr14	45198718	C	T	stop_gained	526381	+	13	Non-splice, proximal
BRCA1	BS_GWCRMKE6	Low-grade glioma	SE	43050061:43050190:43049120:43049194:43051062:43051117	43050061	43050190	43049120	43049194	43051062	43051117	No	1	31	0.017	0.776	-0.759	-1.849	BS_9HYDMBBW	chr17	43051107	C	A	missense_variant	55507	-	10	Non-splice, proximal
NF1	BS_NDC69214	Neurofibroma plexiform	SE	31338703:31338805:31338001:31338139:31340504:31340645	31338703	31338805	31338001	31338139	31340504	31340645	No	34	56	0.265	0.987	-0.722	-3.31	BS_ZQY1P7NR	chr17	31338739	C	A	stop_gained	185082	+	36	Non-splice, proximal
EZH2	BS_WCRKYV0T	Low-grade glioma	SE	148836821:148837000:148832633:148832750:148846469:148846551	148836821	148837000	148832633	148832750	148846469	148846551	Yes	16	0	1	0.31	0.69	3.503	BS_D7AKEXHJ	chr7	148814129	G	A	missense_variant	NA	-	18504	Non-splice, distal
NF1	BS_AA164D3A	Non-neoplastic tumor	SE	31169890:31169997:31163185:31163376:31181421:31181489	31169890	31169997	31163185	31163376	31181421	31181489	Yes	20	20	0.369	0.983	-0.614	-4.752	BS_F0K8DMTS	chr17	31170002	G	A	splice_donor_5th_base_variant&intron_variant	404473	+	5	Splice, proximal
TSC2	BS_8Z3SCKB5	SEGA	SE	2060669:2060813:2058746:2058873:2061870:2062008	2060669	2060813	2058746	2058873	2061870	2062008	No	70	47	0.432	1	-0.568	-2.846	BS_9A5CF1QE	chr16	2060655	G	A	splice_polypyrimidine_tract_variant&intron_variant	49396	+	14	Splice, proximal
SMARCE1	BS_6YMJ621P	Meningioma	A5SS	40642117:40642559:40642454:40642559:40637491:40637572	40642117	40642559	40642454	40642559	40637491	40637572	Yes	104	41	0.559	0.034	0.525	4.339	BS_0YJF1F95	chr17	40632281	TCTCA	T	frameshift_variant	212264	-	5210	Non-splice, distal
LZTR1	BS_S71RJ8DH	Atypical Teratoid Rhabdoid Tumor	SE	20987503:20987583:20985840:20985897:20988009:20988113	20987503	20987583	20985840	20985897	20988009	20988113	Yes	95	72	0.463	0.953	-0.49	-4.346	BS_FPB0JGKX	chr22	20987555	C	T	synonymous_variant	1158766	+	28	Non-splice, proximal
LZTR1	BS_S71RJ8DH	Atypical Teratoid Rhabdoid Tumor	RI	20994103:20994727:20994103:20994269:20994557:20994727	20994103	20994727	20994103	20994269	20994557	20994727	Yes	189	33	0.741	0.273	0.468	2.199	BS_FPB0JGKX	chr22	20987555	C	T	synonymous_variant	1158766	+	6548	Non-splice, distal
MUTYH	BS_3W07B2TG	SEGA	RI	45332762:45333324:45332762:45332834:45332917:45333324	45332762	45333324	45332762	45332834	45332917	45333324	No	27	4	0.771	0.312	0.459	1.066	BS_F69GWP99	chr1	45332445	C	T	missense_variant	140877	-	317	Non-splice, distal
ATM	BS_94MT16N2	Low-grade glioma	SE	108315822:108315911:108312410:108312498:108316010:108316113	108315822	108315911	108312410	108312498	108316010	108316113	No	124	61	0.561	1	-0.439	-14.248	BS_Q7NF95N0	chr11	108315911	G	A	missense_variant&splice_region_variant	181974	+	0	Splice, proximal
MUTYH	BS_C80S5N37	Ependymoma	RI	45332762:45333324:45332762:45332834:45332917:45333324	45332762	45333324	45332762	45332834	45332917	45333324	No	53	6	0.815	0.381	0.434	1.161	BS_MKYS4YRC	chr1	45332795	G	A	missense_variant	187280	-	33	Non-splice, proximal
SMARCE1	BS_6YMJ621P	Meningioma	RI	40630713:40632367:40630713:40631693:40632194:40632367	40630713	40632367	40630713	40631693	40632194	40632367	Yes	31	23	0.403	0.021	0.382	4.33	BS_0YJF1F95	chr17	40632281	TCTCA	T	frameshift_variant	212264	-	86	Non-splice, proximal
COL7A1	BS_6NRTJSYK	Other tumor	RI	48571242:48572045:48571242:48571278:48572000:48572045	48571242	48572045	48571242	48571278	48572000	48572045	Yes	23	4	0.742	0.363	0.379	1.849	BS_382HZBG4	chr3	48589643	A	G	missense_variant	1929648	-	17598	Non-splice, distal
ATM	BS_94MT16N2	Low-grade glioma	A5SS	108294926:108296393:108294926:108295059:108297286:108297382	108294926	108296393	108294926	108295059	108297286	108297382	Yes	60	37	0.448	0.084	0.364	6.042	BS_Q7NF95N0	chr11	108315911	G	A	missense_variant&splice_region_variant	181974	+	18529	Splice, distal
BAP1	BS_5AF6ZNJF	Meningioma	RI	52402778:52403298:52402778:52402871:52403137:52403298	52402778	52403298	52402778	52402871	52403137	52403298	Yes	32	5	0.762	0.425	0.337	1.799	BS_XCKDRRYT	chr3	52404529	G	A	stop_gained	490777	-	1231	Non-splice, distal
RECQL4	BS_QXKRN6CR	Ependymoma	A3SS	144514935:144515072:144514935:144515042:144515149:144515242	144514935	144515072	144514935	144515042	144515149	144515242	Yes	7	3	0.642	0.977	-0.335	-5.477	BS_63JFFF51	chr8	144512562	C	G	splice_acceptor_variant	NA	-	2373	Splice, distal
ATM	BS_VXHWZJDC	Germ cell tumor	A5SS	108294926:108296393:108294926:108295059:108297286:108297382	108294926	108296393	108294926	108295059	108297286	108297382	Yes	20	12	0.455	0.155	0.3	1.674	BS_3DHNFFV6	chr11	108284280	AG	A	frameshift_variant	127374	+	10646	Non-splice, distal
RAD51D	BS_M15PW2N0	MB, SHH	SE	35107365:35107447:35106127:35106481:35119110:35119172	35107365	35107447	35106127	35106481	35119110	35119172	Yes	8	31	0.143	0.438	-0.295	-1.788	BS_QMBK2FV7	chr17	35107380	T	TA	frameshift_variant	185760	-	15	Non-splice, proximal
MSH6	BS_K81DR8XG	MB, SHH	SE	47790926:47791123:47783081:47783493:47795893:47796036	47790926	47791123	47783081	47783493	47795893	47796036	No	10	2	0.714	1	-0.286	-4.007	BS_E0H9DHVX	chr2	47783495	T	G	splice_donor_variant	1793667	+	2	Splice, proximal
LZTR1	BS_H3Y8FWHV	Schwannoma	RI	20994103:20994727:20994103:20994269:20994557:20994727	20994103	20994727	20994103	20994269	20994557	20994727	Yes	32	22	0.421	0.139	0.282	2.577	BS_ETAATG3J	chr22	20994614	C	T	stop_gained	1777724	+	57	Non-splice, proximal
COL7A1	BS_6NRTJSYK	Other tumor	SE	48593536:48593696:48593355:48593449:48594367:48594548	48593536	48593696	48593355	48593449	48594367	48594548	No	10	2	0.714	0.993	-0.279	-4.017	BS_382HZBG4	chr3	48589643	A	G	missense_variant	1929648	-	3712	Non-splice, distal
MUTYH	BS_WJGFDRWK	Mesenchymal tumor	RI	45332762:45333324:45332762:45332834:45332917:45333324	45332762	45333324	45332762	45332834	45332917	45333324	No	22	2	0.846	0.568	0.278	0.686	BS_0YFQF89N	chr1	45332446	G	A	missense_variant	41761	-	316	Non-splice, distal
DDX41	BS_ZV68CES9	Medulloblastoma	RI	177516287:177516835:177516287:177516447:177516724:177516835	177516287	177516835	177516287	177516447	177516724	177516835	Yes	8	5	0.444	0.711	-0.267	-1.52	BS_PCKWEEVT	chr5	177516755	A	C	stop_gained	NA	-	31	Non-splice, proximal
GBA	BS_7C40TRCY	MB, SHH	SE	155240629:155240717:155239885:155240077:155241085:155241180	155240629	155240717	155239885	155240077	155241085	155241180	No	49	11	0.737	0.999	-0.262	-4.002	BS_MN2FX68Z	chr1	155240629	C	T	splice_donor_variant	93445	-	0	Splice, proximal
RAD51D	BS_M9C4RY4P	Schwannoma	SE	35118500:35118619:35106440:35106481:35119110:35119157	35118500	35118619	35106440	35106481	35119110	35119157	Yes	9	1	0.834	0.583	0.251	1.47	BS_WP9M8J6W	chr17	35119114	G	GTT	stop_gained&frameshift_variant	142811	-	4	Non-splice, proximal
NF1	BS_4EN8D8Y4	Low-grade glioma	SE	31252937:31253000:31248983:31249119:31257686:31257726	31252937	31253000	31248983	31249119	31257686	31257726	Yes	17	4	0.75	0.996	-0.246	-12.478	BS_QX8PTX5X	chr17	31249121	T	A	splice_donor_variant	NA	+	2	Splice, proximal
TSC1	BS_W18SF91A	Non-neoplastic tumor	RI	132897183:132897610:132897183:132897345:132897422:132897610	132897183	132897610	132897183	132897345	132897422	132897610	Yes	12	3	0.721	0.962	-0.241	-2.138	BS_ACZNJGV3	chr9	132902640	G	A	stop_gained	48943	-	5030	Non-splice, distal
TSC2	BS_3EVSN5QD	SEGA	A3SS	2062496:2062600:2062528:2062600:2061870:2062008	2062496	2062600	2062528	2062600	2061870	2062008	Yes	16	4	0.767	1	-0.233	-2.846	BS_BPDT230W	chr16	2062516	TG	T	frameshift_variant	NA	+	12	Non-splice, proximal
DROSHA	BS_7ZV3DPGT	Other tumor	SE	31431575:31431678:31429474:31429545:31435764:31435864	31431575	31431678	31429474	31429545	31435764	31435864	No	44	8	0.765	0.991	-0.226	-4.235	BS_NTV9Z7SE	chr5	31431624	C	A	stop_gained	NA	-	49	Non-splice, proximal
SMARCB1	BS_9FHSNVS0	Atypical Teratoid Rhabdoid Tumor	RI	23791755:23793688:23791755:23791867:23793558:23793688	23791755	23793688	23791755	23791867	23793558	23793688	Yes	92	77	0.374	0.166	0.208	1.926	BS_GERET530	chr22	23791803	C	G	stop_gained	NA	+	48	Non-splice, proximal
TSC2	BS_ZH1FBX50	Non-neoplastic tumor	RI	2078919:2079428:2078919:2079196:2079275:2079428	2078919	2079428	2078919	2079196	2079275	2079428	Yes	81	185	0.223	0.025	0.198	4.35	BS_EM975DQ6	chr16	2079197	G	A	splice_donor_variant	49244	+	1	Splice, proximal
FANCA	BS_TZVFR600	Medulloblastoma	SE	89762637:89762793:89761948:89762022:89764889:89765066	89762637	89762793	89761948	89762022	89764889	89765066	Yes	0	45	0	0.197	-0.197	-0.936	BS_PKKNB5PY	chr16	89761950	G	A	missense_variant&splice_region_variant	408196	-	2	Splice, proximal
RECQL4	BS_QXKRN6CR	Ependymoma	SE	144512391:144512561:144512143:144512324:144512641:144512771	144512391	144512561	144512143	144512324	144512641	144512771	Yes	33	4	0.805	1	-0.195	-7.963	BS_63JFFF51	chr8	144512562	C	G	splice_acceptor_variant	NA	-	1	Splice, proximal
MSH3	BS_AMQGM1V9	Non-neoplastic tumor	SE	80778719:80778836:80775693:80775758:80787564:80787672	80778719	80778836	80775693	80775758	80787564	80787672	No	234	32	0.804	0.998	-0.194	-4.728	BS_ESFA9S69	chr5	80778719	G	A	splice_acceptor_variant	253325	+	0	Splice, proximal
COL7A1	BS_W36RZSFA	Choroid plexus tumor	RI	48571242:48572045:48571242:48571278:48572000:48572045	48571242	48572045	48571242	48571278	48572000	48572045	Yes	4	9	0.182	0.369	-0.187	-1.056	BS_HNWNZFHA	chr3	48584763	G	A	stop_gained	864784	-	12718	Non-splice, distal
SLX4	BS_QXKRN6CR	Ependymoma	RI	3600978:3602307:3600978:3601191:3602117:3602307	3600978	3602307	3600978	3601191	3602117	3602307	Yes	1	11	0.043	0.225	-0.182	-1.142	BS_63JFFF51	chr16	3591125	TC	T	frameshift_variant	NA	-	9853	Non-splice, distal
ATM	BS_WMEHNDSK	Other tumor	RI	108331443:108333968:108331443:108331557:108333885:108333968	108331443	108333968	108331443	108331557	108333885	108333968	Yes	15	2	0.789	0.971	-0.182	-2.261	BS_ZP36WDVS	chr11	108331884	CTCTAGAATT	C	inframe_deletion	3019	+	327	Non-splice, distal
EZH2	BS_HD4EJYE3	Medulloblastoma	RI	148816683:148818117:148816683:148816778:148817876:148818117	148816683	148818117	148816683	148816778	148817876	148818117	No	131	1	0.985	0.804	0.181	0.604	BS_CX6SQF8T	chr7	148847273	T	C	missense_variant	NA	-	29156	Non-splice, distal
POLE	BS_9E7YVFJM	Other tumor	A3SS	132676093:132676204:132676093:132676184:132676545:132676653	132676093	132676204	132676093	132676184	132676545	132676653	Yes	24	6	0.779	0.957	-0.178	-2.882	BS_ZVXHWM3N	chr12	132677419	G	A	stop_gained	566551	-	766	Non-splice, distal
FANCC	BS_MF47B9ZW	Mixed neuronal-glial tumor	SE	95135345:95135502:95126528:95126581:95149922:95150087	95135345	95135502	95126528	95126581	95149922	95150087	No	10	1	0.833	1	-0.167	-8.545	BS_38D5GXR1	chr9	95135345	C	T	splice_donor_variant	127547	-	0	Splice, proximal
BRCA1	BS_RB2S0KDF	Meningioma	A3SS	43099774:43099880:43099774:43099877:43104121:43104261	43099774	43099880	43099774	43099877	43104121	43104261	Yes	17	10	0.625	0.786	-0.161	-1.063	BS_0QC2QX0P	chr17	43124027	ACT	A	frameshift_variant	17662	-	19766	Non-splice, distal
NF1	BS_V7BJM89K	Low-grade glioma	SE	31252937:31253000:31248983:31249119:31257686:31257726	31252937	31253000	31248983	31249119	31257686	31257726	Yes	88	36	0.633	0.789	-0.156	-1.115	BS_P3W89XQY	chr17	31233085	GAC	G	frameshift_variant	942380	+	15898	Non-splice, distal
PMS2	BS_TE0GVDNG	Medulloblastoma	A3SS	5999107:5999275:5999107:5999226:6002452:6002636	5999107	5999275	5999107	5999226	6002452	6002636	Yes	71	17	0.759	0.915	-0.156	-3.287	BS_PF6TP3FX	chr7	5997387	T	TCTTCACACAC	frameshift_variant	1328224	-	1720	Non-splice, distal
ATM	BS_3NNQ6PSB	Other tumor	RI	108331443:108333968:108331443:108331557:108333885:108333968	108331443	108333968	108331443	108331557	108333885	108333968	Yes	44	5	0.815	0.969	-0.154	-1.913	BS_3CK0QVDX	chr11	108227860	A	T	stop_gained	495385	+	103583	Non-splice, distal
ATM	BS_F5BZSF3Q	Non-neoplastic tumor	A3SS	108253830:108253996:108253854:108253996:108252820:108252912	108253830	108253996	108253854	108253996	108252820	108252912	Yes	33	8	0.781	0.935	-0.154	-1.613	BS_8Q2EAYJR	chr11	108289006	A	AT	frameshift_variant	181880	+	35010	Non-splice, distal
FANCI	BS_SXRS2P6T	Low-grade glioma	RI	89281764:89283250:89281764:89281835:89283135:89283250	89281764	89283250	89281764	89281835	89283135	89283250	Yes	16	17	0.32	0.169	0.151	1.164	BS_E1EPMTD5	chr15	89281212	AAAGTTGTTCTTCT	A	frameshift_variant	NA	+	552	Non-splice, distal
TSC2	BS_8Z3SCKB5	SEGA	RI	2060669:2062008:2060669:2060813:2061870:2062008	2060669	2062008	2060669	2060813	2061870	2062008	Yes	24	51	0.19	0.04	0.15	2.341	BS_9A5CF1QE	chr16	2060655	G	A	splice_polypyrimidine_tract_variant&intron_variant	49396	+	14	Splice, proximal
FANCI	BS_SXRS2P6T	Low-grade glioma	A5SS	89247628:89247731:89247628:89247726:89258703:89258776	89247628	89247731	89247628	89247726	89258703	89258776	Yes	15	0	1	0.853	0.147	1.204	BS_E1EPMTD5	chr15	89281212	AAAGTTGTTCTTCT	A	frameshift_variant	NA	+	22436	Non-splice, distal
ATM	BS_MB7WN0ZB	DIPG or DMG	A3SS	108253830:108253996:108253854:108253996:108252820:108252912	108253830	108253996	108253854	108253996	108252820	108252912	Yes	14	3	0.79	0.935	-0.145	-1.663	BS_85TADN40	chr11	108251924	A	G	synonymous_variant	407723	+	896	Non-splice, distal
RECQL4	BS_RGSMX7QD	Mixed neuronal-glial tumor	SE	144513570:144513712:144513217:144513480:144513927:144514107	144513570	144513712	144513217	144513480	144513927	144514107	No	18	3	0.755	0.899	-0.144	-1.095	BS_TV8HD883	chr8	144513610	G	A	stop_gained	572305	-	40	Non-splice, proximal
RECQL4	BS_R13X6TMW	Low-grade glioma	SE	144515763:144515890:144515325:144515457:144515987:144516003	144515763	144515890	144515325	144515457	144515987	144516003	No	17	2	0.822	0.965	-0.143	-1.732	BS_PF7546KW	chr8	144514982	CA	C	frameshift_variant	6066	-	343	Non-splice, distal
ATM	BS_49F4RAA4	Other tumor	A3SS	108253830:108253996:108253854:108253996:108252820:108252912	108253830	108253996	108253854	108253996	108252820	108252912	Yes	37	8	0.799	0.938	-0.139	-1.862	BS_EVZW31ZP	chr11	108284280	AG	A	frameshift_variant	127374	+	30284	Non-splice, distal
MSH6	BS_W9N9844Q	Other high-grade glioma	SE	47804909:47805027:47803419:47803685:47805617:47805707	47804909	47805027	47803419	47803685	47805617	47805707	No	179	16	0.862	1	-0.138	-8.427	BS_0754AZX0	chr2	47804908	A	G	splice_acceptor_variant	89391	+	1	Splice, proximal
ATM	BS_SHJA4MR0	Other high-grade glioma	A5SS	108294926:108296393:108294926:108295059:108297286:108297382	108294926	108296393	108294926	108295059	108297286	108297382	Yes	19	172	0.052	0.189	-0.137	-0.96	BS_ZY319KJ4	chr11	108330308	G	GA	frameshift_variant	850030	+	32926	Non-splice, distal
ATM	BS_49F4RAA4	Other tumor	A5SS	108294926:108296393:108294926:108295059:108297286:108297382	108294926	108296393	108294926	108295059	108297286	108297382	Yes	73	114	0.243	0.107	0.136	1.592	BS_EVZW31ZP	chr11	108284280	AG	A	frameshift_variant	127374	+	10646	Non-splice, distal
SMARCB1	BS_9FHSNVS0	Atypical Teratoid Rhabdoid Tumor	A5SS	23791755:23791894:23791755:23791867:23793558:23793688	23791755	23791894	23791755	23791867	23793558	23793688	Yes	138	77	0.603	0.474	0.129	0.865	BS_GERET530	chr22	23791803	C	G	stop_gained	NA	+	48	Non-splice, proximal
ERCC2	BS_SM8VQFPD	Mixed neuronal-glial tumor	RI	45368929:45369147:45368929:45368992:45369069:45369147	45368929	45369147	45368929	45368992	45369069	45369147	Yes	30	72	0.216	0.087	0.129	2.421	BS_PAYW4RCK	chr19	45364274	C	T	missense_variant	329522	-	4655	Non-splice, distal
MUTYH	BS_Z7Y2466H	Low-grade glioma	RI	45331660:45332086:45331660:45331849:45332022:45332086	45331660	45332086	45331660	45331849	45332022	45332086	Yes	35	35	0.333	0.207	0.126	1.217	BS_DJ7XB1DM	chr1	45331218	TTCC	T	inframe_deletion	127838	-	442	Non-splice, distal
TSC2	BS_AG3D3435	SEGA	A3SS	2079031:2079196:2079034:2079196:2076490:2076585	2079031	2079196	2079034	2079196	2076490	2076585	Yes	49	28	0.632	0.507	0.125	1.968	BS_Z6GF2TDX	chr16	2080179	C	T	stop_gained	49257	+	983	Non-splice, distal
CHEK2	BS_G5QBBHDV	Low-grade glioma	SE	28730419:28730548:28725242:28725367:28734402:28734727	28730419	28730548	28725242	28725367	28734402	28734727	Yes	0	13	0	0.119	-0.119	-1.365	BS_SP886CE6	chr22	28695219	G	A	missense_variant	5603	-	30023	Non-splice, distal
FANCA	BS_WQ1YRTAT	Other high-grade glioma	A5SS	89739128:89739289:89739132:89739289:89738881:89738974	89739128	89739289	89739132	89739289	89738881	89738974	Yes	20	40	0.328	0.212	0.116	1.176	BS_KN6FCN12	chr16	89746848	T	C	missense_variant	237048	-	7559	Non-splice, distal
NF2	BS_D5P6EZ1M	Schwannoma	A5SS	29683019:29683079:29683019:29683064:29694751:29694811	29683019	29683079	29683019	29683064	29694751	29694811	Yes	0	22	0	0.115	-0.115	-1.056	BS_CKWQKB3A	chr22	29671847	C	T	stop_gained	3292	+	11172	Non-splice, distal
BAP1	BS_5AF6ZNJF	Meningioma	A3SS	52402778:52402940:52402778:52402871:52403137:52403298	52402778	52402940	52402778	52402871	52403137	52403298	Yes	19	58	0.183	0.069	0.114	3.289	BS_XCKDRRYT	chr3	52404529	G	A	stop_gained	490777	-	1231	Non-splice, distal
TSC1	BS_B6M763JS	SEGA	RI	132897183:132897610:132897183:132897345:132897422:132897610	132897183	132897610	132897183	132897345	132897422	132897610	Yes	17	69	0.14	0.031	0.109	2.606	BS_14EZDZE6	chr9	132905999	G	A	stop_gained	48804	-	8389	Non-splice, distal
ERCC4	BS_A89VAPVV	Germ cell tumor	A3SS	13924529:13926756:13926560:13926756:13922030:13922211	13924529	13926756	13926560	13926756	13922030	13922211	Yes	4	70	0.028	0.137	-0.109	-0.666	BS_Z82320N1	chr16	13947991	C	T	missense_variant	16580	+	21235	Non-splice, distal
ERCC3	BS_WMEHNDSK	Other tumor	RI	127289336:127289824:127289336:127289501:127289688:127289824	127289336	127289824	127289336	127289501	127289688	127289824	Yes	95	3	0.941	0.832	0.109	0.694	BS_ZP36WDVS	chr2	127272934	CT	C	frameshift_variant	1070632	-	16402	Non-splice, distal
FGFR1	BS_1BWP5MCT	Medulloblastoma	A5SS	38419532:38419735:38419538:38419735:38418227:38418373	38419532	38419735	38419538	38419735	38418227	38418373	Yes	47	2	0.958	0.853	0.105	2.265	BS_KSRKPT4Z	chr8	38414601	G	GACGAC	frameshift_variant	NA	-	3626	Non-splice, distal
BRCA1	BS_RB2S0KDF	Meningioma	A5SS	43106455:43106533:43106477:43106533:43104867:43104956	43106455	43106533	43106477	43106533	43104867	43104956	Yes	10	0	1	0.896	0.104	1.161	BS_0QC2QX0P	chr17	43124027	ACT	A	frameshift_variant	17662	-	17494	Non-splice, distal
SLX4	BS_QXKRN6CR	Ependymoma	SE	3592698:3592865:3589001:3591310:3594452:3594599	3592698	3592865	3589001	3591310	3594452	3594599	No	16	1	0.889	0.991	-0.102	-3.4	BS_63JFFF51	chr16	3591125	TC	T	frameshift_variant	NA	-	185	Non-splice, proximal
GBA	BS_KEA474HN	Low-grade glioma	SE	155240629:155240717:155239885:155240077:155241085:155241180	155240629	155240717	155239885	155240077	155241085	155241180	No	653	46	0.899	1	-0.101	-13.957	BS_HVCBQ58H	chr1	155240629	C	T	splice_donor_variant	93445	-	0	Splice, proximal
PTCH2	BS_21RE8W46	Low-grade glioma	SE	44829156:44829312:44828981:44829074:44829401:44829533	44829156	44829312	44828981	44829074	44829401	44829533	No	72	8	0.818	0.919	-0.101	-0.863	BS_J996NDK4	chr1	44826289	AG	A	frameshift_variant	NA	-	2692	Non-splice, distal
RAD51D	BS_M15PW2N0	MB, SHH	A3SS	35106987:35107122:35106987:35107061:35107365:35107447	35106987	35107122	35106987	35107061	35107365	35107447	Yes	23	2	0.891	0.991	-0.1	-3.205	BS_QMBK2FV7	chr17	35107380	T	TA	frameshift_variant	185760	-	15	Non-splice, proximal
NF1	BS_4EN8D8Y4	Low-grade glioma	RI	31229024:31229974:31229024:31229465:31229834:31229974	31229024	31229974	31229024	31229465	31229834	31229974	Yes	39	133	0.128	0.028	0.1	3.042	BS_QX8PTX5X	chr17	31249121	T	A	splice_donor_variant	NA	+	19147	Splice, distal
FANCA	BS_QRJX9QWS	Germ cell tumor	RI	89815876:89816647:89815876:89815986:89816536:89816647	89815876	89816647	89815876	89815986	89816536	89816647	Yes	0	22	0	0.096	-0.096	-1.197	BS_1K0Q5YZY	chr16	89745062	GCCA	G	inframe_deletion	456115	-	70814	Non-splice, distal
BRCA1	BS_5K3R0F5D	Mixed neuronal-glial tumor	A5SS	43125270:43125370:43125276:43125370:43124016:43124115	43125270	43125370	43125276	43125370	43124016	43124115	Yes	7	4	0.627	0.532	0.095	0.533	BS_QG3PYXB4	chr17	43115735	AT	A	frameshift_variant	54173	-	8281	Non-splice, distal
TSC2	BS_60K3EQ9S	Non-neoplastic tumor	RI	2081594:2082504:2081594:2081798:2082435:2082504	2081594	2082504	2081594	2081798	2082435	2082504	Yes	27	16	0.458	0.364	0.094	0.45	BS_1C3RDKQH	chr16	2084567	T	TC	frameshift_variant	65040	+	2063	Non-splice, distal
CHEK2	BS_3PYESPHA	Mixed neuronal-glial tumor	SE	28734402:28734727:28725242:28725367:28741768:28741783	28734402	28734727	28725242	28725367	28741768	28741783	Yes	14	0	1	0.906	0.094	0.723	BS_J7WQHJDQ	chr22	28734444	CA	C	frameshift_variant	187085	-	42	Non-splice, proximal
CHEK2	BS_TDEFAPNH	Mixed neuronal-glial tumor	SE	28734402:28734727:28725242:28725367:28741768:28741783	28734402	28734727	28725242	28725367	28741768	28741783	Yes	16	0	1	0.906	0.094	0.723	BS_358WF90F	chr22	28734532	C	T	missense_variant	128068	-	130	Non-splice, proximal
SLX4	BS_9HA238XS	Neurofibroma plexiform	RI	3600978:3602307:3600978:3601191:3602117:3602307	3600978	3602307	3600978	3601191	3602117	3602307	Yes	8	7	0.364	0.271	0.093	0.579	BS_XCA92FF3	chr16	3591038	TC	T	frameshift_variant	NA	-	9940	Non-splice, distal
ERCC2	BS_SDCNP7MW	Ependymoma	SE	45364837:45364954:45364423:45364547:45365041:45365158	45364837	45364954	45364423	45364547	45365041	45365158	No	108	6	0.91	1	-0.09	-8.045	BS_V733WCVK	chr19	45364832	CCTCA	C	splice_donor_variant&splice_donor_5th_base_variant&intron_variant	402226	-	5	Splice, proximal
RECQL4	BS_T9A8JJW5	Other high-grade glioma	A3SS	144515987:144516764:144515987:144516413:144517049:144517190	144515987	144516764	144515987	144516413	144517049	144517190	Yes	11	1	0.846	0.935	-0.089	-1.324	BS_ANZ9H60A	chr8	144513260	ACGCCCGGCC	A	inframe_deletion	239724	-	2727	Non-splice, distal
FAH	BS_TYKJ8G2G	Schwannoma	SE	80180123:80180225:80177406:80177583:80181041:80181159	80180123	80180225	80177406	80177583	80181041	80181159	No	87	5	0.912	1	-0.088	-3.175	BS_JZKV3CQ1	chr15	80180230	G	A	splice_donor_5th_base_variant&intron_variant	11870	+	5	Splice, proximal
RECQL4	BS_T9A8JJW5	Other high-grade glioma	A5SS	144513217:144513480:144513415:144513480:144512846:144513138	144513217	144513480	144513415	144513480	144512846	144513138	Yes	11	0	1	0.914	0.086	0.917	BS_ANZ9H60A	chr8	144513260	ACGCCCGGCC	A	inframe_deletion	239724	-	43	Non-splice, proximal
APC	BS_CHDGRYHJ	Medulloblastoma	SE	112834950:112835165:112828855:112828972:112837552:112837722	112834950	112835165	112828855	112828972	112837552	112837722	No	411	34	0.858	0.943	-0.085	-2.646	BS_8782G07F	chr5	112839514	T	A	missense_variant	822	+	1792	Non-splice, distal
ERCC2	BS_TA9WP4TH	Medulloblastoma	SE	45355664:45355728:45354729:45354851:45357269:45357371	45355664	45355728	45354729	45354851	45357269	45357371	Yes	125	12	0.88	0.964	-0.084	-2.714	BS_5N2GEGMD	chr19	45352780	A	AC	frameshift_variant	1363277	-	1949	Non-splice, distal
TSC2	BS_AG3D3435	SEGA	A5SS	2081594:2082500:2081594:2081798:2083694:2083816	2081594	2082500	2081594	2081798	2083694	2083816	Yes	9	41	0.099	0.016	0.083	2.354	BS_Z6GF2TDX	chr16	2080179	C	T	stop_gained	49257	+	1415	Non-splice, distal
LZTR1	BS_CXVJK2FY	Ependymoma	RI	20994103:20994727:20994103:20994269:20994557:20994727	20994103	20994727	20994103	20994269	20994557	20994727	Yes	83	113	0.269	0.188	0.081	0.593	BS_95P46VE0	chr22	20982391	C	CG	frameshift_variant	372684	+	11712	Non-splice, distal
ATM	BS_94MT16N2	Low-grade glioma	RI	108331443:108333968:108331443:108331557:108333885:108333968	108331443	108333968	108331443	108331557	108333885	108333968	Yes	28	0	1	0.919	0.081	0.504	BS_Q7NF95N0	chr11	108315911	G	A	missense_variant&splice_region_variant	181974	+	15532	Splice, distal
BRCA2	BS_9XVACXP0	Other high-grade glioma	SE	32375342:32375406:32370970:32371100:32376669:32376791	32375342	32375406	32370970	32371100	32376669	32376791	Yes	0	10	0	0.081	-0.081	-0.892	BS_T77MXWTX	chr13	32362521	A	G	splice_acceptor_variant	52418	+	8449	Splice, distal
ATM	BS_X91K8KMG	Low-grade glioma	RI	108331443:108333968:108331443:108331557:108333885:108333968	108331443	108333968	108331443	108331557	108333885	108333968	Yes	13	0	1	0.919	0.081	0.504	BS_XN449RAJ	chr11	108241292	A	G	intron_variant	825336	+	90151	Non-splice, distal
TSC2	BS_ZH1FBX50	Non-neoplastic tumor	A3SS	2079031:2079196:2079034:2079196:2076490:2076585	2079031	2079196	2079034	2079196	2076490	2076585	Yes	16	3	0.839	0.76	0.079	0.481	BS_EM975DQ6	chr16	2079197	G	A	splice_donor_variant	49244	+	1	Splice, proximal
CHEK2	BS_FEV5A0HN	Other high-grade glioma	A5SS	28741768:28741820:28741781:28741820:28734402:28734727	28741768	28741820	28741781	28741820	28734402	28734727	Yes	18	2	0.892	0.971	-0.079	-1.418	BS_XQ0Y2PMV	chr22	28709998	ATACT	A	splice_donor_5th_base_variant&intron_variant	216652	-	24404	Splice, distal
RECQL4	BS_R13X6TMW	Low-grade glioma	A5SS	144513217:144513480:144513415:144513480:144512846:144513138	144513217	144513480	144513415	144513480	144512846	144513138	Yes	28	0	1	0.922	0.078	0.828	BS_PF7546KW	chr8	144514982	CA	C	frameshift_variant	6066	-	1502	Non-splice, distal
ELP1	BS_XZM79E42	DIPG or DMG	A5SS	108896890:108897038:108896952:108897038:108896495:108896644	108896890	108897038	108896952	108897038	108896495	108896644	Yes	16	51	0.162	0.084	0.078	1.384	BS_THDBV4G0	chr9	108912363	GAC	G	frameshift_variant	NA	-	15325	Non-splice, distal
RECQL4	BS_RGSMX7QD	Mixed neuronal-glial tumor	A3SS	144515987:144516764:144515987:144516413:144517049:144517190	144515987	144516764	144515987	144516413	144517049	144517190	Yes	29	0	1	0.922	0.078	1.005	BS_TV8HD883	chr8	144513610	G	A	stop_gained	572305	-	2377	Non-splice, distal
RECQL4	BS_RGSMX7QD	Mixed neuronal-glial tumor	A5SS	144513217:144513480:144513415:144513480:144512846:144513138	144513217	144513480	144513415	144513480	144512846	144513138	Yes	11	0	1	0.922	0.078	0.851	BS_TV8HD883	chr8	144513610	G	A	stop_gained	572305	-	130	Non-splice, proximal
NF1	BS_6P50QTPP	Low-grade glioma	SE	31169890:31169997:31163185:31163376:31181421:31181489	31169890	31169997	31163185	31163376	31181421	31181489	Yes	74	4	0.915	0.991	-0.076	-5.263	BS_2EAATK5V	chr17	31182594	CT	C	frameshift_variant	1072655	+	1105	Non-splice, distal
NF1	BS_KE56MMY0	Neurofibroma plexiform	SE	31343008:31343135:31340504:31340645:31349119:31349150	31343008	31343135	31340504	31340645	31349119	31349150	No	45	2	0.924	1	-0.076	-3.328	BS_GJWAV3E5	chr17	31343008	G	C	splice_acceptor_variant	996501	+	0	Splice, proximal
FANCG	BS_45J79YTF	Other high-grade glioma	RI	35079440:35079942:35079440:35079535:35079730:35079942	35079440	35079942	35079440	35079535	35079730	35079942	Yes	216	12	0.9	0.824	0.076	0.634	BS_N56BGDK6	chr9	35075739	A	AG	frameshift_variant	623182	-	3701	Non-splice, distal
NF2	BS_CQEETJ66	Schwannoma	SE	29639089:29639212:29603998:29604112:29642201:29642285	29639089	29639212	29603998	29604112	29642201	29642285	Yes	41	3	0.882	0.958	-0.076	-1.979	BS_ZVFTWY6Y	chr22	29642254	TG	T	frameshift_variant	NA	+	31	Non-splice, proximal
NF1	BS_02NZT8CE	Low-grade glioma	RI	31229024:31229974:31229024:31229465:31229834:31229974	31229024	31229974	31229024	31229465	31229834	31229974	Yes	33	143	0.103	0.028	0.075	2.277	BS_4EK9WVET	chr17	31260402	A	AAGTGATGC	frameshift_variant	NA	+	30428	Non-splice, distal
MUTYH	BS_Z7Y2466H	Low-grade glioma	A3SS	45331660:45331872:45331660:45331849:45332022:45332086	45331660	45331872	45331660	45331849	45332022	45332086	Yes	7	35	0.148	0.074	0.074	1.256	BS_DJ7XB1DM	chr1	45331218	TTCC	T	inframe_deletion	127838	-	442	Non-splice, distal
PMS2	BS_Z7G68ZS2	Non-neoplastic tumor	SE	6005891:6006026:6003971:6004058:6008996:6009075	6005891	6006026	6003971	6004058	6008996	6009075	Yes	84	2	0.957	0.885	0.072	1.11	BS_1Z7Y81NW	chr7	6005918	C	A	missense_variant	9245	-	27	Non-splice, proximal
NF1	BS_KBT7MQ6H	Ependymoma	RI	31229024:31229974:31229024:31229465:31229834:31229974	31229024	31229974	31229024	31229465	31229834	31229974	Yes	25	106	0.105	0.033	0.072	1.787	BS_DCEAZ94R	chr17	31357308	C	T	stop_gained	184261	+	127334	Non-splice, distal
FANCM	BS_0J9SHHSC	Low-grade glioma	A3SS	45198643:45198935:45198731:45198935:45196171:45196547	45198643	45198935	45198731	45198935	45196171	45196547	Yes	39	2	0.925	0.996	-0.071	-2.681	BS_8YD46AZB	chr14	45198718	C	T	stop_gained	526381	+	13	Non-splice, proximal
BAP1	BS_5AF6ZNJF	Meningioma	SE	52405109:52405294:52404452:52404586:52405764:52405912	52405109	52405294	52404452	52404586	52405764	52405912	No	100	4	0.926	0.997	-0.071	-4.194	BS_XCKDRRYT	chr3	52404529	G	A	stop_gained	490777	-	57	Non-splice, proximal
ATM	BS_SHJA4MR0	Other high-grade glioma	A3SS	108253830:108253996:108253854:108253996:108252820:108252912	108253830	108253996	108253854	108253996	108252820	108252912	Yes	29	0	1	0.929	0.071	0.826	BS_ZY319KJ4	chr11	108330308	G	GA	frameshift_variant	850030	+	76312	Non-splice, distal
TSC2	BS_3EVSN5QD	SEGA	RI	2060669:2062008:2060669:2060813:2061870:2062008	2060669	2062008	2060669	2060813	2061870	2062008	Yes	8	30	0.118	0.048	0.07	1.09	BS_BPDT230W	chr16	2062516	TG	T	frameshift_variant	NA	+	508	Non-splice, distal
MUTYH	BS_K17VQECG	Other high-grade glioma	RI	45331660:45332086:45331660:45331849:45332022:45332086	45331660	45332086	45331660	45331849	45332022	45332086	Yes	67	54	0.383	0.314	0.069	0.361	BS_6VTM903X	chr1	45331699	AG	A	frameshift_variant	134860	-	39	Non-splice, proximal
FAH	BS_YEQVW4ND	Low-grade glioma	SE	80180123:80180225:80177406:80177583:80181041:80181159	80180123	80180225	80177406	80177583	80181041	80181159	No	111	5	0.93	0.999	-0.069	-10.584	BS_96TV932S	chr15	80180230	G	A	splice_donor_5th_base_variant&intron_variant	11870	+	5	Splice, proximal
TSC2	BS_ZH1FBX50	Non-neoplastic tumor	SE	2079031:2079196:2076490:2076585:2079275:2079349	2079031	2079196	2076490	2076585	2079275	2079349	No	270	10	0.931	1	-0.069	-4.8	BS_EM975DQ6	chr16	2079197	G	A	splice_donor_variant	49244	+	1	Splice, proximal
ERCC4	BS_A89VAPVV	Germ cell tumor	SE	13943973:13944095:13937763:13937858:13944722:13944835	13943973	13944095	13937763	13937858	13944722	13944835	Yes	4	29	0.071	0.003	0.068	2.893	BS_Z82320N1	chr16	13947991	C	T	missense_variant	16580	+	3156	Non-splice, distal
HMBS	BS_RWJZFTP9	Low-grade glioma	RI	119092124:119092523:119092124:119092163:119092403:119092523	119092124	119092523	119092124	119092163	119092403	119092523	Yes	16	0	1	0.933	0.067	0.468	BS_Q80JX5G6	chr11	119091515	C	T	missense_variant	1462	+	609	Non-splice, distal
TSC2	BS_3BVVWHP5	SEGA	RI	2088047:2088325:2088047:2088139:2088226:2088325	2088047	2088325	2088047	2088139	2088226	2088325	Yes	33	2	0.909	0.975	-0.066	-1.401	BS_6K3Y2WXF	chr16	2086815	TTTGTGTCCA	T	inframe_deletion	448733	+	1232	Non-splice, distal
ATM	BS_F5BZSF3Q	Non-neoplastic tumor	A5SS	108294926:108296393:108294926:108295059:108297286:108297382	108294926	108296393	108294926	108295059	108297286	108297382	Yes	12	123	0.047	0.113	-0.066	-0.677	BS_8Q2EAYJR	chr11	108289006	A	AT	frameshift_variant	181880	+	5920	Non-splice, distal
RAD51D	BS_B1HVNV0T	Atypical Teratoid Rhabdoid Tumor	A3SS	35106987:35107122:35106987:35107061:35107365:35107447	35106987	35107122	35106987	35107061	35107365	35107447	Yes	86	5	0.924	0.99	-0.066	-2.678	BS_E1SWA20C	chr17	35101206	G	A	stop_gained	185048	-	5781	Non-splice, distal
ERCC4	BS_HC44ZA0V	Ependymoma	RI	13924529:13926756:13924529:13924637:13926560:13926756	13924529	13926756	13924529	13924637	13926560	13926756	Yes	10	0	1	0.934	0.066	0.404	BS_J9M165VZ	chr16	13935697	C	T	missense_variant	55829	+	8941	Non-splice, distal
MUTYH	BS_K17VQECG	Other high-grade glioma	A3SS	45331660:45331872:45331660:45331849:45332022:45332086	45331660	45331872	45331660	45331849	45332022	45332086	Yes	13	54	0.173	0.108	0.065	0.717	BS_6VTM903X	chr1	45331699	AG	A	frameshift_variant	134860	-	39	Non-splice, proximal
TSC1	BS_W18SF91A	Non-neoplastic tumor	SE	132903650:132903802:132902604:132902787:132904410:132904454	132903650	132903802	132902604	132902787	132904410	132904454	Yes	96	5	0.906	0.971	-0.065	-1.442	BS_ACZNJGV3	chr9	132902640	G	A	stop_gained	48943	-	36	Non-splice, proximal
ATM	BS_SHJA4MR0	Other high-grade glioma	RI	108331443:108333968:108331443:108331557:108333885:108333968	108331443	108333968	108331443	108331557	108333885	108333968	Yes	13	0	1	0.937	0.063	0.613	BS_ZY319KJ4	chr11	108330308	G	GA	frameshift_variant	850030	+	1135	Non-splice, distal
FANCA	BS_TZVFR600	Medulloblastoma	A5SS	89739128:89739289:89739132:89739289:89738881:89738974	89739128	89739289	89739132	89739289	89738881	89738974	Yes	2	16	0.109	0.171	-0.062	-0.821	BS_PKKNB5PY	chr16	89761950	G	A	missense_variant&splice_region_variant	408196	-	22661	Splice, distal
TSC2	BS_AG3D3435	SEGA	SE	2082435:2082504:2080336:2081798:2083694:2083816	2082435	2082504	2080336	2081798	2083694	2083816	Yes	9	41	0.131	0.069	0.062	2.268	BS_Z6GF2TDX	chr16	2080179	C	T	stop_gained	49257	+	157	Non-splice, proximal
MUTYH	BS_C80S5N37	Ependymoma	A5SS	45332917:45333324:45333284:45333324:45332762:45332834	45332917	45333324	45333284	45333324	45332762	45332834	Yes	36	2	0.9	0.961	-0.061	-1.244	BS_MKYS4YRC	chr1	45332795	G	A	missense_variant	187280	-	33	Non-splice, proximal
NF1	BS_02NZT8CE	Low-grade glioma	SE	31257686:31257726:31248983:31249119:31258343:31258502	31257686	31257726	31248983	31249119	31258343	31258502	Yes	2	23	0.064	0.004	0.06	5.484	BS_4EK9WVET	chr17	31260402	A	AAGTGATGC	frameshift_variant	NA	+	1900	Non-splice, distal
POLH	BS_1JDG6JV5	Low-grade glioma	SE	43597695:43597865:43587271:43587489:43600987:43601091	43597695	43597865	43587271	43587489	43600987	43601091	No	180	11	0.891	0.948	-0.057	-1.395	BS_4RV40GPD	chr6	43604663	AC	A	frameshift_variant	NA	+	3572	Non-splice, distal
ASXL1	BS_3BVVWHP5	SEGA	SE	32429900:32430053:32429337:32429431:32431320:32431484	32429900	32430053	32429337	32429431	32431320	32431484	Yes	343	25	0.873	0.817	0.056	0.659	BS_6K3Y2WXF	chr20	32429336	A	G	splice_acceptor_variant	NA	+	1	Splice, proximal
ATM	BS_X91K8KMG	Low-grade glioma	A3SS	108253830:108253996:108253854:108253996:108252820:108252912	108253830	108253996	108253854	108253996	108252820	108252912	Yes	25	0	1	0.944	0.056	0.915	BS_XN449RAJ	chr11	108241292	A	G	intron_variant	825336	+	11528	Non-splice, distal
AKT1	BS_NZ71XCG3	Medulloblastoma	RI	104773454:104773980:104773454:104773580:104773911:104773980	104773454	104773980	104773454	104773580	104773911	104773980	Yes	147	714	0.093	0.038	0.055	1.761	BS_FT5H2TGH	chr14	104775077	T	G	missense_variant&splice_region_variant	NA	-	1097	Splice, distal
TP53	BS_ZD5HN296	Other high-grade glioma	RI	7676381:7676622:7676381:7676403:7676520:7676622	7676381	7676622	7676381	7676403	7676520	7676622	Yes	0	72	0	0.055	-0.055	-0.518	BS_XHT3F34T	chr17	7675145	CGGGTGCCGGGCGG	C	frameshift_variant	231540	-	1236	Non-splice, distal
FANCA	BS_QRJX9QWS	Germ cell tumor	A5SS	89739015:89739289:89739128:89739289:89738881:89738926	89739015	89739289	89739128	89739289	89738881	89738926	Yes	4	43	0.082	0.136	-0.054	-0.593	BS_1K0Q5YZY	chr16	89745062	GCCA	G	inframe_deletion	456115	-	5773	Non-splice, distal
NF1	BS_WKESC3XN	Other high-grade glioma	SE	31227217:31227291:31226434:31226684:31227522:31227606	31227217	31227291	31226434	31226684	31227522	31227606	No	653	26	0.944	0.997	-0.053	-6.052	BS_0KKH9VKP	chr17	31223470	A	G	missense_variant	68306	+	2964	Non-splice, distal
COL7A1	BS_77317DY4	Medulloblastoma	RI	48571242:48572045:48571242:48571278:48572000:48572045	48571242	48572045	48571242	48571278	48572000	48572045	Yes	162	170	0.323	0.376	-0.053	-0.316	BS_K65XZGKM	chr3	48584366	CA	C	frameshift_variant	663385	-	12321	Non-splice, distal
FANCA	BS_WQ1YRTAT	Other high-grade glioma	RI	89815876:89816647:89815876:89815986:89816536:89816647	89815876	89816647	89815876	89815986	89816536	89816647	Yes	23	162	0.066	0.119	-0.053	-0.367	BS_KN6FCN12	chr16	89746848	T	C	missense_variant	237048	-	69028	Non-splice, distal
NF1	BS_NDC69214	Neurofibroma plexiform	RI	31229024:31229974:31229024:31229465:31229834:31229974	31229024	31229974	31229024	31229465	31229834	31229974	Yes	18	83	0.098	0.045	0.053	1.471	BS_ZQY1P7NR	chr17	31338739	C	A	stop_gained	185082	+	108765	Non-splice, distal
ATM	BS_49F4RAA4	Other tumor	SE	108282709:108282879:108280994:108281168:108284226:108284473	108282709	108282879	108280994	108281168	108284226	108284473	No	144	4	0.947	0.999	-0.052	-4.472	BS_EVZW31ZP	chr11	108284280	AG	A	frameshift_variant	127374	+	54	Non-splice, proximal
ERCC3	BS_WMEHNDSK	Other tumor	A5SS	127291911:127292846:127292083:127292846:127290223:127290273	127291911	127292846	127292083	127292846	127290223	127290273	Yes	44	97	0.185	0.133	0.052	0.495	BS_ZP36WDVS	chr2	127272934	CT	C	frameshift_variant	1070632	-	17289	Non-splice, distal
TSC1	BS_AMQGM1V9	Non-neoplastic tumor	RI	132897183:132897610:132897183:132897345:132897422:132897610	132897183	132897610	132897183	132897345	132897422	132897610	Yes	32	0	1	0.949	0.051	0.45	BS_ESFA9S69	chr9	132903785	G	A	stop_gained	48885	-	6175	Non-splice, distal
RECQL4	BS_R13X6TMW	Low-grade glioma	A3SS	144515987:144516764:144515987:144516413:144517049:144517190	144515987	144516764	144515987	144516413	144517049	144517190	Yes	28	2	0.875	0.926	-0.051	-0.59	BS_PF7546KW	chr8	144514982	CA	C	frameshift_variant	6066	-	1005	Non-splice, distal
BRCA1	BS_5K3R0F5D	Mixed neuronal-glial tumor	SE	43106455:43106533:43104867:43104956:43115725:43115779	43106455	43106533	43104867	43104956	43115725	43115779	Yes	10	0	1	0.949	0.051	0.533	BS_QG3PYXB4	chr17	43115735	AT	A	frameshift_variant	54173	-	10	Non-splice, proximal
PTCH1	BS_RD4D5F9F	MB, SHH	RI	95449840:95453620:95449840:95449940:95453477:95453620	95449840	95453620	95449840	95449940	95453477	95453620	Yes	86	515	0.077	0.127	-0.05	-1.302	BS_JNRAKEMV	chr9	95480550	A	T	stop_gained	NA	-	26930	Non-splice, distal
NF1	BS_YA8RBGD8	Low-grade glioma	RI	31229024:31229974:31229024:31229465:31229834:31229974	31229024	31229974	31229024	31229465	31229834	31229974	Yes	9	53	0.078	0.028	0.05	1.513	BS_K7A7QW76	chr17	31261733	C	T	stop_gained	220152	+	31759	Non-splice, distal
CHEK2	BS_FEV5A0HN	Other high-grade glioma	A3SS	28695126:28695242:28695126:28695209:28695709:28695873	28695126	28695242	28695126	28695209	28695709	28695873	Yes	33	2	0.931	0.981	-0.05	-1.548	BS_XQ0Y2PMV	chr22	28709998	ATACT	A	splice_donor_5th_base_variant&intron_variant	216652	-	14125	Splice, distal
FAH	BS_34201DKZ	Ependymoma	RI	80168051:80168316:80168051:80168149:80168263:80168316	80168051	80168316	80168051	80168149	80168263	80168316	Yes	9	68	0.07	0.02	0.05	1.797	BS_YR1X1SSH	chr15	80168263	G	T	splice_acceptor_variant	11874	+	0	Splice, proximal
EZH2	BS_HD4EJYE3	Medulloblastoma	A5SS	148846469:148846598:148846496:148846598:148829727:148829848	148846469	148846598	148846496	148846598	148829727	148829848	Yes	289	25	0.907	0.858	0.049	0.964	BS_CX6SQF8T	chr7	148847273	T	C	missense_variant	NA	-	675	Non-splice, distal
FANCA	BS_GNV89A5P	Medulloblastoma	A5SS	89739128:89739289:89739132:89739289:89738881:89738974	89739128	89739289	89739132	89739289	89738881	89738974	Yes	18	63	0.218	0.17	0.048	0.636	BS_YCT0FK91	chr16	89744977	CCTT	C	inframe_deletion	526377	-	5688	Non-splice, distal
FAH	BS_34201DKZ	Ependymoma	A3SS	80172148:80172248:80172161:80172248:80168263:80168316	80172148	80172248	80172161	80172248	80168263	80168316	Yes	62	5	0.919	0.967	-0.048	-1.111	BS_YR1X1SSH	chr15	80168263	G	T	splice_acceptor_variant	11874	+	0	Splice, proximal
PMS2	BS_Z7G68ZS2	Non-neoplastic tumor	A3SS	5999107:5999275:5999107:5999226:6002452:6002636	5999107	5999275	5999107	5999226	6002452	6002636	Yes	95	3	0.96	0.913	0.047	0.906	BS_1Z7Y81NW	chr7	6005918	C	A	missense_variant	9245	-	3282	Non-splice, distal
RECQL4	BS_7ZV3DPGT	Other tumor	A3SS	144514935:144515072:144514935:144515042:144515149:144515242	144514935	144515072	144514935	144515042	144515149	144515242	Yes	158	9	0.936	0.983	-0.047	-1.56	BS_NTV9Z7SE	chr8	144513260	ACGCCCGGCC	A	inframe_deletion	239724	-	1675	Non-splice, distal
TP53	BS_P0QF87WC	Other high-grade glioma	RI	7676381:7676622:7676381:7676403:7676520:7676622	7676381	7676622	7676381	7676403	7676520	7676622	Yes	27	136	0.1	0.054	0.046	0.43	BS_4AM9C504	chr17	7675994	C	G	splice_region_variant&synonymous_variant	480746	-	387	Splice, distal
WRN	BS_KP735TJ6	Other high-grade glioma	SE	31116353:31116528:31111614:31111799:31120242:31120424	31116353	31116528	31111614	31111799	31120242	31120424	No	71	2	0.947	0.993	-0.046	-2.21	BS_9R1ENMBP	chr8	31111747	C	T	stop_gained	528094	+	52	Non-splice, proximal
TSC2	BS_ZH1FBX50	Non-neoplastic tumor	A5SS	2081594:2082500:2081594:2081798:2083694:2083816	2081594	2082500	2081594	2081798	2083694	2083816	Yes	53	6	0.896	0.942	-0.046	-0.782	BS_EM975DQ6	chr16	2079197	G	A	splice_donor_variant	49244	+	2397	Splice, distal
ATM	BS_49F4RAA4	Other tumor	RI	108331443:108333968:108331443:108331557:108333885:108333968	108331443	108333968	108331443	108331557	108333885	108333968	Yes	60	0	1	0.955	0.045	0.562	BS_EVZW31ZP	chr11	108284280	AG	A	frameshift_variant	127374	+	47163	Non-splice, distal
NF1	BS_FRM9TG02	Neurofibroma plexiform	RI	31229024:31229974:31229024:31229465:31229834:31229974	31229024	31229974	31229024	31229465	31229834	31229974	Yes	3	15	0.091	0.046	0.045	1.259	BS_J5596HKA	chr17	31356506	TA	T	frameshift_variant	NA	+	126532	Non-splice, distal
GNAS	BS_J1AB8PMA	MB, SHH	A5SS	58898940:58899162:58898940:58898985:58903530:58903585	58898940	58899162	58898940	58898985	58903530	58903585	Yes	72	614	0.055	0.01	0.045	3.129	BS_4EAVBDKR	chr20	58903701	G	GC	frameshift_variant	871093	+	116	Non-splice, proximal
TP53	BS_GSVCN2XC	Choroid plexus tumor	RI	7676381:7676622:7676381:7676403:7676520:7676622	7676381	7676622	7676381	7676403	7676520	7676622	Yes	14	116	0.063	0.019	0.044	1.491	BS_7XEH55CB	chr17	7675995	G	C	missense_variant&splice_region_variant	376667	-	386	Splice, distal
NF2	BS_VXEFKW5P	Neurofibroma plexiform	A5SS	29683019:29683079:29683019:29683064:29694751:29694811	29683019	29683079	29683019	29683064	29694751	29694811	Yes	2	35	0.049	0.093	-0.044	-0.79	BS_HHJZ05XC	chr22	29661313	C	T	stop_gained	3290	+	21706	Non-splice, distal
BRCA1	BS_5K3R0F5D	Mixed neuronal-glial tumor	A3SS	43099774:43099880:43099774:43099877:43104121:43104261	43099774	43099880	43099774	43099877	43104121	43104261	Yes	13	3	0.809	0.765	0.044	0.349	BS_QG3PYXB4	chr17	43115735	AT	A	frameshift_variant	54173	-	11474	Non-splice, distal
MUTYH	BS_R6WNEEE4	MB, SHH	RI	45331660:45332086:45331660:45331849:45332022:45332086	45331660	45332086	45331660	45331849	45332022	45332086	Yes	38	83	0.186	0.23	-0.044	-0.679	BS_SF02KBCG	chr1	45331699	AG	A	frameshift_variant	134860	-	39	Non-splice, proximal
TSC1	BS_AVYNZHSB	SEGA	A3SS	132925586:132927304:132925586:132925739:132928766:132928952	132925586	132927304	132925586	132925739	132928766	132928952	Yes	35	0	1	0.956	0.044	0.988	BS_TARPGT44	chr9	132921367	G	A	stop_gained	49091	-	4219	Non-splice, distal
NF1	BS_P277RYX5	Mixed neuronal-glial tumor	SE	31357268:31357369:31356959:31357090:31358479:31358622	31357268	31357369	31356959	31357090	31358479	31358622	No	148	4	0.957	1	-0.043	-8.545	BS_40QCA1MC	chr17	31357308	C	T	stop_gained	184261	+	40	Non-splice, proximal
APC	BS_3BVVWHP5	SEGA	SE	112834950:112835165:112828855:112828972:112837552:112837722	112834950	112835165	112828855	112828972	112837552	112837722	No	733	28	0.929	0.972	-0.043	-2.216	BS_6K3Y2WXF	chr5	112839514	T	A	missense_variant	822	+	1792	Non-splice, distal
MUTYH	BS_K17VQECG	Other high-grade glioma	SE	45331660:45331849:45331419:45331556:45332022:45332086	45331660	45331849	45331419	45331556	45332022	45332086	Yes	63	0	1	0.958	0.042	0.636	BS_6VTM903X	chr1	45331699	AG	A	frameshift_variant	134860	-	39	Non-splice, proximal
ATM	BS_MB7WN0ZB	DIPG or DMG	RI	108331443:108333968:108331443:108331557:108333885:108333968	108331443	108333968	108331443	108331557	108333885	108333968	Yes	11	0	1	0.958	0.042	0.398	BS_85TADN40	chr11	108251924	A	G	synonymous_variant	407723	+	79519	Non-splice, distal
POLE	BS_9GJ23RHH	Mesenchymal tumor	A5SS	132641017:132641851:132641646:132641851:132639124:132639298	132641017	132641851	132641646	132641851	132639124	132639298	Yes	42	119	0.15	0.109	0.041	0.438	BS_751B2CF8	chr12	132642548	AG	A	frameshift_variant	NA	-	697	Non-splice, distal
NF1	BS_V7BJM89K	Low-grade glioma	RI	31229024:31229974:31229024:31229465:31229834:31229974	31229024	31229974	31229024	31229465	31229834	31229974	Yes	8	54	0.069	0.028	0.041	1.238	BS_P3W89XQY	chr17	31233085	GAC	G	frameshift_variant	942380	+	3111	Non-splice, distal
NF1	BS_GDHH6T5A	Neurofibroma plexiform	RI	31229024:31229974:31229024:31229465:31229834:31229974	31229024	31229974	31229024	31229465	31229834	31229974	Yes	4	21	0.087	0.046	0.041	1.138	BS_Q6K6BVTF	chr17	31343097	CTAACTT	C	inframe_deletion	220715	+	113123	Non-splice, distal
FANCA	BS_GNV89A5P	Medulloblastoma	SE	89742799:89742938:89740803:89740866:89744958:89745062	89742799	89742938	89740803	89740866	89744958	89745062	Yes	112	0	1	0.959	0.041	1.263	BS_YCT0FK91	chr16	89744977	CCTT	C	inframe_deletion	526377	-	19	Non-splice, proximal
TP53	BS_F9Y4Z92G	Other high-grade glioma	RI	7676381:7676622:7676381:7676403:7676520:7676622	7676381	7676622	7676381	7676403	7676520	7676622	Yes	11	373	0.016	0.055	-0.039	-0.366	BS_XM3ER1N6	chr17	7675189	G	C	missense_variant	376564	-	1192	Non-splice, distal
NF1	BS_YNEQJ6AH	Mixed neuronal-glial tumor	RI	31229024:31229974:31229024:31229465:31229834:31229974	31229024	31229974	31229024	31229465	31229834	31229974	Yes	43	307	0.065	0.027	0.038	1.749	BS_JJNCV530	chr17	31232852	A	G	missense_variant	68332	+	2878	Non-splice, distal
NF1	BS_YA8RBGD8	Low-grade glioma	SE	31257686:31257726:31248983:31249119:31258343:31258502	31257686	31257726	31248983	31249119	31258343	31258502	Yes	3	58	0.039	0.002	0.037	7.567	BS_K7A7QW76	chr17	31261733	C	T	stop_gained	220152	+	3231	Non-splice, distal
GNAS	BS_J1AB8PMA	MB, SHH	A3SS	58903527:58903585:58903530:58903585:58895611:58895684	58903527	58903585	58903530	58903585	58895611	58895684	Yes	452	274	0.618	0.655	-0.037	-1.555	BS_4EAVBDKR	chr20	58903701	G	GC	frameshift_variant	871093	+	116	Non-splice, proximal
GNAS	BS_J1AB8PMA	MB, SHH	RI	58903671:58905480:58903671:58903791:58905382:58905480	58903671	58905480	58903671	58903791	58905382	58905480	Yes	160	1650	0.046	0.009	0.037	3.436	BS_4EAVBDKR	chr20	58903701	G	GC	frameshift_variant	871093	+	30	Non-splice, proximal
RECQL4	BS_YG0A13JH	Low-grade glioma	A5SS	144511901:144512067:144511910:144512067:144511680:144511789	144511901	144512067	144511910	144512067	144511680	144511789	Yes	0	12	0	0.036	-0.036	-0.33	BS_C8EYP5BV	chr8	144513260	ACGCCCGGCC	A	inframe_deletion	239724	-	1193	Non-splice, distal
NF1	BS_9HA238XS	Neurofibroma plexiform	RI	31229024:31229974:31229024:31229465:31229834:31229974	31229024	31229974	31229024	31229465	31229834	31229974	Yes	4	122	0.016	0.052	-0.036	-1.014	BS_XCA92FF3	chr17	31182563	TA	T	frameshift_variant	NA	+	46461	Non-splice, distal
TSC2	BS_29CPJ040	SEGA	RI	2078919:2079428:2078919:2079196:2079275:2079428	2078919	2079428	2078919	2079196	2079275	2079428	Yes	7	92	0.047	0.012	0.035	2.291	BS_PJK0M1X0	chr16	2079615	C	T	stop_gained	49252	+	187	Non-splice, proximal
PTCH1	BS_BVSW4GTG	MB, SHH	RI	95449840:95453620:95449840:95449940:95453477:95453620	95449840	95453620	95449840	95449940	95453477	95453620	Yes	75	202	0.157	0.122	0.035	0.912	BS_TQYACCGG	chr9	95461919	T	TC	frameshift_variant	NA	-	8299	Non-splice, distal
TSC2	BS_JG9JZTA9	SEGA	A5SS	2081594:2082500:2081594:2081798:2083694:2083816	2081594	2082500	2081594	2081798	2083694	2083816	Yes	20	1	0.951	0.986	-0.035	-0.87	BS_ZM9EYYDT	chr16	2070571	G	A	missense_variant	12397	+	11023	Non-splice, distal
BRCA1	BS_GWCRMKE6	Low-grade glioma	A5SS	43091434:43094860:43094743:43094860:43090943:43091032	43091434	43094860	43094743	43094860	43090943	43091032	Yes	39	4	0.83	0.864	-0.034	-0.329	BS_9HYDMBBW	chr17	43051107	C	A	missense_variant	55507	-	39836	Non-splice, distal
RAD51D	BS_B1HVNV0T	Atypical Teratoid Rhabdoid Tumor	SE	35106127:35106249:35103453:35103544:35106385:35106481	35106127	35106249	35103453	35103544	35106385	35106481	Yes	0	135	0	0.034	-0.034	-0.882	BS_E1SWA20C	chr17	35101206	G	A	stop_gained	185048	-	2247	Non-splice, distal
NF1	BS_AA164D3A	Non-neoplastic tumor	RI	31229024:31229974:31229024:31229465:31229834:31229974	31229024	31229974	31229024	31229465	31229834	31229974	Yes	5	42	0.056	0.022	0.034	1.462	BS_F0K8DMTS	chr17	31170002	G	A	splice_donor_5th_base_variant&intron_variant	404473	+	59022	Splice, distal
ATM	BS_WMEHNDSK	Other tumor	A5SS	108294926:108296393:108294926:108295059:108297286:108297382	108294926	108296393	108294926	108295059	108297286	108297382	Yes	24	136	0.081	0.115	-0.034	-0.395	BS_ZP36WDVS	chr11	108331884	CTCTAGAATT	C	inframe_deletion	3019	+	34502	Non-splice, distal
LZTR1	BS_CXVJK2FY	Ependymoma	A5SS	20983026:20983122:20983026:20983089:20985840:20985897	20983026	20983122	20983026	20983089	20985840	20985897	Yes	7	109	0.05	0.017	0.033	1.532	BS_95P46VE0	chr22	20982391	C	CG	frameshift_variant	372684	+	635	Non-splice, distal
TSC1	BS_AMQGM1V9	Non-neoplastic tumor	SE	132903650:132903802:132902604:132902787:132904410:132904454	132903650	132903802	132902604	132902787	132904410	132904454	Yes	116	0	1	0.967	0.033	0.727	BS_ESFA9S69	chr9	132903785	G	A	stop_gained	48885	-	17	Non-splice, proximal
SMARCB1	BS_9FHSNVS0	Atypical Teratoid Rhabdoid Tumor	SE	23791755:23791867:23786930:23787262:23793558:23793688	23791755	23791867	23786930	23787262	23793558	23793688	No	153	4	0.956	0.989	-0.033	-0.974	BS_GERET530	chr22	23791803	C	G	stop_gained	NA	+	48	Non-splice, proximal
GBA	BS_7C40TRCY	MB, SHH	A3SS	155239885:155240077:155239885:155239962:155240629:155240717	155239885	155240077	155239885	155239962	155240629	155240717	Yes	98	0	1	0.967	0.033	1.596	BS_MN2FX68Z	chr1	155240629	C	T	splice_donor_variant	93445	-	0	Splice, proximal
MSH6	BS_90B22NGP	Atypical Teratoid Rhabdoid Tumor	SE	47795893:47796063:47783127:47783493:47798610:47798627	47795893	47796063	47783127	47783493	47798610	47798627	Yes	107	2	0.964	0.996	-0.032	-3.485	BS_G113MX63	chr2	47800909	C	T	missense_variant	142327	+	2282	Non-splice, distal
TSC2	BS_29CPJ040	SEGA	SE	2077597:2077726:2076490:2076585:2079031:2079196	2077597	2077726	2076490	2076585	2079031	2079196	Yes	4	48	0.043	0.011	0.032	2.046	BS_PJK0M1X0	chr16	2079615	C	T	stop_gained	49252	+	419	Non-splice, distal
GBA	BS_7C40TRCY	MB, SHH	RI	155235194:155235844:155235194:155235311:155235680:155235844	155235194	155235844	155235194	155235311	155235680	155235844	Yes	5	68	0.035	0.066	-0.031	-0.66	BS_MN2FX68Z	chr1	155240629	C	T	splice_donor_variant	93445	-	4785	Splice, distal
PMS2	BS_TE0GVDNG	Medulloblastoma	SE	6002452:6002636:5999107:5999275:6003689:6003792	6002452	6002636	5999107	5999275	6003689	6003792	No	117	2	0.967	0.998	-0.031	-4.103	BS_PF6TP3FX	chr7	5997387	T	TCTTCACACAC	frameshift_variant	1328224	-	1720	Non-splice, distal
BRCA2	BS_X23724NJ	Other high-grade glioma	SE	32375342:32375406:32370970:32371100:32376669:32376791	32375342	32375406	32370970	32371100	32376669	32376791	Yes	2	27	0.049	0.08	-0.031	-0.338	BS_XKHY9A6D	chr13	32380043	C	T	missense_variant	52763	+	3252	Non-splice, distal
ERCC4	BS_HC44ZA0V	Ependymoma	A3SS	13924529:13926756:13926560:13926756:13922030:13922211	13924529	13926756	13926560	13926756	13922030	13922211	Yes	4	182	0.011	0.041	-0.03	-0.518	BS_J9M165VZ	chr16	13935697	C	T	missense_variant	55829	+	8941	Non-splice, distal
BRIP1	BS_NPA6CZQF	Other high-grade glioma	SE	61685835:61686165:61679138:61684140:61693429:61693512	61685835	61686165	61679138	61684140	61693429	61693512	Yes	16	0	1	0.97	0.03	0.6	BS_VNBX1SEV	chr17	61716051	G	A	stop_gained	4738	-	22539	Non-splice, distal
CHEK2	BS_FEV5A0HN	Other high-grade glioma	SE	28719394:28719485:28711908:28712017:28724885:28724923	28719394	28719485	28711908	28712017	28724885	28724923	Yes	40	2	0.926	0.956	-0.03	-0.446	BS_XQ0Y2PMV	chr22	28709998	ATACT	A	splice_donor_5th_base_variant&intron_variant	216652	-	1910	Splice, distal
ATM	BS_WMEHNDSK	Other tumor	SE	108331878:108332037:108331443:108331557:108332761:108332900	108331878	108332037	108331443	108331557	108332761	108332900	Yes	109	2	0.965	0.995	-0.03	-1.832	BS_ZP36WDVS	chr11	108331884	CTCTAGAATT	C	inframe_deletion	3019	+	6	Non-splice, proximal
NF2	BS_CQEETJ66	Schwannoma	A5SS	29683019:29683079:29683019:29683064:29694751:29694811	29683019	29683079	29683019	29683064	29694751	29694811	Yes	7	75	0.078	0.108	-0.03	-0.278	BS_ZVFTWY6Y	chr22	29642254	TG	T	frameshift_variant	NA	+	40765	Non-splice, distal
SUFU	BS_RCC8BXVE	MB, SHH	SE	102599432:102599544:102597139:102597293:102615267:102615402	102599432	102599544	102597139	102597293	102615267	102615402	No	139	3	0.964	0.993	-0.029	-2.478	BS_7QH9BCJQ	chr10	102504332	C	G	stop_gained&splice_region_variant	NA	+	92807	Splice, distal
TSC1	BS_W18SF91A	Non-neoplastic tumor	A5SS	132901588:132901699:132901630:132901699:132900714:132900837	132901588	132901699	132901630	132901699	132900714	132900837	Yes	145	0	1	0.971	0.029	1.261	BS_ACZNJGV3	chr9	132902640	G	A	stop_gained	48943	-	941	Non-splice, distal
PTPN11	BS_15ETQ0E4	Atypical Teratoid Rhabdoid Tumor	A3SS	112486453:112486629:112486462:112486629:112482073:112482205	112486453	112486629	112486462	112486629	112482073	112482205	Yes	16	308	0.044	0.015	0.029	3.053	BS_B2AFNXS1	chr12	112472961	G	T	missense_variant	44613	+	9112	Non-splice, distal
RAD50	BS_9TXEDSWB	Other high-grade glioma	A5SS	132575776:132575928:132575776:132575863:132579316:132579502	132575776	132575928	132575776	132575863	132579316	132579502	Yes	115	0	1	0.971	0.029	1.102	BS_CFJYJAA3	chr5	132609339	CAAAG	C	frameshift_variant	128015	+	29837	Non-splice, distal
FANCI	BS_SXRS2P6T	Low-grade glioma	SE	89278686:89278774:89276710:89276891:89281169:89281300	89278686	89278774	89276710	89276891	89281169	89281300	No	43	1	0.964	0.993	-0.029	-1.339	BS_E1EPMTD5	chr15	89281212	AAAGTTGTTCTTCT	A	frameshift_variant	NA	+	43	Non-splice, proximal
RAD50	BS_JS95PE0J	Other high-grade glioma	A5SS	132575776:132575928:132575776:132575863:132579316:132579502	132575776	132575928	132575776	132575863	132579316	132579502	Yes	205	0	1	0.971	0.029	1.102	BS_JWETX0BH	chr5	132594950	C	G	stop_gained	220719	+	15448	Non-splice, distal
ERCC2	BS_SDCNP7MW	Ependymoma	RI	45368929:45369147:45368929:45368992:45369069:45369147	45368929	45369147	45368929	45368992	45369069	45369147	Yes	13	93	0.085	0.057	0.028	0.532	BS_V733WCVK	chr19	45364832	CCTCA	C	splice_donor_variant&splice_donor_5th_base_variant&intron_variant	402226	-	4097	Splice, distal
RAD51D	BS_M9C4RY4P	Schwannoma	A3SS	35106987:35107122:35106987:35107061:35107365:35107447	35106987	35107122	35106987	35107061	35107365	35107447	Yes	41	0	1	0.972	0.028	0.733	BS_WP9M8J6W	chr17	35119114	G	GTT	stop_gained&frameshift_variant	142811	-	11667	Non-splice, distal
MUTYH	BS_K17VQECG	Other high-grade glioma	A5SS	45331660:45332086:45332022:45332086:45331419:45331556	45331660	45332086	45332022	45332086	45331419	45331556	Yes	94	0	1	0.973	0.027	0.642	BS_6VTM903X	chr1	45331699	AG	A	frameshift_variant	134860	-	39	Non-splice, proximal
NTHL1	BS_DY9NTFQR	Non-neoplastic tumor	A3SS	2040132:2040241:2040132:2040238:2043566:2043726	2040132	2040241	2040132	2040238	2043566	2043726	Yes	3	55	0.051	0.024	0.027	1.347	BS_938K7FSV	chr16	2046131	TG	T	frameshift_variant	824156	-	2405	Non-splice, distal
TSC2	BS_3EVSN5QD	SEGA	A5SS	2081594:2082500:2081594:2081798:2083694:2083816	2081594	2082500	2081594	2081798	2083694	2083816	Yes	0	21	0	0.027	-0.027	-0.782	BS_BPDT230W	chr16	2062516	TG	T	frameshift_variant	NA	+	19078	Non-splice, distal
TSC1	BS_AMQGM1V9	Non-neoplastic tumor	A3SS	132903650:132903817:132903650:132903802:132904410:132904454	132903650	132903817	132903650	132903802	132904410	132904454	Yes	112	5	0.953	0.98	-0.027	-1.564	BS_ESFA9S69	chr9	132903785	G	A	stop_gained	48885	-	17	Non-splice, proximal
FANCG	BS_45J79YTF	Other high-grade glioma	SE	35074370:35074494:35073834:35074216:35074926:35075082	35074370	35074494	35073834	35074216	35074926	35075082	No	179	8	0.925	0.952	-0.027	-0.482	BS_N56BGDK6	chr9	35075739	A	AG	frameshift_variant	623182	-	657	Non-splice, distal
MUTYH	BS_R6WNEEE4	MB, SHH	SE	45331660:45331849:45331419:45331556:45332022:45332086	45331660	45331849	45331419	45331556	45332022	45332086	Yes	62	0	1	0.973	0.027	0.83	BS_SF02KBCG	chr1	45331699	AG	A	frameshift_variant	134860	-	39	Non-splice, proximal
NF1	BS_6P50QTPP	Low-grade glioma	RI	31229024:31229974:31229024:31229465:31229834:31229974	31229024	31229974	31229024	31229465	31229834	31229974	Yes	6	53	0.054	0.028	0.026	0.779	BS_2EAATK5V	chr17	31182594	CT	C	frameshift_variant	1072655	+	46430	Non-splice, distal
FAH	BS_YEQVW4ND	Low-grade glioma	A3SS	80172148:80172248:80172161:80172248:80168263:80168316	80172148	80172248	80172161	80172248	80168263	80168316	Yes	88	0	1	0.974	0.026	0.871	BS_96TV932S	chr15	80180230	G	A	splice_donor_5th_base_variant&intron_variant	11870	+	7982	Splice, distal
FANCI	BS_SXRS2P6T	Low-grade glioma	A3SS	89294914:89295094:89294956:89295094:89293832:89293997	89294914	89295094	89294956	89295094	89293832	89293997	Yes	25	0	1	0.974	0.026	0.509	BS_E1EPMTD5	chr15	89281212	AAAGTTGTTCTTCT	A	frameshift_variant	NA	+	12620	Non-splice, distal
NF2	BS_VXEFKW5P	Neurofibroma plexiform	SE	29661204:29661339:29658188:29658264:29664989:29665064	29661204	29661339	29658188	29658264	29664989	29665064	Yes	139	2	0.973	0.999	-0.026	-3.266	BS_HHJZ05XC	chr22	29661313	C	T	stop_gained	3290	+	26	Non-splice, proximal
FAH	BS_TYKJ8G2G	Schwannoma	RI	80168051:80168316:80168051:80168149:80168263:80168316	80168051	80168316	80168051	80168149	80168263	80168316	Yes	0	36	0	0.026	-0.026	-0.553	BS_JZKV3CQ1	chr15	80180230	G	A	splice_donor_5th_base_variant&intron_variant	11870	+	11914	Splice, distal
TSC2	BS_29CPJ040	SEGA	A5SS	2081594:2082500:2081594:2081798:2083694:2083816	2081594	2082500	2081594	2081798	2083694	2083816	Yes	5	68	0.035	0.061	-0.026	-0.969	BS_PJK0M1X0	chr16	2079615	C	T	stop_gained	49252	+	1979	Non-splice, distal
TSC2	BS_JG9JZTA9	SEGA	A3SS	2062496:2062600:2062528:2062600:2061870:2062008	2062496	2062600	2062528	2062600	2061870	2062008	Yes	392	0	1	0.974	0.026	0.316	BS_ZM9EYYDT	chr16	2070571	G	A	missense_variant	12397	+	7971	Non-splice, distal
MUTYH	BS_WJGFDRWK	Mesenchymal tumor	A3SS	45332762:45333170:45332762:45332834:45333284:45333324	45332762	45333170	45332762	45332834	45333284	45333324	Yes	50	2	0.926	0.951	-0.025	-0.367	BS_0YFQF89N	chr1	45332446	G	A	missense_variant	41761	-	316	Non-splice, distal
RAD50	BS_R439VVPK	Medulloblastoma	A5SS	132575776:132575928:132575776:132575863:132579316:132579502	132575776	132575928	132575776	132575863	132579316	132579502	Yes	151	0	1	0.975	0.025	1.046	BS_MDHYHEBH	chr5	132594868	G	T	splice_acceptor_variant	141433	+	15366	Splice, distal
RAD50	BS_E4F1D721	Ependymoma	A5SS	132575776:132575928:132575776:132575863:132579316:132579502	132575776	132575928	132575776	132575863	132579316	132579502	Yes	121	0	1	0.976	0.024	1.099	BS_EXKVBK51	chr5	132589675	TGAGATAA	T	frameshift_variant	230850	+	10173	Non-splice, distal
MUTYH	BS_3W07B2TG	SEGA	A5SS	45331660:45332086:45332022:45332086:45331419:45331556	45331660	45332086	45332022	45332086	45331419	45331556	Yes	131	0	1	0.976	0.024	0.739	BS_F69GWP99	chr1	45332445	C	T	missense_variant	140877	-	359	Non-splice, distal
TP53	BS_VJ2S5DVS	Ependymoma	RI	7676381:7676622:7676381:7676403:7676520:7676622	7676381	7676622	7676381	7676403	7676520	7676622	Yes	91	1048	0.047	0.023	0.024	0.808	BS_HJ99CJ2R	chr17	7674887	C	T	missense_variant	376662	-	1494	Non-splice, distal
RAD51D	BS_775HDFNY	Low-grade glioma	A3SS	35106987:35107122:35106987:35107061:35107365:35107447	35106987	35107122	35106987	35107061	35107365	35107447	Yes	118	0	1	0.977	0.023	0.761	BS_1GMX5YEM	chr17	35119613	T	C	start_lost	127884	-	12166	Non-splice, distal
RECQL4	BS_QXKRN6CR	Ependymoma	A5SS	144511901:144512067:144511910:144512067:144511680:144511789	144511901	144512067	144511910	144512067	144511680	144511789	Yes	0	19	0	0.023	-0.023	-0.297	BS_63JFFF51	chr8	144512562	C	G	splice_acceptor_variant	NA	-	495	Splice, distal
EZH2	BS_HD4EJYE3	Medulloblastoma	A3SS	148817221:148817412:148817221:148817391:148817876:148818117	148817221	148817412	148817221	148817391	148817876	148818117	Yes	6	318	0.016	0.039	-0.023	-0.782	BS_CX6SQF8T	chr7	148847273	T	C	missense_variant	NA	-	29156	Non-splice, distal
NF1	BS_KBT7MQ6H	Ependymoma	SE	31356459:31356582:31352256:31352414:31356959:31357090	31356459	31356582	31352256	31352414	31356959	31357090	No	425	9	0.963	0.986	-0.023	-1.411	BS_DCEAZ94R	chr17	31357308	C	T	stop_gained	184261	+	218	Non-splice, proximal
TSC1	BS_AMQGM1V9	Non-neoplastic tumor	A5SS	132901588:132901699:132901630:132901699:132900714:132900837	132901588	132901699	132901630	132901699	132900714	132900837	Yes	196	1	0.994	0.971	0.023	0.99	BS_ESFA9S69	chr9	132903785	G	A	stop_gained	48885	-	2086	Non-splice, distal
TP53	BS_M0XGZ53Z	Other high-grade glioma	A3SS	7676520:7676622:7676520:7676619:7687376:7687487	7676520	7676622	7676520	7676619	7687376	7687487	Yes	11	0	1	0.977	0.023	0.903	BS_F7G8TA7C	chr17	7675139	C	A	missense_variant	528248	-	1381	Non-splice, distal
TP53	BS_V3Z3DB4N	Other high-grade glioma	A3SS	7676520:7676622:7676520:7676619:7687376:7687487	7676520	7676622	7676520	7676619	7687376	7687487	Yes	115	0	1	0.977	0.023	0.903	BS_K4XGEGW0	chr17	7675994	C	A	splice_region_variant&synonymous_variant	237948	-	526	Splice, distal
MUTYH	BS_R6WNEEE4	MB, SHH	A3SS	45331660:45331872:45331660:45331849:45332022:45332086	45331660	45331872	45331660	45331849	45332022	45332086	Yes	5	83	0.05	0.073	-0.023	-1.052	BS_SF02KBCG	chr1	45331699	AG	A	frameshift_variant	134860	-	39	Non-splice, proximal
FANCA	BS_GNV89A5P	Medulloblastoma	RI	89815876:89816647:89815876:89815986:89816536:89816647	89815876	89816647	89815876	89815986	89816536	89816647	Yes	21	180	0.055	0.078	-0.023	-0.523	BS_YCT0FK91	chr16	89744977	CCTT	C	inframe_deletion	526377	-	70899	Non-splice, distal
ERCC2	BS_MF9X3PKH	Low-grade glioma	SE	45357629:45357699:45357473:45357543:45361523:45361642	45357629	45357699	45357473	45357543	45361523	45361642	Yes	149	4	0.962	0.985	-0.023	-1.124	BS_ZMW21B7R	chr19	45357328	TG	T	frameshift_variant	NA	-	145	Non-splice, proximal
ATM	BS_VXHWZJDC	Germ cell tumor	A3SS	108227775:108227888:108227779:108227888:108227594:108227696	108227775	108227888	108227779	108227888	108227594	108227696	Yes	54	0	1	0.978	0.022	0.715	BS_3DHNFFV6	chr11	108284280	AG	A	frameshift_variant	127374	+	56392	Non-splice, distal
TSC2	BS_8Z3SCKB5	SEGA	A5SS	2081594:2082500:2081594:2081798:2083694:2083816	2081594	2082500	2081594	2081798	2083694	2083816	Yes	12	0	1	0.978	0.022	0.558	BS_9A5CF1QE	chr16	2060655	G	A	splice_polypyrimidine_tract_variant&intron_variant	49396	+	20939	Splice, distal
PTCH1	BS_7C40TRCY	MB, SHH	RI	95449840:95453620:95449840:95449940:95453477:95453620	95449840	95453620	95449840	95449940	95453477	95453620	Yes	205	893	0.103	0.125	-0.022	-0.583	BS_MN2FX68Z	chr9	95506600	C	G	splice_acceptor_variant	1071610	-	52980	Splice, distal
TSC1	BS_EYYMKWB7	SEGA	RI	132897183:132897610:132897183:132897345:132897422:132897610	132897183	132897610	132897183	132897345	132897422	132897610	Yes	2	59	0.022	0.044	-0.022	-0.529	BS_N0X0S3JD	chr9	132906080	G	A	stop_gained	48791	-	8470	Non-splice, distal
ERCC2	BS_SM8VQFPD	Mixed neuronal-glial tumor	A3SS	45368629:45368746:45368629:45368743:45368929:45369147	45368629	45368746	45368629	45368743	45368929	45369147	Yes	2	53	0.036	0.014	0.022	1.332	BS_PAYW4RCK	chr19	45364274	C	T	missense_variant	329522	-	4355	Non-splice, distal
NF1	BS_RQSKD7PN	Neurofibroma plexiform	RI	31229024:31229974:31229024:31229465:31229834:31229974	31229024	31229974	31229024	31229465	31229834	31229974	Yes	12	80	0.07	0.048	0.022	0.623	BS_XR81Q21W	chr17	31206257	G	A	stop_gained	428962	+	22767	Non-splice, distal
TP53	BS_M0XGZ53Z	Other high-grade glioma	RI	7676381:7676622:7676381:7676403:7676520:7676622	7676381	7676622	7676381	7676403	7676520	7676622	Yes	1	14	0.034	0.055	-0.021	-0.196	BS_F7G8TA7C	chr17	7675139	C	A	missense_variant	528248	-	1242	Non-splice, distal
PMS2	BS_5K3R0F5D	Mixed neuronal-glial tumor	A3SS	5999107:5999275:5999107:5999226:6002452:6002636	5999107	5999275	5999107	5999226	6002452	6002636	Yes	83	3	0.954	0.933	0.021	0.414	BS_QG3PYXB4	chr7	5987389	G	C	stop_gained	393103	-	11718	Non-splice, distal
MUTYH	BS_R6WNEEE4	MB, SHH	A5SS	45331660:45332086:45332022:45332086:45331419:45331556	45331660	45332086	45332022	45332086	45331419	45331556	Yes	75	0	1	0.979	0.021	0.823	BS_SF02KBCG	chr1	45331699	AG	A	frameshift_variant	134860	-	39	Non-splice, proximal
FANCD2	BS_P277RYX5	Mixed neuronal-glial tumor	SE	10041622:10041710:10039720:10039845:10042558:10042663	10041622	10041710	10039720	10039845	10042558	10042663	Yes	17	0	1	0.98	0.02	0.382	BS_40QCA1MC	chr3	10041646	C	G	stop_gained	NA	+	24	Non-splice, proximal
ERCC2	BS_TA9WP4TH	Medulloblastoma	RI	45368929:45369147:45368929:45368992:45369069:45369147	45368929	45369147	45368929	45368992	45369069	45369147	Yes	12	57	0.122	0.102	0.02	0.368	BS_5N2GEGMD	chr19	45352780	A	AC	frameshift_variant	1363277	-	16149	Non-splice, distal
POLE	BS_9GJ23RHH	Mesenchymal tumor	A3SS	132632314:132632508:132632314:132632437:132632663:132632795	132632314	132632508	132632314	132632437	132632663	132632795	Yes	228	9	0.957	0.977	-0.02	-0.965	BS_751B2CF8	chr12	132642548	AG	A	frameshift_variant	NA	-	9753	Non-splice, distal
TP53	BS_W36RZSFA	Choroid plexus tumor	A3SS	7676520:7676622:7676520:7676619:7687376:7687487	7676520	7676622	7676520	7676619	7687376	7687487	Yes	142	7	0.952	0.972	-0.02	-0.754	BS_HNWNZFHA	chr17	7673786	AG	A	frameshift_variant	2055102	-	2734	Non-splice, distal
CREBBP	BS_ZXYDSBM9	Medulloblastoma	A3SS	3751725:3751836:3751725:3751806:3757287:3757376	3751725	3751836	3751725	3751806	3757287	3757376	Yes	86	537	0.118	0.098	0.02	0.293	BS_ZX3ZSN8F	chr16	3729209	TG	T	frameshift_variant	158391	-	22516	Non-splice, distal
VHL	BS_MD3DT41J	Mesenchymal tumor	SE	10146513:10146636:10141777:10142187:10149786:10150145	10146513	10146636	10141777	10142187	10149786	10150145	Yes	230	19	0.869	0.888	-0.019	-0.679	BS_2TZNPK1V	chr3	10146573	GA	G	frameshift_variant	NA	+	60	Non-splice, proximal
APC	BS_KX6J8TRK	Low-grade glioma	SE	112834950:112835165:112828855:112828972:112837552:112837722	112834950	112835165	112828855	112828972	112837552	112837722	No	1226	19	0.97	0.989	-0.019	-2.088	BS_CZGNQ9KQ	chr5	112839514	T	A	missense_variant	822	+	1792	Non-splice, distal
FAH	BS_TYKJ8G2G	Schwannoma	A3SS	80172148:80172248:80172161:80172248:80168263:80168316	80172148	80172248	80172161	80172248	80168263	80168316	Yes	27	0	1	0.981	0.019	0.696	BS_JZKV3CQ1	chr15	80180230	G	A	splice_donor_5th_base_variant&intron_variant	11870	+	7982	Splice, distal
ERCC2	BS_SM8VQFPD	Mixed neuronal-glial tumor	SE	45364423:45364547:45364234:45364331:45364837:45364954	45364423	45364547	45364234	45364331	45364837	45364954	Yes	161	1	0.989	0.97	0.019	0.593	BS_PAYW4RCK	chr19	45364274	C	T	missense_variant	329522	-	40	Non-splice, proximal
ATM	BS_X91K8KMG	Low-grade glioma	SE	108235669:108235834:108229177:108229323:108243952:108244118	108235669	108235834	108229177	108229323	108243952	108244118	Yes	231	6	0.951	0.97	-0.019	-0.741	BS_XN449RAJ	chr11	108241292	A	G	intron_variant	825336	+	2660	Non-splice, distal
PMS2	BS_FX2P2WEG	Other high-grade glioma	A3SS	5999107:5999275:5999107:5999226:6002452:6002636	5999107	5999275	5999107	5999226	6002452	6002636	Yes	48	2	0.948	0.93	0.018	0.335	BS_6FD0SW6E	chr7	6005918	C	A	missense_variant	9245	-	3282	Non-splice, distal
ATM	BS_F5BZSF3Q	Non-neoplastic tumor	SE	108293312:108293477:108292618:108292793:108297286:108297382	108293312	108293477	108292618	108292793	108297286	108297382	Yes	89	0	1	0.982	0.018	0.415	BS_8Q2EAYJR	chr11	108289006	A	AT	frameshift_variant	181880	+	3612	Non-splice, distal
AKT1	BS_NZ71XCG3	Medulloblastoma	A3SS	104773911:104774055:104773911:104773980:104774937:104775003	104773911	104774055	104773911	104773980	104774937	104775003	Yes	38	1052	0.024	0.006	0.018	2.586	BS_FT5H2TGH	chr14	104775077	T	G	missense_variant&splice_region_variant	NA	-	74	Splice, distal
NF1	BS_KE56MMY0	Neurofibroma plexiform	RI	31229024:31229974:31229024:31229465:31229834:31229974	31229024	31229974	31229024	31229465	31229834	31229974	Yes	17	120	0.066	0.048	0.018	0.501	BS_GJWAV3E5	chr17	31343008	G	C	splice_acceptor_variant	996501	+	113034	Splice, distal
NF1	BS_9HA238XS	Neurofibroma plexiform	SE	31181709:31181785:31181420:31181489:31182507:31182665	31181709	31181785	31181420	31181489	31182507	31182665	No	166	2	0.982	1	-0.018	-3.328	BS_XCA92FF3	chr17	31182563	TA	T	frameshift_variant	NA	+	56	Non-splice, proximal
SDHA	BS_W80TJC27	Ependymoma	SE	235143:235339:233476:233645:236427:236599	235143	235339	233476	233645	236427	236599	No	181	2	0.978	0.995	-0.017	-1.7	BS_0Y1Y2WA4	chr5	240396	G	T	stop_gained	472289	+	3797	Non-splice, distal
FANCA	BS_WQ1YRTAT	Other high-grade glioma	SE	89749729:89749902:89748658:89748767:89752137:89752222	89749729	89749902	89748658	89748767	89752137	89752222	Yes	153	0	1	0.983	0.017	0.446	BS_KN6FCN12	chr16	89746848	T	C	missense_variant	237048	-	1810	Non-splice, distal
TSC1	BS_AVYNZHSB	SEGA	RI	132925586:132927304:132925586:132925739:132927200:132927304	132925586	132927304	132925586	132925739	132927200	132927304	Yes	3	40	0.036	0.019	0.017	0.932	BS_TARPGT44	chr9	132921367	G	A	stop_gained	49091	-	4219	Non-splice, distal
TSC1	BS_B6M763JS	SEGA	A3SS	132903650:132903817:132903650:132903802:132904410:132904454	132903650	132903817	132903650	132903802	132904410	132904454	Yes	58	0	1	0.984	0.016	1.154	BS_14EZDZE6	chr9	132905999	G	A	stop_gained	48804	-	1545	Non-splice, distal
COL7A1	BS_77317DY4	Medulloblastoma	SE	48572670:48572739:48572502:48572538:48572861:48572942	48572670	48572739	48572502	48572538	48572861	48572942	No	244	4	0.977	0.993	-0.016	-0.491	BS_K65XZGKM	chr3	48584366	CA	C	frameshift_variant	663385	-	11424	Non-splice, distal
MUTYH	BS_C80S5N37	Ependymoma	A3SS	45332762:45333170:45332762:45332834:45333284:45333324	45332762	45333170	45332762	45332834	45333284	45333324	Yes	70	2	0.946	0.962	-0.016	-0.334	BS_MKYS4YRC	chr1	45332795	G	A	missense_variant	187280	-	33	Non-splice, proximal
TSC1	BS_EYYMKWB7	SEGA	A3SS	132903650:132903817:132903650:132903802:132904410:132904454	132903650	132903817	132903650	132903802	132904410	132904454	Yes	42	0	1	0.984	0.016	1.154	BS_N0X0S3JD	chr9	132906080	G	A	stop_gained	48791	-	1626	Non-splice, distal
TSC2	BS_29CPJ040	SEGA	A3SS	2079031:2079196:2079034:2079196:2076490:2076585	2079031	2079196	2079034	2079196	2076490	2076585	Yes	48	41	0.534	0.518	0.016	0.255	BS_PJK0M1X0	chr16	2079615	C	T	stop_gained	49252	+	419	Non-splice, distal
ERCC2	BS_WVS02TZK	Mixed neuronal-glial tumor	SE	45355664:45355728:45354729:45354851:45357269:45357371	45355664	45355728	45354729	45354851	45357269	45357371	Yes	173	0	1	0.984	0.016	0.836	BS_QGEEVNAS	chr19	45352235	G	A	missense_variant	16792	-	2494	Non-splice, distal
COL7A1	BS_VMQMGSJY	DIPG or DMG	SE	48574676:48574721:48574487:48574550:48574796:48574865	48574676	48574721	48574487	48574550	48574796	48574865	No	298	4	0.983	0.999	-0.016	-3.378	BS_BZ7FK347	chr3	48576272	G	A	stop_gained	345830	-	1407	Non-splice, distal
TSC2	BS_3BVVWHP5	SEGA	SE	2082435:2082504:2080336:2081798:2083694:2083816	2082435	2082504	2080336	2081798	2083694	2083816	Yes	56	398	0.088	0.073	0.015	0.533	BS_6K3Y2WXF	chr16	2086815	TTTGTGTCCA	T	inframe_deletion	448733	+	2999	Non-splice, distal
FAH	BS_YEQVW4ND	Low-grade glioma	RI	80168051:80168316:80168051:80168149:80168263:80168316	80168051	80168316	80168051	80168149	80168263	80168316	Yes	5	67	0.041	0.026	0.015	0.448	BS_96TV932S	chr15	80180230	G	A	splice_donor_5th_base_variant&intron_variant	11870	+	11914	Splice, distal
FANCA	BS_WQ1YRTAT	Other high-grade glioma	A3SS	89810928:89811071:89810928:89811057:89814519:89814613	89810928	89811071	89810928	89811057	89814519	89814613	Yes	78	0	1	0.985	0.015	0.514	BS_KN6FCN12	chr16	89746848	T	C	missense_variant	237048	-	64080	Non-splice, distal
TP53	BS_F9Y4Z92G	Other high-grade glioma	A3SS	7676520:7676622:7676520:7676619:7687376:7687487	7676520	7676622	7676520	7676619	7687376	7687487	Yes	251	2	0.992	0.977	0.015	0.589	BS_XM3ER1N6	chr17	7675189	G	C	missense_variant	376564	-	1331	Non-splice, distal
TP53	BS_GSVCN2XC	Choroid plexus tumor	A3SS	7676520:7676622:7676520:7676619:7687376:7687487	7676520	7676622	7676520	7676619	7687376	7687487	Yes	163	7	0.958	0.972	-0.014	-0.516	BS_7XEH55CB	chr17	7675995	G	C	missense_variant&splice_region_variant	376667	-	525	Splice, distal
NF1	BS_YNEQJ6AH	Mixed neuronal-glial tumor	SE	31235917:31236021:31235194:31235772:31248983:31249119	31235917	31236021	31235194	31235772	31248983	31249119	No	819	7	0.986	1	-0.014	-8.354	BS_JJNCV530	chr17	31232852	A	G	missense_variant	68332	+	2342	Non-splice, distal
FANCA	BS_TZVFR600	Medulloblastoma	A3SS	89810928:89811071:89810928:89811057:89814519:89814613	89810928	89811071	89810928	89811057	89814519	89814613	Yes	29	0	1	0.986	0.014	0.524	BS_PKKNB5PY	chr16	89761950	G	A	missense_variant&splice_region_variant	408196	-	48978	Splice, distal
ERCC2	BS_WVS02TZK	Mixed neuronal-glial tumor	A3SS	45368629:45368746:45368629:45368743:45368929:45369147	45368629	45368746	45368629	45368743	45368929	45369147	Yes	0	89	0	0.014	-0.014	-0.835	BS_QGEEVNAS	chr19	45352235	G	A	missense_variant	16792	-	16394	Non-splice, distal
FANCC	BS_HZE3KYZ1	Medulloblastoma	SE	95149922:95150087:95135345:95135502:95171078:95171143	95149922	95150087	95135345	95135502	95171078	95171143	No	161	6	0.931	0.945	-0.014	-0.33	BS_TE01WW4M	chr9	95117318	G	A	stop_gained	419252	-	18027	Non-splice, distal
FANCA	BS_GNV89A5P	Medulloblastoma	A3SS	89810928:89811071:89810928:89811057:89814519:89814613	89810928	89811071	89810928	89811057	89814519	89814613	Yes	79	0	1	0.986	0.014	0.524	BS_YCT0FK91	chr16	89744977	CCTT	C	inframe_deletion	526377	-	65951	Non-splice, distal
ERCC2	BS_MF9X3PKH	Low-grade glioma	A3SS	45368629:45368746:45368629:45368743:45368929:45369147	45368629	45368746	45368629	45368743	45368929	45369147	Yes	0	94	0	0.014	-0.014	-0.747	BS_ZMW21B7R	chr19	45357328	TG	T	frameshift_variant	NA	-	11301	Non-splice, distal
MUTYH	BS_WJGFDRWK	Mesenchymal tumor	A5SS	45331660:45332086:45332022:45332086:45331419:45331556	45331660	45332086	45332022	45332086	45331419	45331556	Yes	47	0	1	0.987	0.013	0.335	BS_0YFQF89N	chr1	45332446	G	A	missense_variant	41761	-	360	Non-splice, distal
APC	BS_K3ER45RV	Medulloblastoma	SE	112834950:112835165:112828855:112828972:112837552:112837722	112834950	112835165	112828855	112828972	112837552	112837722	No	130	5	0.929	0.942	-0.013	-0.391	BS_4HD33MVB	chr5	112838589	C	T	stop_gained	NA	+	867	Non-splice, distal
BRCA1	BS_GWCRMKE6	Low-grade glioma	A3SS	43076487:43076614:43076487:43076611:43082403:43082575	43076487	43076614	43076487	43076611	43082403	43082575	Yes	21	7	0.746	0.759	-0.013	-0.096	BS_9HYDMBBW	chr17	43051107	C	A	missense_variant	55507	-	25380	Non-splice, distal
RAD50	BS_R439VVPK	Medulloblastoma	SE	132594561:132594677:132591876:132592034:132594868:132595044	132594561	132594677	132591876	132592034	132594868	132595044	Yes	0	90	0	0.013	-0.013	-0.792	BS_MDHYHEBH	chr5	132594868	G	T	splice_acceptor_variant	141433	+	0	Splice, proximal
ELP1	BS_XZM79E42	DIPG or DMG	A3SS	108911009:108911211:108911009:108911180:108912263:108912494	108911009	108911211	108911009	108911180	108912263	108912494	Yes	0	43	0	0.013	-0.013	-1.053	BS_THDBV4G0	chr9	108912363	GAC	G	frameshift_variant	NA	-	100	Non-splice, proximal
PTCH1	BS_BVSW4GTG	MB, SHH	SE	95469812:95469931:95468750:95469153:95476033:95476159	95469812	95469931	95468750	95469153	95476033	95476159	No	468	4	0.985	0.998	-0.013	-2.549	BS_TQYACCGG	chr9	95461919	T	TC	frameshift_variant	NA	-	6831	Non-splice, distal
ATM	BS_WMEHNDSK	Other tumor	A3SS	108253830:108253996:108253854:108253996:108252820:108252912	108253830	108253996	108253854	108253996	108252820	108252912	Yes	26	2	0.918	0.931	-0.013	-0.174	BS_ZP36WDVS	chr11	108331884	CTCTAGAATT	C	inframe_deletion	3019	+	77888	Non-splice, distal
FGFR1	BS_1BWP5MCT	Medulloblastoma	RI	38421796:38423175:38421796:38421941:38423024:38423175	38421796	38423175	38421796	38421941	38423024	38423175	Yes	45	0	1	0.987	0.013	0.32	BS_KSRKPT4Z	chr8	38414601	G	GACGAC	frameshift_variant	NA	-	7195	Non-splice, distal
ATM	BS_3NNQ6PSB	Other tumor	SE	108226163:108226247:108224783:108224871:108227594:108227696	108226163	108226247	108224783	108224871	108227594	108227696	Yes	0	17	0	0.012	-0.012	-0.404	BS_3CK0QVDX	chr11	108227860	A	T	stop_gained	495385	+	164	Non-splice, proximal
POLE	BS_9GJ23RHH	Mesenchymal tumor	SE	132658691:132658743:132657867:132657970:132659294:132659509	132658691	132658743	132657867	132657970	132659294	132659509	Yes	0	212	0	0.012	-0.012	-0.29	BS_751B2CF8	chr12	132642548	AG	A	frameshift_variant	NA	-	15319	Non-splice, distal
NTHL1	BS_DY9NTFQR	Non-neoplastic tumor	SE	2044629:2044800:2043483:2043726:2046127:2046190	2044629	2044800	2043483	2043726	2046127	2046190	Yes	86	0	1	0.988	0.012	0.621	BS_938K7FSV	chr16	2046131	TG	T	frameshift_variant	824156	-	4	Non-splice, proximal
FANCD2	BS_N1E0H8YQ	Low-grade glioma	SE	10041622:10041710:10039720:10039845:10042558:10042663	10041622	10041710	10039720	10039845	10042558	10042663	Yes	10	0	1	0.988	0.012	0.27	BS_CJFTT8ZC	chr3	10043079	T	TC	frameshift_variant	NA	+	416	Non-splice, distal
SOS2	BS_B741RZY9	Choroid plexus tumor	SE	50145169:50145332:50139941:50140059:50145476:50145596	50145169	50145332	50139941	50140059	50145476	50145596	No	183	2	0.979	0.991	-0.012	-0.771	BS_EE7684YB	chr14	50120301	AC	A	frameshift_variant	NA	-	19640	Non-splice, distal
LZTR1	BS_H3Y8FWHV	Schwannoma	SE	20995367:20995484:20994869:20995026:20995745:20995872	20995367	20995484	20994869	20995026	20995745	20995872	Yes	2	44	0.025	0.013	0.012	1.079	BS_ETAATG3J	chr22	20994614	C	T	stop_gained	1777724	+	255	Non-splice, distal
NF2	BS_VXEFKW5P	Neurofibroma plexiform	A3SS	29671825:29671948:29671912:29671948:29668332:29668446	29671825	29671948	29671912	29671948	29668332	29668446	Yes	150	2	0.979	0.991	-0.012	-0.808	BS_HHJZ05XC	chr22	29661313	C	T	stop_gained	3290	+	7019	Non-splice, distal
MPL	BS_HSHN8PBB	Low-grade glioma	SE	43349836:43349962:43349262:43349359:43352215:43352303	43349836	43349962	43349262	43349359	43352215	43352303	Yes	0	18	0	0.012	-0.012	-0.247	BS_T5WVTGV8	chr1	43346630	G	C	splice_donor_variant	834439	+	2632	Splice, distal
COL7A1	BS_VMQMGSJY	DIPG or DMG	RI	48571242:48572045:48571242:48571278:48572000:48572045	48571242	48572045	48571242	48571278	48572000	48572045	Yes	145	117	0.383	0.395	-0.012	-0.053	BS_BZ7FK347	chr3	48576272	G	A	stop_gained	345830	-	4227	Non-splice, distal
PMS2	BS_FX2P2WEG	Other high-grade glioma	SE	6005891:6006026:6003971:6004058:6008996:6009075	6005891	6006026	6003971	6004058	6008996	6009075	Yes	83	3	0.935	0.946	-0.011	-0.24	BS_6FD0SW6E	chr7	6005918	C	A	missense_variant	9245	-	27	Non-splice, proximal
BUB1B	BS_9GJ23RHH	Mesenchymal tumor	SE	40218455:40218562:40217416:40217667:40220563:40220644	40218455	40218562	40217416	40217667	40220563	40220644	No	277	2	0.988	0.999	-0.011	-2.864	BS_751B2CF8	chr15	40210185	ACT	A	frameshift_variant	986977	+	7231	Non-splice, distal
PTPN11	BS_15ETQ0E4	Atypical Teratoid Rhabdoid Tumor	A5SS	112489023:112489988:112489023:112489175:112502143:112502256	112489023	112489988	112489023	112489175	112502143	112502256	Yes	3	349	0.004	0.015	-0.011	-0.631	BS_B2AFNXS1	chr12	112472961	G	T	missense_variant	44613	+	16062	Non-splice, distal
EZH2	BS_HD4EJYE3	Medulloblastoma	SE	148847181:148847305:148846469:148846598:148884163:148884245	148847181	148847305	148846469	148846598	148884163	148884245	No	598	4	0.988	0.999	-0.011	-4.619	BS_CX6SQF8T	chr7	148847273	T	C	missense_variant	NA	-	32	Non-splice, proximal
MSH6	BS_90B22NGP	Atypical Teratoid Rhabdoid Tumor	A3SS	47798610:47801155:47798614:47801155:47795893:47796063	47798610	47801155	47798614	47801155	47795893	47796063	Yes	107	0	1	0.989	0.011	1.29	BS_G113MX63	chr2	47800909	C	T	missense_variant	142327	+	246	Non-splice, proximal
EDNRB	BS_3F5PR9GS	MB, SHH	SE	77900520:77900654:77899501:77899967:77901057:77901207	77900520	77900654	77899501	77899967	77901057	77901207	Yes	28	0	1	0.989	0.011	0.548	BS_GKFY1GX4	chr13	77901181	C	A	missense_variant	16633	-	26	Non-splice, proximal
NF2	BS_VXEFKW5P	Neurofibroma plexiform	RI	29683019:29683915:29683019:29683064:29683700:29683915	29683019	29683915	29683019	29683064	29683700	29683915	Yes	14	0	1	0.989	0.011	0.354	BS_HHJZ05XC	chr22	29661313	C	T	stop_gained	3290	+	21706	Non-splice, distal
PMS2	BS_5K3R0F5D	Mixed neuronal-glial tumor	SE	5995533:5995633:5991972:5992057:5997325:5997423	5995533	5995633	5991972	5992057	5997325	5997423	No	143	2	0.977	0.988	-0.011	-0.766	BS_QG3PYXB4	chr7	5987389	G	C	stop_gained	393103	-	4583	Non-splice, distal
NF1	BS_Z9ZS6ZS2	Neurofibroma plexiform	SE	31169890:31169997:31163185:31163376:31181421:31181489	31169890	31169997	31163185	31163376	31181421	31181489	Yes	213	2	0.984	0.973	0.011	0.179	BS_S6EXG9N9	chr17	31155997	AG	A	frameshift_variant	1410768	+	7188	Non-splice, distal
TP53	BS_J483EMFP	Atypical Teratoid Rhabdoid Tumor	A3SS	7676520:7676622:7676520:7676619:7687376:7687487	7676520	7676622	7676520	7676619	7687376	7687487	Yes	397	4	0.99	0.979	0.011	0.901	BS_W75GCHPW	chr17	7675232	G	A	missense_variant	182928	-	1288	Non-splice, distal
TP53	BS_J483EMFP	Atypical Teratoid Rhabdoid Tumor	RI	7676381:7676622:7676381:7676403:7676520:7676622	7676381	7676622	7676381	7676403	7676520	7676622	Yes	40	379	0.056	0.045	0.011	0.246	BS_W75GCHPW	chr17	7675232	G	A	missense_variant	182928	-	1149	Non-splice, distal
MSH3	BS_7327SDAQ	Other high-grade glioma	SE	80830636:80830740:80813624:80813741:80854129:80854316	80830636	80830740	80813624	80813741	80854129	80854316	Yes	0	26	0	0.011	-0.011	-0.551	BS_WMVYQREN	chr5	80665358	C	T	stop_gained	643818	+	148266	Non-splice, distal
TSC2	BS_AG3D3435	SEGA	RI	2078919:2079428:2078919:2079196:2079275:2079428	2078919	2079428	2078919	2079196	2079275	2079428	Yes	1	111	0.006	0.017	-0.011	-0.7	BS_Z6GF2TDX	chr16	2080179	C	T	stop_gained	49257	+	751	Non-splice, distal
ERCC2	BS_MF9X3PKH	Low-grade glioma	RI	45368929:45369147:45368929:45368992:45369069:45369147	45368929	45369147	45368929	45368992	45369069	45369147	Yes	9	98	0.057	0.068	-0.011	-0.237	BS_ZMW21B7R	chr19	45357328	TG	T	frameshift_variant	NA	-	11601	Non-splice, distal
TSC2	BS_60K3EQ9S	Non-neoplastic tumor	A3SS	2085229:2085322:2085235:2085322:2084950:2085026	2085229	2085322	2085235	2085322	2084950	2085026	Yes	163	4	0.975	0.985	-0.01	-0.709	BS_1C3RDKQH	chr16	2084567	T	TC	frameshift_variant	65040	+	383	Non-splice, distal
TSC2	BS_3BVVWHP5	SEGA	A3SS	2086731:2086871:2086766:2086871:2086192:2086379	2086731	2086871	2086766	2086871	2086192	2086379	Yes	324	1	0.996	0.986	0.01	0.931	BS_6K3Y2WXF	chr16	2086815	TTTGTGTCCA	T	inframe_deletion	448733	+	49	Non-splice, proximal
NTHL1	BS_DY9NTFQR	Non-neoplastic tumor	A5SS	2046127:2046366:2046279:2046366:2044629:2044800	2046127	2046366	2046279	2046366	2044629	2044800	Yes	109	0	1	0.99	0.01	0.815	BS_938K7FSV	chr16	2046131	TG	T	frameshift_variant	824156	-	4	Non-splice, proximal
NF2	BS_DVCQ8XDZ	Meningioma	A5SS	29683019:29683079:29683019:29683064:29694751:29694811	29683019	29683079	29683019	29683064	29694751	29694811	Yes	9	122	0.063	0.073	-0.01	-0.183	BS_JTSWHVNR	chr22	29655669	C	T	stop_gained	457922	+	27350	Non-splice, distal
EPCAM	BS_6HTK4YJP	Germ cell tumor	RI	47373462:47374048:47373462:47373570:47373807:47374048	47373462	47374048	47373462	47373570	47373807	47374048	Yes	75	1579	0.023	0.013	0.01	0.572	BS_JZAENWRM	chr2	47378939	A	G	splice_polypyrimidine_tract_variant&intron_variant	157603	+	4891	Splice, distal
ATM	BS_94MT16N2	Low-grade glioma	A3SS	108227775:108227888:108227779:108227888:108227594:108227696	108227775	108227888	108227779	108227888	108227594	108227696	Yes	135	2	0.985	0.975	0.01	0.534	BS_Q7NF95N0	chr11	108315911	G	A	missense_variant&splice_region_variant	181974	+	88023	Splice, distal
MSH2	BS_VF5XWFXD	DIPG or DMG	SE	47414268:47414418:47412413:47412560:47416295:47416429	47414268	47414418	47412413	47412560	47416295	47416429	No	433	8	0.964	0.954	0.01	0.244	BS_SGS26NXP	chr2	47475171	G	C	missense_variant	1764	+	58742	Non-splice, distal
ERCC2	BS_SDCNP7MW	Ependymoma	A3SS	45368629:45368746:45368629:45368743:45368929:45369147	45368629	45368746	45368629	45368743	45368929	45369147	Yes	0	87	0	0.01	-0.01	-0.651	BS_V733WCVK	chr19	45364832	CCTCA	C	splice_donor_variant&splice_donor_5th_base_variant&intron_variant	402226	-	3797	Splice, distal
TSC2	BS_JG9JZTA9	SEGA	RI	2078919:2079428:2078919:2079196:2079275:2079428	2078919	2079428	2078919	2079196	2079275	2079428	Yes	4	391	0.007	0.017	-0.01	-0.628	BS_ZM9EYYDT	chr16	2070571	G	A	missense_variant	12397	+	8348	Non-splice, distal
NF2	BS_D5P6EZ1M	Schwannoma	SE	29668332:29668446:29664989:29665064:29671825:29671948	29668332	29668446	29664989	29665064	29671825	29671948	No	159	1	0.989	0.999	-0.01	-2.289	BS_CKWQKB3A	chr22	29671847	C	T	stop_gained	3292	+	22	Non-splice, proximal
ATM	BS_MB7WN0ZB	DIPG or DMG	SE	108244787:108245026:108243952:108244118:108246963:108247127	108244787	108245026	108243952	108244118	108246963	108247127	No	162	1	0.988	0.997	-0.009	-0.981	BS_85TADN40	chr11	108251924	A	G	synonymous_variant	407723	+	4797	Non-splice, distal
GBA	BS_JH29M4KG	Low-grade glioma	RI	155235194:155235844:155235194:155235311:155235680:155235844	155235194	155235844	155235194	155235311	155235680	155235844	Yes	48	1036	0.023	0.032	-0.009	-0.537	BS_GSTHVZFR	chr1	155235727	C	G	missense_variant	4293	-	47	Non-splice, proximal
PTCH1	BS_7C40TRCY	MB, SHH	A5SS	95507933:95508040:95507950:95508040:95506406:95506599	95507933	95508040	95507950	95508040	95506406	95506599	Yes	55	2	0.961	0.952	0.009	0.099	BS_MN2FX68Z	chr9	95506600	C	G	splice_acceptor_variant	1071610	-	1	Splice, proximal
NBN	BS_MMNRZ1EQ	Atypical Teratoid Rhabdoid Tumor	SE	89978219:89978323:89971172:89971290:89980733:89980893	89978219	89978323	89971172	89971290	89980733	89980893	No	369	4	0.982	0.991	-0.009	-0.658	BS_Q1SPJ467	chr8	89971213	ATTTGT	A	frameshift_variant	6940	-	41	Non-splice, proximal
HMBS	BS_RWJZFTP9	Low-grade glioma	SE	119092124:119092163:119091412:119091526:119092403:119092487	119092124	119092163	119091412	119091526	119092403	119092487	Yes	39	0	1	0.991	0.009	0.213	BS_Q80JX5G6	chr11	119091515	C	T	missense_variant	1462	+	11	Non-splice, proximal
MSH2	BS_VF5XWFXD	DIPG or DMG	A3SS	47470964:47471062:47470987:47471062:47466657:47466808	47470964	47471062	47470987	47471062	47466657	47466808	Yes	24	0	1	0.991	0.009	0.578	BS_SGS26NXP	chr2	47475171	G	C	missense_variant	1764	+	4109	Non-splice, distal
BLM	BS_9BJARSX3	Low-grade glioma	A3SS	90759980:90760279:90760146:90760279:90754810:90754938	90759980	90760279	90760146	90760279	90754810	90754938	Yes	5	81	0.03	0.021	0.009	0.273	BS_VN983YRH	chr15	90765319	C	T	stop_gained	42067	+	5040	Non-splice, distal
MSH6	BS_W9N9844Q	Other high-grade glioma	A3SS	47798610:47801155:47798614:47801155:47795893:47796063	47798610	47801155	47798614	47801155	47795893	47796063	Yes	189	0	1	0.992	0.008	0.833	BS_0754AZX0	chr2	47804908	A	G	splice_acceptor_variant	89391	+	3753	Splice, distal
NF1	BS_WKESC3XN	Other high-grade glioma	RI	31229024:31229974:31229024:31229465:31229834:31229974	31229024	31229974	31229024	31229465	31229834	31229974	Yes	26	193	0.063	0.055	0.008	0.143	BS_0KKH9VKP	chr17	31223470	A	G	missense_variant	68306	+	5554	Non-splice, distal
TSC2	BS_60K3EQ9S	Non-neoplastic tumor	SE	2082435:2082504:2080336:2081798:2083694:2083816	2082435	2082504	2080336	2081798	2083694	2083816	Yes	27	127	0.127	0.135	-0.008	-0.134	BS_1C3RDKQH	chr16	2084567	T	TC	frameshift_variant	65040	+	751	Non-splice, distal
ASXL1	BS_3BVVWHP5	SEGA	RI	32428127:32428422:32428127:32428248:32428324:32428422	32428127	32428422	32428127	32428248	32428324	32428422	Yes	1	169	0.004	0.012	-0.008	-0.742	BS_6K3Y2WXF	chr20	32429336	A	G	splice_acceptor_variant	NA	+	914	Splice, distal
ATM	BS_MB7WN0ZB	DIPG or DMG	A5SS	108246963:108247136:108246963:108247127:108248932:108249102	108246963	108247136	108246963	108247127	108248932	108249102	Yes	1	80	0.011	0.003	0.008	1.431	BS_85TADN40	chr11	108251924	A	G	synonymous_variant	407723	+	2822	Non-splice, distal
MUTYH	BS_Z7Y2466H	Low-grade glioma	A5SS	45331660:45332086:45332022:45332086:45331419:45331556	45331660	45332086	45332022	45332086	45331419	45331556	Yes	58	1	0.967	0.959	0.008	0.153	BS_DJ7XB1DM	chr1	45331218	TTCC	T	inframe_deletion	127838	-	201	Non-splice, proximal
PTEN	BS_V9HVBBDW	Medulloblastoma	SE	87933012:87933251:87925512:87925557:87952117:87952259	87933012	87933251	87925512	87925557	87952117	87952259	No	476	2	0.992	1	-0.008	-8.307	BS_GCNH4CC0	chr10	87933142	A	G	missense_variant	864223	+	109	Non-splice, proximal
SOS1	BS_VXEFKW5P	Neurofibroma plexiform	SE	39056701:39056866:39053647:39054823:39067627:39067753	39056701	39056866	39053647	39054823	39067627	39067753	No	246	1	0.992	1	-0.008	-3.328	BS_HHJZ05XC	chr2	39051253	A	G	missense_variant	496312	-	2394	Non-splice, distal
DDX41	BS_ZV68CES9	Medulloblastoma	A5SS	177514553:177514837:177514700:177514837:177513684:177513847	177514553	177514837	177514700	177514837	177513684	177513847	Yes	3	355	0.004	0.012	-0.008	-0.646	BS_PCKWEEVT	chr5	177516755	A	C	stop_gained	NA	-	1918	Non-splice, distal
FANCA	BS_TZVFR600	Medulloblastoma	RI	89815876:89816647:89815876:89815986:89816536:89816647	89815876	89816647	89815876	89815986	89816536	89816647	Yes	18	120	0.07	0.078	-0.008	-0.177	BS_PKKNB5PY	chr16	89761950	G	A	missense_variant&splice_region_variant	408196	-	53926	Splice, distal
NF1	BS_GDHH6T5A	Neurofibroma plexiform	SE	31347519:31347630:31343007:31343135:31349119:31349251	31347519	31347630	31343007	31343135	31349119	31349251	Yes	0	35	0	0.008	-0.008	-0.504	BS_Q6K6BVTF	chr17	31343097	CTAACTT	C	inframe_deletion	220715	+	38	Non-splice, proximal
ELP1	BS_XZM79E42	DIPG or DMG	RI	108916203:108919349:108916203:108916297:108917546:108919349	108916203	108919349	108916203	108916297	108917546	108919349	Yes	1	34	0.014	0.022	-0.008	-0.327	BS_THDBV4G0	chr9	108912363	GAC	G	frameshift_variant	NA	-	3840	Non-splice, distal
TP53	BS_J483EMFP	Atypical Teratoid Rhabdoid Tumor	SE	7674858:7674971:7674180:7674290:7675052:7675236	7674858	7674971	7674180	7674290	7675052	7675236	Yes	800	4	0.991	0.999	-0.008	-2.284	BS_W75GCHPW	chr17	7675232	G	A	missense_variant	182928	-	4	Non-splice, proximal
POLE	BS_9E7YVFJM	Other tumor	A5SS	132676085:132676204:132676093:132676204:132675734:132675820	132676085	132676204	132676093	132676204	132675734	132675820	Yes	0	30	0	0.008	-0.008	-0.503	BS_ZVXHWM3N	chr12	132677419	G	A	stop_gained	566551	-	1215	Non-splice, distal
NF2	BS_D5P6EZ1M	Schwannoma	A3SS	29671825:29671948:29671912:29671948:29668332:29668446	29671825	29671948	29671912	29671948	29668332	29668446	Yes	159	1	0.99	0.998	-0.008	-2.125	BS_CKWQKB3A	chr22	29671847	C	T	stop_gained	3292	+	22	Non-splice, proximal
MSH6	BS_K81DR8XG	MB, SHH	A3SS	47798610:47801155:47798614:47801155:47795893:47796063	47798610	47801155	47798614	47801155	47795893	47796063	Yes	263	0	1	0.992	0.008	1.145	BS_E0H9DHVX	chr2	47783495	T	G	splice_donor_variant	1793667	+	12398	Splice, distal
TSC1	BS_B6M763JS	SEGA	A5SS	132901588:132901699:132901630:132901699:132900714:132900837	132901588	132901699	132901630	132901699	132900714	132900837	Yes	61	0	1	0.993	0.007	0.99	BS_14EZDZE6	chr9	132905999	G	A	stop_gained	48804	-	4300	Non-splice, distal
TP53	BS_P0QF87WC	Other high-grade glioma	A3SS	7676520:7676622:7676520:7676619:7687376:7687487	7676520	7676622	7676520	7676619	7687376	7687487	Yes	130	4	0.97	0.977	-0.007	-0.276	BS_4AM9C504	chr17	7675994	C	G	splice_region_variant&synonymous_variant	480746	-	526	Splice, distal
RAD50	BS_JS95PE0J	Other high-grade glioma	SE	132594561:132594677:132591876:132592034:132594868:132595044	132594561	132594677	132591876	132592034	132594868	132595044	Yes	4	147	0.015	0.008	0.007	0.685	BS_JWETX0BH	chr5	132594950	C	G	stop_gained	220719	+	82	Non-splice, proximal
TSC1	BS_EYYMKWB7	SEGA	A5SS	132901588:132901699:132901630:132901699:132900714:132900837	132901588	132901699	132901630	132901699	132900714	132900837	Yes	71	0	1	0.993	0.007	0.99	BS_N0X0S3JD	chr9	132906080	G	A	stop_gained	48791	-	4381	Non-splice, distal
NBN	BS_MMNRZ1EQ	Atypical Teratoid Rhabdoid Tumor	A3SS	89980733:89980893:89980733:89980852:89981374:89981523	89980733	89980893	89980733	89980852	89981374	89981523	Yes	284	9	0.961	0.968	-0.007	-0.225	BS_Q1SPJ467	chr8	89971213	ATTTGT	A	frameshift_variant	6940	-	9520	Non-splice, distal
ATM	BS_SHJA4MR0	Other high-grade glioma	SE	108331878:108332037:108331443:108331557:108332761:108332900	108331878	108332037	108331443	108331557	108332761	108332900	Yes	279	0	1	0.993	0.007	0.385	BS_ZY319KJ4	chr11	108330308	G	GA	frameshift_variant	850030	+	1135	Non-splice, distal
SDHA	BS_W80TJC27	Ependymoma	A3SS	256333:256679:256350:256679:254392:254506	256333	256679	256350	256679	254392	254506	Yes	123	0	1	0.994	0.006	0.739	BS_0Y1Y2WA4	chr5	240396	G	T	stop_gained	472289	+	13996	Non-splice, distal
RECQL4	BS_YG0A13JH	Low-grade glioma	SE	144512391:144512561:144512143:144512324:144512641:144512771	144512391	144512561	144512143	144512324	144512641	144512771	Yes	10	0	1	0.994	0.006	0.176	BS_C8EYP5BV	chr8	144513260	ACGCCCGGCC	A	inframe_deletion	239724	-	489	Non-splice, distal
SOS1	BS_VXEFKW5P	Neurofibroma plexiform	A3SS	39035211:39035310:39035211:39035263:39035389:39035500	39035211	39035310	39035211	39035263	39035389	39035500	Yes	767	3	0.995	0.989	0.006	0.182	BS_HHJZ05XC	chr2	39051253	A	G	missense_variant	496312	-	15753	Non-splice, distal
APC	BS_R5SNFB5B	Other high-grade glioma	SE	112834950:112835165:112828855:112828972:112837552:112837722	112834950	112835165	112828855	112828972	112837552	112837722	No	261	5	0.963	0.969	-0.006	-0.227	BS_P4Z4YP0P	chr5	112839514	T	A	missense_variant	822	+	1792	Non-splice, distal
HMBS	BS_RWJZFTP9	Low-grade glioma	A5SS	119092124:119092523:119092124:119092163:119092757:119092811	119092124	119092523	119092124	119092163	119092757	119092811	Yes	259	0	1	0.994	0.006	0.355	BS_Q80JX5G6	chr11	119091515	C	T	missense_variant	1462	+	609	Non-splice, distal
ELP1	BS_XZM79E42	DIPG or DMG	SE	108918810:108918901:108917546:108917670:108919252:108919349	108918810	108918901	108917546	108917670	108919252	108919349	Yes	44	0	1	0.994	0.006	0.336	BS_THDBV4G0	chr9	108912363	GAC	G	frameshift_variant	NA	-	5183	Non-splice, distal
TP53	BS_ZD5HN296	Other high-grade glioma	A3SS	7676520:7676622:7676520:7676619:7687376:7687487	7676520	7676622	7676520	7676619	7687376	7687487	Yes	70	2	0.971	0.977	-0.006	-0.237	BS_XHT3F34T	chr17	7675145	CGGGTGCCGGGCGG	C	frameshift_variant	231540	-	1375	Non-splice, distal
PTPN11	BS_9GJ23RHH	Mesenchymal tumor	A3SS	112486453:112486629:112486462:112486629:112482073:112482205	112486453	112486629	112486462	112486629	112482073	112482205	Yes	0	106	0	0.006	-0.006	-0.544	BS_751B2CF8	chr12	112450406	G	A	missense_variant	13336	+	31667	Non-splice, distal
TSC1	BS_W18SF91A	Non-neoplastic tumor	A3SS	132902604:132902787:132902604:132902783:132903650:132903817	132902604	132902787	132902604	132902783	132903650	132903817	Yes	100	2	0.98	0.975	0.005	0.231	BS_ACZNJGV3	chr9	132902640	G	A	stop_gained	48943	-	36	Non-splice, proximal
MUTYH	BS_Z7Y2466H	Low-grade glioma	SE	45331660:45331849:45331419:45331556:45332022:45332086	45331660	45331849	45331419	45331556	45332022	45332086	Yes	41	1	0.953	0.948	0.005	0.073	BS_DJ7XB1DM	chr1	45331218	TTCC	T	inframe_deletion	127838	-	201	Non-splice, proximal
GBA	BS_KEA474HN	Low-grade glioma	RI	155235194:155235844:155235194:155235311:155235680:155235844	155235194	155235844	155235194	155235311	155235680	155235844	Yes	39	510	0.037	0.032	0.005	0.32	BS_HVCBQ58H	chr1	155240629	C	T	splice_donor_variant	93445	-	4785	Splice, distal
ERCC4	BS_HC44ZA0V	Ependymoma	SE	13928543:13928691:13928027:13928235:13930709:13930890	13928543	13928691	13928027	13928235	13930709	13930890	Yes	0	163	0	0.005	-0.005	-0.425	BS_J9M165VZ	chr16	13935697	C	T	missense_variant	55829	+	4807	Non-splice, distal
PTCH1	BS_RD4D5F9F	MB, SHH	SE	95478054:95478186:95476758:95476857:95478999:95479147	95478054	95478186	95476758	95476857	95478999	95479147	No	652	2	0.994	0.999	-0.005	-2.043	BS_JNRAKEMV	chr9	95480550	A	T	stop_gained	NA	-	1403	Non-splice, distal
BRCA2	BS_9XVACXP0	Other high-grade glioma	A5SS	32316421:32316527:32316421:32316523:32319076:32319325	32316421	32316527	32316421	32316523	32319076	32319325	Yes	21	0	1	0.995	0.005	0.144	BS_T77MXWTX	chr13	32362521	A	G	splice_acceptor_variant	52418	+	43196	Splice, distal
BRCA2	BS_X23724NJ	Other high-grade glioma	A5SS	32316421:32316527:32316421:32316523:32319076:32319325	32316421	32316527	32316421	32316523	32319076	32319325	Yes	12	0	1	0.995	0.005	0.144	BS_XKHY9A6D	chr13	32380043	C	T	missense_variant	52763	+	60718	Non-splice, distal
MUTYH	BS_3W07B2TG	SEGA	A3SS	45332762:45333170:45332762:45332834:45333284:45333324	45332762	45333170	45332762	45332834	45333284	45333324	Yes	99	2	0.961	0.965	-0.004	-0.108	BS_F69GWP99	chr1	45332445	C	T	missense_variant	140877	-	317	Non-splice, distal
GBA	BS_KEA474HN	Low-grade glioma	A3SS	155239885:155240077:155239885:155239962:155240629:155240717	155239885	155240077	155239885	155239962	155240629	155240717	Yes	841	9	0.981	0.977	0.004	0.365	BS_HVCBQ58H	chr1	155240629	C	T	splice_donor_variant	93445	-	0	Splice, proximal
PTCH1	BS_RD4D5F9F	MB, SHH	A3SS	95482133:95482238:95482133:95482203:95485684:95485874	95482133	95482238	95482133	95482203	95485684	95485874	Yes	8	799	0.008	0.012	-0.004	-0.398	BS_JNRAKEMV	chr9	95480550	A	T	stop_gained	NA	-	1583	Non-splice, distal
NF2	BS_DVCQ8XDZ	Meningioma	A3SS	29671825:29671948:29671912:29671948:29668332:29668446	29671825	29671948	29671912	29671948	29668332	29668446	Yes	440	2	0.993	0.997	-0.004	-0.907	BS_JTSWHVNR	chr22	29655669	C	T	stop_gained	457922	+	12663	Non-splice, distal
NF2	BS_DVCQ8XDZ	Meningioma	SE	29654974:29655080:29654656:29654725:29655593:29655676	29654974	29655080	29654656	29654725	29655593	29655676	Yes	1	147	0.004	0.008	-0.004	-0.256	BS_JTSWHVNR	chr22	29655669	C	T	stop_gained	457922	+	7	Non-splice, proximal
RECQL4	BS_7ZV3DPGT	Other tumor	A5SS	144513217:144513480:144513415:144513480:144512846:144513138	144513217	144513480	144513415	144513480	144512846	144513138	Yes	315	11	0.935	0.931	0.004	0.05	BS_NTV9Z7SE	chr8	144513260	ACGCCCGGCC	A	inframe_deletion	239724	-	43	Non-splice, proximal
DDX41	BS_ZV68CES9	Medulloblastoma	SE	177515684:177515821:177515185:177515258:177515928:177515989	177515684	177515821	177515185	177515258	177515928	177515989	Yes	442	1	0.996	0.992	0.004	0.326	BS_PCKWEEVT	chr5	177516755	A	C	stop_gained	NA	-	766	Non-splice, distal
NF1	BS_49VCQD19	Neurofibroma plexiform	RI	31229024:31229974:31229024:31229465:31229834:31229974	31229024	31229974	31229024	31229465	31229834	31229974	Yes	7	63	0.053	0.049	0.004	0.107	BS_T3VJQSYM	chr17	31326172	AC	A	frameshift_variant	NA	+	96198	Non-splice, distal
ATM	BS_3NNQ6PSB	Other tumor	A3SS	108227775:108227888:108227779:108227888:108227594:108227696	108227775	108227888	108227779	108227888	108227594	108227696	Yes	221	5	0.977	0.98	-0.003	-0.208	BS_3CK0QVDX	chr11	108227860	A	T	stop_gained	495385	+	28	Non-splice, proximal
ATM	BS_3NNQ6PSB	Other tumor	A5SS	108246963:108247136:108246963:108247127:108248932:108249102	108246963	108247136	108246963	108247127	108248932	108249102	Yes	0	167	0	0.003	-0.003	-0.418	BS_3CK0QVDX	chr11	108227860	A	T	stop_gained	495385	+	19103	Non-splice, distal
LZTR1	BS_H3Y8FWHV	Schwannoma	A5SS	20992793:20992904:20992793:20992897:20993661:20993754	20992793	20992904	20992793	20992897	20993661	20993754	Yes	55	0	1	0.997	0.003	0.5	BS_ETAATG3J	chr22	20994614	C	T	stop_gained	1777724	+	860	Non-splice, distal
TP53	BS_M0XGZ53Z	Other high-grade glioma	SE	7674858:7674971:7674180:7674290:7675052:7675236	7674858	7674971	7674180	7674290	7675052	7675236	Yes	64	0	1	0.997	0.003	0.217	BS_F7G8TA7C	chr17	7675139	C	A	missense_variant	528248	-	87	Non-splice, proximal
SMARCB1	BS_9FHSNVS0	Atypical Teratoid Rhabdoid Tumor	A3SS	23800943:23803422:23803294:23803422:23793558:23793688	23800943	23803422	23803294	23803422	23793558	23793688	Yes	433	0	1	0.997	0.003	0.343	BS_GERET530	chr22	23791803	C	G	stop_gained	NA	+	1755	Non-splice, distal
GBA	BS_JH29M4KG	Low-grade glioma	SE	155239615:155239762:155238516:155238650:155239885:155240077	155239615	155239762	155238516	155238650	155239885	155240077	Yes	1772	18	0.98	0.983	-0.003	-0.321	BS_GSTHVZFR	chr1	155235727	C	G	missense_variant	4293	-	2789	Non-splice, distal
PTCH1	BS_7C40TRCY	MB, SHH	A3SS	95482133:95482238:95482133:95482203:95485684:95485874	95482133	95482238	95482133	95482203	95485684	95485874	Yes	20	1056	0.015	0.012	0.003	0.35	BS_MN2FX68Z	chr9	95506600	C	G	splice_acceptor_variant	1071610	-	20726	Splice, distal
DDX41	BS_ZV68CES9	Medulloblastoma	A3SS	177516287:177516516:177516287:177516447:177516724:177516835	177516287	177516516	177516287	177516447	177516724	177516835	Yes	45	814	0.036	0.039	-0.003	-0.09	BS_PCKWEEVT	chr5	177516755	A	C	stop_gained	NA	-	31	Non-splice, proximal
HMBS	BS_RWJZFTP9	Low-grade glioma	A3SS	119092124:119092523:119092403:119092523:119091412:119091526	119092124	119092523	119092403	119092523	119091412	119091526	Yes	245	0	1	0.997	0.003	0.307	BS_Q80JX5G6	chr11	119091515	C	T	missense_variant	1462	+	11	Non-splice, proximal
ERCC2	BS_WVS02TZK	Mixed neuronal-glial tumor	RI	45368929:45369147:45368929:45368992:45369069:45369147	45368929	45369147	45368929	45368992	45369069	45369147	Yes	17	112	0.091	0.088	0.003	0.049	BS_QGEEVNAS	chr19	45352235	G	A	missense_variant	16792	-	16694	Non-splice, distal
CTNNA1	BS_EFEZB0ZH	Low-grade glioma	SE	138781922:138782029:138753417:138753510:138810037:138810204	138781922	138782029	138753417	138753510	138810037	138810204	Yes	1025	0	1	0.997	0.003	0.944	BS_SG7EPZ4W	chr5	138782024	A	AT	frameshift_variant	NA	+	5	Non-splice, proximal
TSC1	BS_AVYNZHSB	SEGA	SE	132921362:132921436:132912281:132912457:132921818:132921973	132921362	132921436	132912281	132912457	132921818	132921973	Yes	38	0	1	0.997	0.003	0.525	BS_TARPGT44	chr9	132921367	G	A	stop_gained	49091	-	5	Non-splice, proximal
TP53	BS_ZD5HN296	Other high-grade glioma	SE	7674858:7674971:7674180:7674290:7675052:7675236	7674858	7674971	7674180	7674290	7675052	7675236	Yes	120	0	1	0.997	0.003	0.217	BS_XHT3F34T	chr17	7675145	CGGGTGCCGGGCGG	C	frameshift_variant	231540	-	91	Non-splice, proximal
TSC2	BS_JG9JZTA9	SEGA	SE	2068557:2068776:2065518:2065635:2070455:2070578	2068557	2068776	2065518	2065635	2070455	2070578	Yes	4	303	0.007	0.004	0.003	0.517	BS_ZM9EYYDT	chr16	2070571	G	A	missense_variant	12397	+	7	Non-splice, proximal
NF2	BS_CQEETJ66	Schwannoma	A3SS	29671825:29671948:29671912:29671948:29668332:29668446	29671825	29671948	29671912	29671948	29668332	29668446	Yes	387	0	1	0.997	0.003	0.708	BS_ZVFTWY6Y	chr22	29642254	TG	T	frameshift_variant	NA	+	26078	Non-splice, distal
POLE	BS_9E7YVFJM	Other tumor	SE	132678451:132678569:132677577:132677719:132679496:132679651	132678451	132678569	132677577	132677719	132679496	132679651	Yes	0	65	0	0.003	-0.003	-0.347	BS_ZVXHWM3N	chr12	132677419	G	A	stop_gained	566551	-	158	Non-splice, proximal
TP53	BS_F9Y4Z92G	Other high-grade glioma	SE	7674858:7674971:7674180:7674290:7675052:7675236	7674858	7674971	7674180	7674290	7675052	7675236	Yes	384	0	1	0.997	0.003	0.217	BS_XM3ER1N6	chr17	7675189	G	C	missense_variant	376564	-	47	Non-splice, proximal
NF1	BS_ENKG5GF3	Neurofibroma plexiform	RI	31229024:31229974:31229024:31229465:31229834:31229974	31229024	31229974	31229024	31229465	31229834	31229974	Yes	21	211	0.047	0.05	-0.003	-0.075	BS_0YV62XEX	chr17	31207125	T	G	intron_variant	NA	+	21899	Non-splice, distal
FGFR1	BS_1BWP5MCT	Medulloblastoma	A3SS	38413917:38414034:38413917:38414023:38414151:38414289	38413917	38414034	38413917	38414023	38414151	38414289	Yes	0	48	0	0.003	-0.003	-0.683	BS_KSRKPT4Z	chr8	38414601	G	GACGAC	frameshift_variant	NA	-	312	Non-splice, distal
FGFR1	BS_1BWP5MCT	Medulloblastoma	SE	38420256:38420350:38419532:38419735:38421796:38423175	38420256	38420350	38419532	38419735	38421796	38423175	Yes	0	45	0	0.003	-0.003	-0.583	BS_KSRKPT4Z	chr8	38414601	G	GACGAC	frameshift_variant	NA	-	4931	Non-splice, distal
PTPN11	BS_9GJ23RHH	Mesenchymal tumor	SE	112453194:112453387:112450317:112450512:112454563:112454680	112453194	112453387	112450317	112450512	112454563	112454680	No	1153	2	0.997	1	-0.003	-1.392	BS_751B2CF8	chr12	112450406	G	A	missense_variant	13336	+	89	Non-splice, proximal
SMARCE1	BS_6YMJ621P	Meningioma	A3SS	40631591:40632367:40631591:40631693:40635930:40636102	40631591	40632367	40631591	40631693	40635930	40636102	Yes	50	0	1	0.998	0.002	0.302	BS_0YJF1F95	chr17	40632281	TCTCA	T	frameshift_variant	212264	-	86	Non-splice, proximal
FANCA	BS_QRJX9QWS	Germ cell tumor	SE	89742799:89742938:89740803:89740866:89744958:89745062	89742799	89742938	89740803	89740866	89744958	89745062	Yes	118	2	0.967	0.965	0.002	0.038	BS_1K0Q5YZY	chr16	89745062	GCCA	G	inframe_deletion	456115	-	0	Non-splice, proximal
ERCC2	BS_TA9WP4TH	Medulloblastoma	A3SS	45368629:45368746:45368629:45368743:45368929:45369147	45368629	45368746	45368629	45368743	45368929	45369147	Yes	1	70	0.014	0.016	-0.002	-0.113	BS_5N2GEGMD	chr19	45352780	A	AC	frameshift_variant	1363277	-	15849	Non-splice, distal
BUB1B	BS_9GJ23RHH	Mesenchymal tumor	A5SS	40170061:40170163:40170061:40170121:40170536:40170681	40170061	40170163	40170061	40170121	40170536	40170681	Yes	2	215	0.007	0.005	0.002	0.256	BS_751B2CF8	chr15	40210185	ACT	A	frameshift_variant	986977	+	39504	Non-splice, distal
LZTR1	BS_CXVJK2FY	Ependymoma	SE	20985840:20985897:20983026:20983089:20987503:20987583	20985840	20985897	20983026	20983089	20987503	20987583	Yes	219	0	1	0.998	0.002	0.406	BS_95P46VE0	chr22	20982391	C	CG	frameshift_variant	372684	+	635	Non-splice, distal
RAD50	BS_9TXEDSWB	Other high-grade glioma	SE	132600061:132600138:132595572:132595810:132603299:132603405	132600061	132600138	132595572	132595810	132603299	132603405	Yes	2	87	0.015	0.017	-0.002	-0.033	BS_CFJYJAA3	chr5	132609339	CAAAG	C	frameshift_variant	128015	+	5934	Non-splice, distal
NF1	BS_FRM9TG02	Neurofibroma plexiform	SE	31356459:31356582:31352256:31352414:31356959:31357090	31356459	31356582	31352256	31352414	31356959	31357090	No	147	2	0.976	0.978	-0.002	-0.091	BS_J5596HKA	chr17	31356506	TA	T	frameshift_variant	NA	+	47	Non-splice, proximal
GPR161	BS_AMZ70B6F	MB, SHH	SE	168096507:168097232:168090445:168090668:168104476:168104894	168096507	168097232	168090445	168090668	168104476	168104894	No	541	1	0.996	0.994	0.002	0.185	BS_PC83EJY8	chr1	168097151	C	A	missense_variant	NA	-	81	Non-splice, proximal
WAS	BS_7B89YR6K	Ependymoma	SE	48686780:48686955:48686080:48686134:48688053:48688096	48686780	48686955	48686080	48686134	48688053	48688096	Yes	160	0	1	0.998	0.002	0.142	BS_W4ZEEWZA	chrX	48688705	TC	T	frameshift_variant	NA	+	609	Non-splice, distal
ATM	BS_X91K8KMG	Low-grade glioma	A5SS	108246963:108247136:108246963:108247127:108248932:108249102	108246963	108247136	108246963	108247127	108248932	108249102	Yes	0	108	0	0.002	-0.002	-0.378	BS_XN449RAJ	chr11	108241292	A	G	intron_variant	825336	+	5671	Non-splice, distal
ERCC3	BS_WMEHNDSK	Other tumor	SE	127272864:127272961:127271335:127271453:127279172:127279261	127272864	127272961	127271335	127271453	127279172	127279261	Yes	284	0	1	0.998	0.002	0.393	BS_ZP36WDVS	chr2	127272934	CT	C	frameshift_variant	1070632	-	27	Non-splice, proximal
CREBBP	BS_ZXYDSBM9	Medulloblastoma	SE	3738558:3738672:3736649:3736815:3739577:3739724	3738558	3738672	3736649	3736815	3739577	3739724	Yes	1300	0	1	0.998	0.002	0.536	BS_ZX3ZSN8F	chr16	3729209	TG	T	frameshift_variant	158391	-	7440	Non-splice, distal
FLCN	BS_XGSA3GQE	Low-grade glioma	SE	17223921:17224143:17222500:17222661:17226175:17226322	17223921	17224143	17222500	17222661	17226175	17226322	No	491	12	0.953	0.955	-0.002	-0.067	BS_PT1DC3ZF	chr17	17227904	CT	C	frameshift_variant	545728	-	1582	Non-splice, distal
PTPN11	BS_9GJ23RHH	Mesenchymal tumor	A5SS	112489023:112489988:112489023:112489175:112502143:112502256	112489023	112489988	112489023	112489175	112502143	112502256	Yes	13	429	0.015	0.013	0.002	0.17	BS_751B2CF8	chr12	112450406	G	A	missense_variant	13336	+	38617	Non-splice, distal
SMARCE1	BS_6YMJ621P	Meningioma	SE	40632194:40632367:40630713:40631693:40635930:40636098	40632194	40632367	40630713	40631693	40635930	40636098	Yes	80	0	1	0.999	0.001	0.299	BS_0YJF1F95	chr17	40632281	TCTCA	T	frameshift_variant	212264	-	86	Non-splice, proximal
TSC1	BS_B6M763JS	SEGA	SE	132904410:132904454:132903650:132903817:132905580:132905621	132904410	132904454	132903650	132903817	132905580	132905621	Yes	70	0	1	0.999	0.001	0.433	BS_14EZDZE6	chr9	132905999	G	A	stop_gained	48804	-	378	Non-splice, distal
NF1	BS_P277RYX5	Mixed neuronal-glial tumor	RI	31229024:31229974:31229024:31229465:31229834:31229974	31229024	31229974	31229024	31229465	31229834	31229974	Yes	3	53	0.028	0.027	0.001	0.042	BS_40QCA1MC	chr17	31357308	C	T	stop_gained	184261	+	127334	Non-splice, distal
TP53	BS_P0QF87WC	Other high-grade glioma	SE	7675993:7676272:7675052:7675236:7676381:7676403	7675993	7676272	7675052	7675236	7676381	7676403	Yes	172	0	1	0.999	0.001	0.205	BS_4AM9C504	chr17	7675994	C	G	splice_region_variant&synonymous_variant	480746	-	1	Splice, proximal
PTPN11	BS_15ETQ0E4	Atypical Teratoid Rhabdoid Tumor	SE	112486453:112486629:112482073:112482205:112488442:112488510	112486453	112486629	112482073	112482205	112488442	112488510	No	416	2	0.99	0.989	0.001	0.044	BS_B2AFNXS1	chr12	112472961	G	T	missense_variant	44613	+	9112	Non-splice, distal
TSC2	BS_3EVSN5QD	SEGA	SE	2062971:2063053:2062496:2062600:2064271:2064427	2062971	2063053	2062496	2062600	2064271	2064427	Yes	40	0	1	0.999	0.001	0.316	BS_BPDT230W	chr16	2062516	TG	T	frameshift_variant	NA	+	20	Non-splice, proximal
AKT1	BS_NZ71XCG3	Medulloblastoma	SE	104774937:104775003:104773454:104773980:104775075:104775207	104774937	104775003	104773454	104773980	104775075	104775207	No	1403	1	0.999	1	-0.001	-8.307	BS_FT5H2TGH	chr14	104775077	T	G	missense_variant&splice_region_variant	NA	-	2	Splice, proximal
GBA	BS_JH29M4KG	Low-grade glioma	A3SS	155239885:155240077:155239885:155239962:155240629:155240717	155239885	155240077	155239885	155239962	155240629	155240717	Yes	1545	20	0.978	0.977	0.001	0.1	BS_GSTHVZFR	chr1	155235727	C	G	missense_variant	4293	-	4158	Non-splice, distal
TP53	BS_W36RZSFA	Choroid plexus tumor	RI	7676381:7676622:7676381:7676403:7676520:7676622	7676381	7676622	7676381	7676403	7676520	7676622	Yes	7	184	0.021	0.022	-0.001	-0.026	BS_HNWNZFHA	chr17	7673786	AG	A	frameshift_variant	2055102	-	2595	Non-splice, distal
TP53	BS_W36RZSFA	Choroid plexus tumor	SE	7673206:7673339:7670608:7670715:7673534:7673608	7673206	7673339	7670608	7670715	7673534	7673608	Yes	2	159	0.007	0.006	0.001	0.098	BS_HNWNZFHA	chr17	7673786	AG	A	frameshift_variant	2055102	-	178	Non-splice, proximal
TP53	BS_V3Z3DB4N	Other high-grade glioma	SE	7675993:7676272:7675052:7675236:7676381:7676403	7675993	7676272	7675052	7675236	7676381	7676403	Yes	190	0	1	0.999	0.001	0.205	BS_K4XGEGW0	chr17	7675994	C	A	splice_region_variant&synonymous_variant	237948	-	1	Splice, proximal
MUTYH	BS_C80S5N37	Ependymoma	SE	45332762:45332834:45332573:45332687:45334390:45334511	45332762	45332834	45332573	45332687	45334390	45334511	Yes	29	0	1	0.999	0.001	0.123	BS_MKYS4YRC	chr1	45332795	G	A	missense_variant	187280	-	33	Non-splice, proximal
TSC1	BS_EYYMKWB7	SEGA	SE	132904410:132904454:132903650:132903817:132905580:132905621	132904410	132904454	132903650	132903817	132905580	132905621	Yes	65	0	1	0.999	0.001	0.433	BS_N0X0S3JD	chr9	132906080	G	A	stop_gained	48791	-	459	Non-splice, distal
NF1	BS_Z9ZS6ZS2	Neurofibroma plexiform	RI	31229024:31229974:31229024:31229465:31229834:31229974	31229024	31229974	31229024	31229465	31229834	31229974	Yes	12	114	0.05	0.049	0.001	0.016	BS_S6EXG9N9	chr17	31155997	AG	A	frameshift_variant	1410768	+	73027	Non-splice, distal
PTCH1	BS_BVSW4GTG	MB, SHH	A3SS	95482133:95482238:95482133:95482203:95485684:95485874	95482133	95482238	95482133	95482203	95485684	95485874	Yes	5	314	0.013	0.012	0.001	0.137	BS_TQYACCGG	chr9	95461919	T	TC	frameshift_variant	NA	-	20214	Non-splice, distal
BLM	BS_9BJARSX3	Low-grade glioma	SE	90765295:90765414:90762965:90763157:90766909:90767023	90765295	90765414	90762965	90763157	90766909	90767023	Yes	187	0	1	0.999	0.001	0.166	BS_VN983YRH	chr15	90765319	C	T	stop_gained	42067	+	24	Non-splice, proximal
ERCC3	BS_WMEHNDSK	Other tumor	A3SS	127289336:127289519:127289336:127289501:127289688:127289824	127289336	127289519	127289336	127289501	127289688	127289824	Yes	14	200	0.059	0.058	0.001	0.024	BS_ZP36WDVS	chr2	127272934	CT	C	frameshift_variant	1070632	-	16402	Non-splice, distal
CDKN2A	BS_4PPHAQXF	Other high-grade glioma	SE	21968574:21968771:21968055:21968242:21970901:21971208	21968574	21968771	21968055	21968242	21970901	21971208	Yes	0	10	0	0.001	-0.001	-0.309	BS_R7TZRSZT	chr9	21974682	A	G	missense_variant	127523	-	3474	Non-splice, distal
GNAS	BS_J1AB8PMA	MB, SHH	SE	58903671:58903791:58902758:58903585:58905382:58905480	58903671	58903791	58902758	58903585	58905382	58905480	No	2935	2	0.999	1	-0.001	-2.749	BS_4EAVBDKR	chr20	58903701	G	GC	frameshift_variant	871093	+	30	Non-splice, proximal
RAD50	BS_E4F1D721	Ependymoma	SE	132590640:132590673:132589630:132589837:132591223:132591406	132590640	132590673	132589630	132589837	132591223	132591406	Yes	0	122	0	0	0	-0.123	BS_EXKVBK51	chr5	132589675	TGAGATAA	T	frameshift_variant	230850	+	45	Non-splice, proximal
LZTR1	BS_S71RJ8DH	Atypical Teratoid Rhabdoid Tumor	A5SS	20990385:20990969:20990385:20990525:20991627:20991829	20990385	20990969	20990385	20990525	20991627	20991829	Yes	21	149	0.066	0.066	0	-0.003	BS_FPB0JGKX	chr22	20987555	C	T	synonymous_variant	1158766	+	2830	Non-splice, distal
TP53	BS_V3Z3DB4N	Other high-grade glioma	RI	7676381:7676622:7676381:7676403:7676520:7676622	7676381	7676622	7676381	7676403	7676520	7676622	Yes	12	116	0.055	0.055	0	0.004	BS_K4XGEGW0	chr17	7675994	C	A	splice_region_variant&synonymous_variant	237948	-	387	Splice, distal
RECQL4	BS_7ZV3DPGT	Other tumor	SE	144513570:144513712:144513217:144513480:144513927:144514107	144513570	144513712	144513217	144513480	144513927	144514107	No	367	3	0.984	0.984	0	-0.004	BS_NTV9Z7SE	chr8	144513260	ACGCCCGGCC	A	inframe_deletion	239724	-	43	Non-splice, proximal
NF1	BS_RQSKD7PN	Neurofibroma plexiform	SE	31203101:31203131:31201410:31201485:31206239:31206371	31203101	31203131	31201410	31201485	31206239	31206371	Yes	0	96	0	0	0	-0.277	BS_XR81Q21W	chr17	31206257	G	A	stop_gained	428962	+	18	Non-splice, proximal
TP53	BS_VJ2S5DVS	Ependymoma	SE	7674858:7674971:7674180:7674290:7675052:7675236	7674858	7674971	7674180	7674290	7675052	7675236	Yes	1825	0	1	1	0	0.181	BS_HJ99CJ2R	chr17	7674887	C	T	missense_variant	376662	-	29	Non-splice, proximal
NF1	BS_ENKG5GF3	Neurofibroma plexiform	SE	31203101:31203131:31201410:31201485:31206239:31206371	31203101	31203131	31201410	31201485	31206239	31206371	Yes	0	298	0	0	0	-0.277	BS_0YV62XEX	chr17	31207125	T	G	intron_variant	NA	+	754	Non-splice, distal
